# Supplementary material for: Acetolactate Synthase-Inhibiting Gametocide Amidosulfuron Causes Chloroplast Destruction, Tissue Autophagy, and Elevation of Ethylene Release in Rapeseed
Source: Front Plant Sci. 2017 Sep 21;8:1625. doi: 10.3389/fpls.2017.01625 (PMC5613135; doi:10.3389/fpls.2017.01625)
Supplement: Data Sheet S1 — The differentially expressed transcripts (DETs) between amidosulfuron-treatment and the control. All up-regulated and down-regulated DETs in amidosulfuron-treatment were listed. The DETs were selected with FDR <0.05 and fold change ≥2. The gene name and symbol, RPKM value, fold change, p-value, gene sequence, GO term, KEGG pathway, BLAST hit in NCBI database, and functional annotation in Uniprot database were included. Fold change is calculated as Log2 of ratio (Mean_RPKM_DAT/Mean_RPKM_F). [file DataSheet1.XLS]

## Sheet: DatasetS1 DET list
Accession	Mean_RPKM_F	Mean_RPKM_DAT	Fold_change*	FDR*	GO	KEGG	Sequence	BLAST hit	Arabidopsis gene	Uniprot functions	Catergory
comp42804_c0_seq1	2.21377	0.0789602	-4.80923	0.0490114	NA	NA	CTCGTTGTAAATGGCGTCTTTGTACCTATCCCAAGGGAAAGAACGTTGATTACTTGTTTCTGTTTCTTGAAGTCGCCGATCATGATTCACTGCCTTGTGGATGGAGAAGAAACGTCCGATATTCCCTAAGTATAATCAATCAAAACTCCGTAAAACGCTCCAGGCAAAACGATGAACAAAAGTGGTTTGATGAGAAAACTCCCCGTAGGGGTCGTGTATCCATGTTTCCCCTTAATGAAATCCATGCCAAAGAGAGTGGATATTTGGTAAACGGAGAACTCAAGATTGTTGCTGAGATTGAGGTTATTGAAGTTCTTGGCAAGTTTGATGTAACAGAGGAAACTTCAACAATAACAGAAACCATGGATGTTAATGGCTTTCAACTTCTTCCTTCACAGA…	Brassica oleracea var. oleracea MATH domain and coiled-coil domain-containing protein At3g58360-like (LOC106337571)	At3g58360	RTM3-like protein. Required for the restriction of long-distance movement of the pathogenic tobacco etch virus (TEV) without causing a hypersensitive response or inducing systemic acquired resistance. ◾defense response to virus Source: UniProtKB◾response to virus Source: TAIR◾transport of virus in host, tissue to tissue	Defense response
comp50313_c0_seq1	1.49743	0.10659	-3.81235	0.0490114	GO:0016021(integral to membrane),GO:0005886(plasma membrane),GO:0022891(substrate-specific transmembrane transporter activity),GO:0015293(symporter activity),GO:0008643(carbohydrate transport)	NA	TTTTTTTGCTTTCACCAAACTTTTTGTGTATAAAAGTATTAAAAGCGATGATTTTTATTTTGATATGACTTGTGTGATTCTCATTCTATTCGACTGTAGGTTTTTCCTTTCATCAGACTTGGTCAACAACATCACCACCTTCATCTTAGGCCTTCAAGATCTTCACGAAACAAATAGCAAAACATAAACGAGTCTTGAATTCATTTTGAGTCTACCAAAAATTCCACACATCTTCCTATCGGAATTAAAAAAAACACTTTCTCAAGATGGCATTTGGCAAAAAGATTGTTGTAAACTCGTAAGAAGCAGATCAGACCAAAAGAGAAGAAAAAATGGCAGGAGGGTCGTTTGGTCCGACCGGTGTAGCTAAGGAAAGAGCAGAACAATACCAAGGGAAAG…	Brassica rapa sugar transport protein 7 (LOC103836783)	STP6 At3g05960	Mediates an active uptake of hexoses, probably by sugar/hydrogen symport.◾glucose transmembrane transporter activity Source: GO_Central◾sugar:proton symporter activity	Sugar transport
comp55156_c0_seq1	3.6534	0.283075	-3.68998	0.0493289	NA	00250(Alanine, aspartate and glutamate metabolism),00410(beta-Alanine metabolism),00430(Taurine and hypotaurine metabolism),00650(Butanoate metabolism)	GGGAAAAGAGAGTCAAGGGGGATAAAAAAAAAGAGAGGAGTTAGTTACATGAACGTCTTAAATTAGTGAAAGAGAGTTTTGCTTTCTTTTATATCTGTCAAATAAAACTTGTGACATCTATCTTCCTCTCCTTGAAAATATAATGGTACTCGCCACAAACTCCGACTCCGAAGAGCATTTGCACTCCACTTTCGCTTCCAGATATGTCCGTGCTGTTGTTCCCAGGTTCACTATGCCTAACAATTCCATGCCCAAAGACGCTGCTTATCAAGTGATCAGTGATGAGTTGATGCTTGATGGCAATCCAAGGCTTAACCTAGCTTCCTTTGTCACCACTTGGATGGAACCTGAATGTGACAAACTCATCCAGGAGTCTGTCAACAAGAACTATGTTGACAT…	Brassica napus glutamate decarboxylase 5-like (LOC106345296)	GAD5 At3g17760	Expressed in flowers. Catalyzes the production of GABA. The calmodulin-binding is calcium-dependent and it is proposed that this may, directly or indirectly, form a calcium regulated control of GABA biosynthesis. L-glutamate = 4-aminobutanoate + CO2.	Amino acid/growth regulation
comp57798_c0_seq2	2.90576	0.280649	-3.37208	0.0490114	GO:0005737(cytoplasm),GO:0045431(flavonol synthase activity),GO:0031418(L-ascorbic acid binding),GO:0046872(metal ion binding),GO:0045486(naringenin 3-dioxygenase activity),GO:0016702(oxidoreductase activity, acting on single donors with incorporation of molecular oxygen, incorporation of two atoms of oxygen)	NA	AACGGAGTGAAGTTTAACGGCGAATCTACCGACCGAAGCGAGAAGATAAGGCGGAGCCGTATTAACAGAGCTTGCCGGAGAAAACTATTATCACCGCTGATTTACCGTAGACTGTTCCACGTAATCCAACACAACACCATCTTCAGAACTTGTTCTTCTTGACTGTATCAATGAATCTCTGCTTTGTAAGATCGTTTCTTGAGATATACTCAAGAAAATCGTTAAAGCTGAAATCTCCGTAAGCAGCTGGTTTCTCTTCATTCACGAGCTGAGGTGCTGGACTTATCTTCTTGTTCATTGGCAAGCTGTGAAGGCTCGCGAAAGAGAGGCGGTTGACATCTTTGTTCACTGTTACTCGATGAACCACGCTCTTGTATACGCCATTGCTCATCACTTCTA…	Brassica rapa flavonol synthase/flavanone 3-hydroxylase (LOC103862894)	FLS1 FLS, At5g08640	Catalyzes the formation of flavonols from dihydroflavonols. It can act on dihydrokaempferol to produce kaempferol, on dihydroquercetin to produce quercitin and on dihydromyricetin to produce myricetin. In vitro catalyzes the oxidation of both enantiomers of naringenin to give both cis- and trans-dihydrokaempferol.A dihydroflavonol + 2-oxoglutarate + O2 = a flavonol + succinate + CO2 + H2O. A flav…	Flavonol biosynthesis
comp48895_c1_seq1	51.3315	5.10886	-3.32877	0.0490114	NA	NA	TGCACCTACATATTTATATATATAAATTTTGGAAATAATACAATTCTTAGTCGGTCATACATTTGAATCAATAAATACGAATCATTTCATAAGAAAGATCTTTAAAGGCAATTTCAGAATTAAAAAAAAAAACATATATGAATTGGCTACAATATATGAAAACTTCATATTTTCTTGTTGTTTACATATATATAAAAACTATAACAAGTGAATACTGTTACACATTAGTAGGTGTTATCCGTGCTGTCCGCGGAGTTAAACTTTACATGGCCATTGCTATGCCCATCACGCACGATAGCAATCCGAGAAGGACGACAAAACCTGACGTATCTCCCTCACGAATCGTAGAAGAATCTGATTTTGGCACAAGAGTCGGACTGCTGGTCGGAGAAGGAGCAA…	Brassica oleracea var. oleracea putative fasciclin-like arabinogalactan protein 20 (LOC106326123)	FLA20	May be a cell surface adhesion protein	cell wall
comp57798_c1_seq8	3.74189	0.423593	-3.14302	0.0490114	GO:0005506(iron ion binding),GO:0016706(oxidoreductase activity, acting on paired donors, with incorporation or reduction of molecular oxygen, 2-oxoglutarate as one donor, and incorporation of one atom each of oxygen into both donors),GO:0016702(oxidoreductase activity, acting on single donors with incorporation of molecular oxygen, incorporation of two atoms of oxygen),GO:0016740(transferase act…	NA	TTCACATTTTATGGGTAGATCTGACGGACCAGAGCCCTTCTTTGGACCAAATGCTCTAATAGATTCATTACCAGATGTCCAACCCTTCGCTTAGTATGACATTGTCCGTTTTGGGAATAAGCCCTCACAAATTTTTTTTTGGGGAAGGCTTCTCCTCAATATCATACTAAGCGAGGAATTGGACATCTAGTGACGGACATTTGGCTATAGTAAAGAGTCTGGTCCGTCACAACAGTAGAAATATCCTATTGCTCCATAGATGTTTCAAAACTTGTAATACTATCTAGGACTCAGAACTGATGTGATCTATCCTCTAACTATCAGGAAAAAAGTGGGGAAATACTCAGAAGCAACGCATGTGTTACACAAGCAATTAATGGAAGCTATCTCAGAAAGTCT…	Brassica oleracea var. oleracea flavonol synthase/flavanone 3-hydroxylase (LOC106337487)	FLS1 FLS, At5g08640	Catalyzes the formation of flavonols from dihydroflavonols. It can act on dihydrokaempferol to produce kaempferol, on dihydroquercetin to produce quercitin and on dihydromyricetin to produce myricetin. In vitro catalyzes the oxidation of both enantiomers of naringenin to give both cis- and trans-dihydrokaempferol.A dihydroflavonol + 2-oxoglutarate + O2 = a flavonol + succinate + CO2 + H2O. A flav…	Flavonol biosynthesis
comp48815_c0_seq1	16.0113	1.83283	-3.12694	0.0490114	GO:0005524(ATP binding),GO:0003883(CTP synthase activity),GO:0006541(glutamine metabolic process),GO:0006221(pyrimidine nucleotide biosynthetic process)	00240(Pyrimidine metabolism)	AAAAAACACTCGTAGACGAATGACTTCTTCAGTAACCACTTTAGCCCTAACACTAGTTCTGATATTCCACCTCACGCCGGAAATAACCGAAGCTCGCCATCTCAATGATCAGAAGCCTTCAGATGAAATGAAATACCTCTTTCCACCTGGGTTGCCCTTCACCGGCGTTCCTCCGTTACCGTCACTTTTTCCTCCTTTCCCTGGAAACGTTCCACGTTTTCCGTTTCCATTACCGTCACAGTCATCACCTCCGGCACCACTTGGTCCACTTCCCGGTTTTCCTGGCGTTGCCTTTCCTCCCCTGCCATTCCCGACGCCGCCACACTTTTCTGAGAGGTCTTGTTGGTTCCATTACAAAAACCATTTATTGGATCAACCCTTGTTTCATTGCCAAGTACC…	Brassica rapa CTP synthase 1 (LOC103867409)	CTP synthase At1g30820	Catalyzes the ATP-dependent amination of UTP to CTP with either L-glutamine or ammonia as the source of nitrogen	Pyrimidine metabolism
comp51558_c1_seq15	1.34884	0.164215	-3.03807	0.0493289	NA	NA	GACGTCACTCCAGCTACGTAAACCTCTAACACATCACATTCAACGTCACGGAACTTATCACCAGGGAGAGTGTAGGCATACTCCGACCAATCCTGTTGCTCGCCATCCTCTAGAACCCATATACGCACCTCCTCCTTGCTACGAATGTTCAAGCCTACTCTACTATCCCAATTTTCCCTTGGCAAGCTGATCACACCTAATTTACCCTTATAGTTTATCAATTTTAATCTTGCATCCGAATCAAGAAAACTTCCCTGAATAAGCTTGAATTTCTCTGACCGAACATCAAAGCAAACTATAAAGTAAGTTGTATTTTCTCGGGCCAAGTAATATAAAGATCCATTGATGCATATCCCTTTAGACACAGGAGAATGGGCCAAGGGAAAGTGTACCTTTCTC…	Brassica oleracea var. oleracea F-box protein At1g31080-like (LOC106333814)	At1g31080	-
comp57483_c0_seq1	72.3391	11.6689	-2.63211	0.0490114	GO:0046658(anchored to plasma membrane),GO:0009506(plasmodesma),GO:0005507(copper ion binding),GO:0016491(oxidoreductase activity)	NA	TCTGAAGATAAAATCCATTCCTTCAAATTAAAACCCTTTCTTTAAAATACACTTTGATTTAATGTTTTGCTAGTTCTTTGTATAAACCATCATTATACTAACAAATTACATAAACACATACTTTTTAATTATATATTTATCAGAGAACTCTACCGCAGCGGAGGAAATTCTCCGGTATCGGAGATTCATCTCTTGTCGGAATATTCCTAGGATCTTCTTGTCCATCACCTTTAACCCTGAAGTAAAGCTCTTCACCAAGATACCATTGCTCTGCCTTCTGTGATCTCACGTTCCACATCCCTTGATTATCCATCGCTATCAATATCGCCACCCACGAATATGGAAAAACCTGAATTGTCGACCGAGAAACAGCGTCCACTAAGTTGTATCCAGCTCTCT…	Brassica rapa monocopper oxidase-like protein SKS1 (LOC103852980)	SKS1	oxidoreductase	Oxidoreductase
comp44521_c0_seq1	2.91286	0.478402	-2.60614	0.0490114	GO:0005665(DNA-directed RNA polymerase II, core complex),GO:0003899(DNA-directed RNA polymerase activity),GO:0003723(RNA binding)	00230(Purine metabolism),00240(Pyrimidine metabolism),03020(RNA polymerase),05016(Huntington's disease)	GCTACTGCCTCTTTTCGTTTTGGTTTCTATGTGCTTTCTCCTATATATAAATATTTACTCGTCTTCTCCTTTTTTCAATCAACACAGTGCATACCAGATGATATGGAGTATCAGGCTGGTGACATGCCTACTTACACAAAATCAGATGGATCAGTTAGGATCCAGGAAGACTGTGAAGTGAGACTAAAGGTCTTTGGCTTTAGTATCGATGCCACAGAGATCTCCTGTGTGGGTAGCATCAAAGAAAGATTTTTGGGGCTCATAACCGATCCTGGAGCCGTTGCATAAGAAAAGTCTCAGTCAGACTTCGATGTTACTTTTATACAGAGGATGACTTGTGATAAATGTTGTATTGTAAGCGTTGATGTATCGGGAATAACTATTAGAACAGATGATATA…	Brassica napus DNA-directed RNA polymerase II subunit RPB7-like (LOC106443258)	NRPB7 RPB19, At5g59180	DNA-dependent RNA polymerase catalyzes the transcription of DNA into RNA using the four ribonucleoside triphosphates as substrates. Component of RNA polymerase II which synthesizes mRNA precursors and many functional non-coding RNAs. Pol II is the central component of the basal RNA polymerase II transcription machinery. It is composed of mobile elements that move relative to each other. RPB7 is p…	Transcription
comp63150_c1_seq12	254.453	44.7654	-2.50695	0.0490114	GO:0005576(extracellular region)	NA	CACCCGTCTAAAATTATAAAACATAAGAAAACGAAGACTCCTACAATATCTAAACAAAATGGAATTTCTCAAATCCTTTACAACTATTCTCTTTGTAATGTTTCTGGCCATGAGCGCTCTGGAGACCGTACCTATGGTTCGAGCTCAACAATGCCTAGACAATTTGAGCAATATGCAGGTGTGTGCGCCGCTGGTTCTGCCTGGTGCAGTCAATCCAGCCCCGAATTCAAATTGCTGCATCGCTCTCCAAGCAACTAACAAAGATTGTATATGTAACGCCCTTCGAGCAGCCACCACATTTACCACTACTTGCAACCTCCCCTCTTTAGATTGTGGTAAGATATGGATCGATAAATTCCCTTTTTGTTAAAAAAATAAAAGATTTTTAGATTTTTCTAT…	Brassica rapa tapetum-specific protein A9 (BcA9) gene, complete cds	At5g07230 A9	A9 is found when sporogenous cells are in early meiosis. Disappears totally as the microspores go into interphase, when the tapetal cell layer degenerates.	Tapetum
comp80937_c0_seq1	2.18516	0.435179	-2.32805	0.0490114	NA	NA	ACTTGTCAGAATCTTTGTAGGCCAACCATAACAAAAATAATCTTTGTTGATACATATTTTATGTATTAATATTTCCTATGGTGCTAATTAATTGGGCTTAAAGACGGACAAGGCATCAGTGCTTGGGGGCACAATAAAGTACCTGAAACATTTGCAAGATAGAGTTAGGTTTCTTGAGGAGCAAGCCAGTCAGAGAACCATTGAGTCAGTAGTGTATTTGAACAAGTCGAGGCTCTCGGTTGCGGATACAGAGCTAGAATGTATTGCGTTGCCCGAGATCGAAGCTAGATCGTCTGGTGTAAATGTTCTGATAAGAGTTCACTGTGAAAGAAGGAAGGGGGTTGTTGAGATCACTATGGCTGAAATTGAAAAGCTTAAACTGACCGTGATAAACAGCAG…	Brassica oleracea var. oleracea transcription factor bHLH25-like (LOC106334060)	bHLH25	Expressed in flowers.Induced by ethylene (ACC) and jasmonic acid (JA) treatments	-
comp44909_c0_seq1	17.7587	3.60654	-2.29984	0.0490114	GO:0008289(lipid binding),GO:0006869(lipid transport)	NA	CGCAAAGCAAACATAATTTTTCATCCATAAGTGGAAAATGGGGAACATTACTAAAAACCAGACCATGTTACTGCTTGTTTTTACACTTTTAATGGTAATTGCGTACCATGAGGGAGAAGCCATACAATGTTCACAGATAACCATGTACTTAGCACCATGTTTGTCCTATGTAAAAGGTGGAGGAAACCCGCCTCCTCCGTGTTGCGCCGGGCTTAATAATCTAAAAGCCTCTGCGCCGGGGAAACCAGATAAACAAGCAGCTTGTCAATGCTTGAAGAATGTAGCTAATGCCATTTCCGGATTCAACGATGACAATGCCAAACAACTCCCTGCCAAATGTGGCGTTAGTGTGGGGGTCCCTTTCTCTAAGAGCGTGGACTGTAACAGCATAAACTGA	Brassica oleracea var. oleracea non-specific lipid-transfer protein 11-like (LOC106333579)	LTP11 At4g33355	Plant non-specific lipid-transfer proteins transfer phospholipids as well as galactolipids across membranes. May play a role in wax or cutin deposition in the cell walls of expanding epidermal cells and certain secretory tissues	Lipid-transfer
comp63150_c1_seq3	115.228	24.4691	-2.23545	0.0490114	GO:0005576(extracellular region) 营养库贮藏	NA	CACCCGTCTAAAATTATAAAACATAAGAAAACGAAGACTCCTACAATATCTAAACAAAATGGAATTTCTCAAATCCTTTACAACTATTCTCTTTGTAATGTTTCTGGCCATGAGCGCTCTGGAGACCGTACCTATGGTTCGAGCTCAACAATGCCTAGACAATTTGAGCAATATGCAGGTGTGTGCGCCGCTGGTTCTGCCTGGTGCAGTCAATCCAGCCCCGAATTCAAATTGCTGCATCGCTCTCCAAGCAACTAACAAAGATTGTATATGTAACGCCCTTCGAGCAGCCACCACATTTACCACTACTTGCAACCTCCCCTCTTTAGATTGTGGTATAACCATATGAGTGGTTTCAGCAACGGTCAGTTCCGAGGATTTGGGGAGTTTGGTCTGCAA…	Brassica rapa tapetum-specific protein A9 (BcA9) gene, complete cds	At5g07230 A9	A9 is found when sporogenous cells are in early meiosis. Disappears totally as the microspores go into interphase, when the tapetal cell layer degenerates.	Tapetum
comp30690_c0_seq1	3.37986	0.722658	-2.22558	0.0490114	GO:0005829(cytosol),GO:0005507(copper ion binding),GO:0006952(defense response),GO:0009607(response to biotic stimulus),GO:0010043(response to zinc ion),GO:0010228(vegetative to reproductive phase transition of meristem)	NA	AACCGGATGATGACCACAAACAACGTACATATCAAAGCATCTTACAAAAAACAAACGGTTACATAGAAATGAAAAGCCACAACACTCCATTTATTATATTATAAAACACCTTACTTAGTGATGATGGTGAGAATGATGATGACGGTAATCATGGTGATTATTAAGCTTTTATAACGTGGTCGTCCATGTCAGCAGCCAAGCTCTTGATGAATTTCATGTAGTTGCTGGGATCGGGGAAGTCATCGTTGCGCTTCTCCCAGTTAAAAGTGATTTTGCAGACGCTGCCATCCTCAGATTTGGGAATGAATTGGAAGTTGGCCTCATACACCTTGAGCTGCTCCATCACATGACCCTCCCCAGTCCTCTAAACGTCACCGTTTTCTTCTCATCGTCTATCTC…	Brassica oleracea var. oleracea MLP-like protein 328 (LOC106293486), transcript variant X2, misc_RNA	MLP328 At2g01520	◾defense response Source: InterPro◾response to biotic stimulus Source: InterPro◾response to phenylpropanoid Source: TAIR◾response to zinc ion Source: TAIR◾vegetative to reproductive phase transition of meristem	Defense response
comp49463_c0_seq2	10.0568	2.19096	-2.19854	0.0490114	GO:0005737(cytoplasm),GO:0005634(nucleus),GO:0005515(protein binding),GO:0000156(two-component response regulator activity),GO:0009736(cytokinin mediated signaling pathway),GO:0006355(regulation of transcription, DNA-dependent),GO:0006351(transcription, DNA-dependent)	NA	GCTTAGGGTTTGAAGAGAGAAGACATCGTCACATCTTCATAACCATAATCGTTTTCTTATATCCCTTTCACTTCTTTTTTGTGTGTAGCTTAAGATTGCTATTTTGAAAACATTATTTGATTTTCAGAAGACACAAAAAAACATGTAACACTATCAAATAAGGAATCAAGATAATGAAATTTTTTTACGGTTAGGGCTACATAATGGTCTCTCATGTTCAGCTTCTGCAATTCATGAGATGACATTTAAGTTTCTCAACATCCGATAGTTTCAGTGGCTTCTGCATAAACATTTGAGCTCCACTAGCTAAACATTTGTTGATTCGAGTAGGAATGTTCTCTGATGACATTATCACAACAGGGACCTCTTTCAGATTCGATGACTCCTTCACTTTCTTGA…	Brassica napus two-component response regulator ARR16 (LOC106443570), transcript variant X1	ARR16 At2g40670	Functions as response regulator involved in His-to-Asp phosphorelay signal transduction system. Phosphorylation of the Asp residue in the receiver domain activates the ability of the protein to promote the transcription of target genes. Type-A response regulators seem to act as negative regulators of the cytokinin signaling. Two-component system major event consists of a His-to-Asp phosphorelay b…	Signal transduction
comp63150_c1_seq1	114.17	25.0677	-2.18728	0.0490114	GO:0005576(extracellular region)	NA	CACCCGTCTAAAATTATAAAACATAAGAAAACGAAGACTCCTACAATATCTAAACAAAATGGAATTTCTCAAATCCTTTACAACTATTCTCTTTGTAATGTTTCTGGCCATGAGCGCTCTGGAGACCGTACCTATGGTTCGAGCTCAACAATGCCTAGACAATTTGAGCAATATGCAGGTGTGTGCGCCGCTGGTTCTGCCTGGTGCAGTCAATCCAGCCCCGAATTCAAATTGCTGCATCGCTCTCCAAGCAACTAACAAAGATTGTATATGTAACGCCCTTCGAGCAGCCACCACATTTACCACTACTTGCAACCTCCCCTCTTTAGATTGTGGTATAACCATATGAGTGGTTTCAGCAACGGTCAGTTCCGAGGATTTGGGGAGTTTGGTCTGCAA…	Brassica rapa tapetum-specific protein A9 (BcA9) gene, complete cds	At5g07230 A9	A9 is found when sporogenous cells are in early meiosis. Disappears totally as the microspores go into interphase, when the tapetal cell layer degenerates. The highly expressed tapetum-specific A9 gene is not required for male fertility in Brassica napus.	Tapetum
comp53691_c0_seq1	1.46266	0.326781	-2.1622	0.0490114	GO:0016021(integral to membrane),GO:0015833(peptide transport),GO:0015031(protein transport),GO:0055085(transmembrane transport)	NA	CTGTGACAAGGTCAGAAAACAGGACAACCCTGCGTTACTACGCCTTTGGCAGTAGGACAAGATGCGAGGCCACAGTTTGTGCTATCATCAGCGTTTCCCCACCACGCCAGTCCAATTCCTCTGCGTCCTAACGCCAGAAAAATCAGTATTGTCATAAATGCAGTTCCCGCGTCCAAACCTCCGGACAAAACGTAATTGTACTTTGTCCACCACTCTCTCTTGTACTTAAACACAAAGTGTCCGAATATAAATGCCACGATGCACCAGCTCGTGAAATTAACCGCCATCGCGGGTGGCATCATCGAGGTTGCTCCTAAAATAACTGGAAAATGTATTTGTGAGATCCATTTTTGAGCTGGAAACGCTTTGGTCGCTAGCCAGACGAAGAAAGGAGTGATT…	Brassica oleracea var. oleracea oligopeptide transporter 9 (LOC106317813)	OPT9 At5g53510	May be involved in the translocation of tetra- and pentapeptides across the cellular membrane in an energy-dependent manner	Peptide transporter
comp64373_c0_seq2	23.9993	5.38382	-2.15629	0.0492923	NA	NA	GATTGAAGAATAGGAGTCGTCGATAGACTTTTTATATAACTGATATGAACCTGCTGTTTATGAGGTTTTATGTCTGTCGAGATTTGTGGTTATTTTCTGGTTAGTTCTGAAACTCTTTTGAACCAAGTTTCTCGGTCTTTCGTACGATAATCATAAAAAAGAACTTGTTTTTGCTTTCTCTAATGCGAGTTACAAATTTTCAGCTCTTATAAATTCTCTAATGTGAGTTGCTCAATGCATGG	Brassica napus protein disulfide-isomerase like 2-1-like (LOC106396765)	UNE5, PDIL2-1 MEE30, PDI11, PDIL4-1, At2g47470	Protein disulfide isomerase that may be required for proper pollen development, ovule fertilization and embryo development.Catalyzes the rearrangement of -S-S- bonds in proteins. ◾cell redox homeostasis Source: InterPro◾double fertilization forming a zygote and endosperm Source: TAIR◾embryo development ending in seed dormancy Source: TAIR◾embryo sac development Source: TAIR◾pollen tube developmen…	Redox homeostasis
comp48990_c0_seq1	6.07979	1.39299	-2.12584	0.0490114	GO:0005737(cytoplasm),GO:0005634(nucleus),GO:0005515(protein binding),GO:0000156(two-component response regulator activity),GO:0009736(cytokinin mediated signaling pathway),GO:0006355(regulation of transcription, DNA-dependent),GO:0006351(transcription, DNA-dependent)	NA	TAAGATATCACGAGATATCCGTGATATTCTTTGATGCAATCTTCTTCCCCATGCTCTTTTTCATTTTAATTATGAGGAATTAAATAGTTGGTGATAATAACAATAGAAGAAAACCATCATAAATACCATCACCAGAGTCACATGACTCTACAACTCTTCTGAATCTGTCACTTTCTTTCTACATGTAGTCTTGTTGATTTTTGAATTTGTTTTTATTAGAGGTGGTGGAGAATTAAAAGCTATGTTCTGAAGGGTGTATGTATTAATGCCAGAGCCAGTCTTGCTTCTTAGATCATTGTCAAGTTGTTTTCTTTCTCAGTTACTTGATATCTAAGGAACAAACGAGATGAACAGTGGCTCTTGTTCTTCTTTAATGGAAGTGGGTTATGATCACCATCA…	Brassica oleracea var. oleracea two-component response regulator ARR16 (LOC106331794)	ARR16 At2g40670	Functions as response regulator involved in His-to-Asp phosphorelay signal transduction system. Phosphorylation of the Asp residue in the receiver domain activates the ability of the protein to promote the transcription of target genes. Type-A response regulators seem to act as negative regulators of the cytokinin signaling	Signal transduction
comp45117_c0_seq3	5.13354	1.22859	-2.06295	0.0490114	NA	NA	GCACAAGATAAAAAAAAAATAACAACAAGAGACATGGGGCGTCTAGTAAACGGAGCTGGTCTCTTGGTTTTGTTGTGTTTCCATGTCTTTGTGGTGTGTAATGTGGCTGCGAGAGATGGTGTGATGAGCTTTGGCAAAGATGAAGAGGAGAAGACCTTCATAGGAGGTGGAAAGGGATTTGGAGGAGGTTTTGGTAAAGGAGGTGGAATCGCTGGCGGCATTGGTAAAGGCGGAGGCTTCGGTGGTGGAATAGGAAAAGGCGGTGGCTTTGGAGGAGGCTTCGGTGG	Brassica rapa glycine-rich cell wall structural protein (LOC103835200)	At3g17050 GRP5 At3g20470	◾cell wall organization.Responsible for plasticity of the cell wall	Cell wall
comp345_c0_seq2	1.25947	0.32958	-1.93411	0.0492923	GO:0005737(cytoplasm),GO:0031224(intrinsic to membrane),GO:0005524(ATP binding),GO:0005515(protein binding),GO:0004888(transmembrane signaling receptor activity),GO:0006915(apoptosis),GO:0009626(plant-type hypersensitive response)	NA	CTCAGCACTTCATAAACTTTAGTAGGATCCAACACAACTCTTCGTCCCCCCCAGGGGTCTCTGCACTGATGATTCTTGACACTCAATCTCTCTTGCAGTTTGTTCTACCAAGAAATGCATCTTTATATACCCATCATCTGTTATCTCAATGAGAGACTTCTCGGAAAAAATTCTTACTCCCAGACAACCTTGTAGTTCATCATCATTGAGAAGGGTAATGGCACGTTGGAGAAGTTCTCCACTAAAGAGGCATGCTACATGAAGAAACACTCTCTTATCTGCTTCCTCCAAGCCGTCGTAGCTAATTTTCAAGACCTCTACTACGTTTGTATGAGGAGTTCTTTCAAATCTTCAAAATGCGTCTTCCCATTCTTCCGAAGATCTAAGCCTTCGGAAGAA…	Arabidopsis thaliana TIR-NBS-LRR class disease resistance protein mRNA, complete cds	TIR-NBS-LRR		Disease resistance
comp74897_c0_seq1	2.54262	0.665471	-1.93387	0.0490114	NA	NA	TGGACACAGTTCATAATCATCTTTGACAGAAATTTAAGCGGGAACGATCTTAATGGTTTACTTCCTCAAGCCTTACAAAGAAAAGGATTGGAGCTATTGTAAGAAACTTTCCGCATAGATTTTGAAATTATCATTCATTATCTATAACCCTTAGGTGCATTTGATGTCCTTAACAACAGTGTCGAAGGAAACCCAGGTCTTCATGCCTCCGGTCCAAGTAGGAAATTACTTAAGAATAAAGTTTCTGTGCCCATTGTTGCATCCGTCCTTGCTTCTGCAGCCATTGCCATTGCTGTATTGGTTCTTTTCCTTGTACTCAGAAAGAAAAGATCAAAGACTGTAAAAGGTATTTTCATGAGAAACCTCAAATAATAAAACTTATCATCTATTGAATGTTGT…	Brassica napus probable LRR receptor-like serine/threonine-protein kinase At5g59680 (LOC106387039)	At5g59680	ATP + a protein = ADP + a phosphoprotein	Protein phosphorylation
comp33891_c0_seq1	0.91549	0.240152	-1.9306	0.0491866	NA	NA	AAAAAAAACATATGAATAACACGAATATAGAGGAGAAACGCAACATATTAATGGTTGGTATCCGGGAATAATCCTCAATGGAAATAGAAACGAGTCTAATTAATGGTTAGTATCCGGGAAGAACCATCGAGCATCAGAGAAGCCTACTGAGGAGACAACCCATTGTGGCAAACGCTCTGTGGTTTGGGTGCCGAGATCATAGACAAATATATGTTCGGGATCCTTGCTCTGATGATCGATATTGAAGCCACTGAAATAGATAGAGTTTCTCTTAATCCCGGGGATATCTTTGGCTACAACAACAGTCAAACCCATGTCCAAGATTAGAGCCTCATCACCTAAATCATTCACTCTTTCCCGTGTATTAGTTAGAGGATCGTACGCGTAGATGCGAAACTG…	Brassica napus putative F-box protein At4g17565 (LOC106380295)	At4g17565	-
comp49493_c0_seq1	21.3744	5.66536	-1.91565	0.0490114	NA	NA	TAGGTAGATGATGAAATTCCAAACTACCACACATTTGTGGCTCACGAGTTTCCCACTCTGAACAGACCAAACATTATGTATTGAAAAAGAAGAAATAGATCAACCTTGTGAATCACGAGATAACGCAAACCATTGTCTCTCATCTCTACAAATAAAAAAATCTCTCTTTCTCTTCTACGTGTCTACAAATCTTTACAGCTTTGCCTCTCTCTCTTTTCATTCGTTGTTGGTTATCAAAGGAAGACAAATGGGTTGCTCTAGTTCAACAGCCAAGGCAGAAGGGAGAAAGGAAAAGATTAGAAGACCAAAATCATGGAAACATCCTCAGCCAATATCAAGAGCTGAGCTCACACAGATGAGAGAGGAGTTTTGGGACACAGCTCCTCACTATGGAGGCAA…	Brassica rapa ubiquitin domain-containing protein 2 (LOC103835977)	Ubiquitin domain-containing protein 2	Ubiquitous with a strong expression level in inflorescence. Binds and presumably selects ubiquitin-conjugates for destruction. Prefers multiubiquitin chains rather than single ubiquitins, with a binding affinity for 'Lys-48'-linked ubiquitin chains. Acts as a ubiquitin receptor that associates with the 26S proteasomal docking subunit RPN10 for the indirect recognition of ubiquitinated substrates …	Protein destruction
comp61432_c0_seq7	7.35599	1.99022	-1.88599	0.0493289	GO:0005789(endoplasmic reticulum membrane),GO:0016021(integral to membrane),GO:0009055(electron carrier activity),GO:0020037(heme binding),GO:0004497(monooxygenase activity),GO:0016705(oxidoreductase activity, acting on paired donors, with incorporation or reduction of molecular oxygen),GO:0007047(cellular cell wall organization),GO:0010345(suberin biosynthetic process),GO:0042761(very long-chain…	00361(gamma-Hexachlorocyclohexane degradation),00626(Naphthalene and anthracene degradation),00903(Limonene and pinene degradation),00945(Stilbenoid, diarylheptanoid and gingerol biosynthesis)	TTTCAAGTAAAGCAATACTACTTATTAAACAAATAAAGTGAATGAAACAGAAAGAGTCATTCAGTTTACATAGGAGTAAACCTTATTATGATATTACAAGCCCCATGCACCAACTATTTTCCCTAACAATAATAAGGTTTAAATATGACCAACCATATTAACCCCATGAATCCATTATAAACAACACACATCATCGACTAACCAAATTTTAGAAAAGCAGAAAAACTTCGAATGATCCAAAAATAAGTAACAATCTTCTTATGATCACCATCTTAATCATCAATAGATTTGGCATAGTACCGATCAACCTCGGAGTCACTCCTGTTGATCAAATTCACCGCCAAACCATGTTTCATGTACATGGTAAGAGCTAGCTTTGGTTCCACTTTGTGACCCTCC…	Brassica napus cytochrome P450 86B1 (LOC106439893)	CYP86B1 At5g23190	Involved in very long chain fatty acids (VLCFA) omega-hydroxylation. Required for the synthesis of saturated VLCFA alpha, omega-bifunctional suberin monomers	Fatty acid hydroxylation
comp61166_c1_seq4	1.35403	0.384459	-1.81636	0.0490114	GO:0005576(extracellular region),GO:0004185(serine-type carboxypeptidase activity),GO:0006508(proteolysis)	NA	GGAAATGGAGTGACGAGGCGAGACGGCGGAGGTGGGGCGATGCTCTTGACGATGTTCCATGAGAGGACGCGAACTGAGATCAAACTGAGAAAGTGAACTCCAATATTACCGTATTGGAATCCATAGCTCTCATCGAGACCTGAGCTAAACCGCAAGCCCATTACAAAACTTTGAAAGCTCACGTCAAGAGATCTGTTGGGATGAAGCTGTCTGAGGGAATATATGACCAGGGGTTCAAAAGGTTGAGATGGTGAAGAGACGTGATGGAGGAGAGGAGGCTCTGGCTGTACACCAAGCGGAGACTTCACGGTTCCGAGAAAATGAGCAGATCTGGTGGTTCTAGATCCGGTGCTCCTGTTCGCTTTGAGAGGATGAGAGGTGACGAGAGGATGAGCGGTG…	Brassica napus serine carboxypeptidase-like 10 (LOC106358304), transcript variant X3	SCPL10 SAT, At2g23000	Involved in the biosynthesis of sinapoylated anthocyanins. The purple coloration of leaves in Arabidopsis thaliana CYP98A3 cosuppressed line is correlated to the accumulation of sinapoylated anthocyanins. Plant Physiol. 2006 Jan;140(1):30-48	Anthocyanins biosynthesis
comp67308_c0_seq6	6.85984	1.96084	-1.8067	0.0493289	NA	NA	TCTCTCTCTCGCTTCAAATCACGATCTACGATGATCTTATTCGTGCATAACGTATAGCTAAATGCGAGTTGATCGAAGCTCAGGAGAATTTCAAAACTTCGACGGAGGAGAAGAGATTCAGAATCTGTGTATAATAGAGAGATTCCTATTTTTTCGAAATCTGATGGTGGTATGGTCTGCACTCACCACCACCGTTCACAGAGGAAAAATAG	Brassica rapa uncharacterized membrane protein At1g06890-like (LOC103836465)	UXT3 At1g06890	UDP-xylose transporter 3. Golgi apparatus membrane
comp42122_c0_seq1	1.3105	0.379851	-1.78661	0.0490114	GO:0005576(extracellular region),GO:0016788(hydrolase activity, acting on ester bonds),GO:0016042(lipid catabolic process)	NA	GGTTAAATGATAACCATCCCAATTAACATACTCAGATGGATTTTTACAATACCCAACTCCTTGGTATCCACACTCTTCACCAATAGTGAAGTTGTACTGACCTCCTACTCCACAACAAGCACCCAAAGGTCTCTCCTTAAACCCGTATTTGGCAGGTTCTTGGAAAAACCGGTACATAGAGTTGTAGTAGTCAGCATAAATGATGTTGACATGAGGGTAGAGTTTCCGGAGTCGTTTGAGTTCTGTCTTGAGCTGTTCATCATGGTTCTTTCCCAACTCATTGAGCCATGAGAGGCAACCTGTAAAAGTATCGTATTCTTTTTCTTTTGAGGTCTGAAATAGAGTAAGATACGCTGGGAAACATCCATATGGAAAGCTTCCTGGAACCACAAAGGTTTT…	Brassica oleracea var. oleracea sinapine esterase-like (LOC106329340), transcript variant X1	GDSL esterase/lipase At1g28640	Sinapine esterase that catalyzes that hydrolysis of sinapine, releasing choline and sinapate. Sinapine (O-sinapoylcholine) is the predominant phenolic compound in a complex group of sinapate esters in seeds of oilseed rape (B.napus). Sinapine has antinutritive activity and prevents the use of seed protein for food and feed. Shows broad substrate specificity towards various other choline esters, i…	Lipid hydrolysis
comp69030_c0_seq23	23.7801	7.00587	-1.76312	0.0490114	NA	NA	CTTCTGAATTTCATGAGCTGCTTTCTCGTCAACGGCTATAGAAGCCACATTGTTCAGAAAATCTTCTCTTGCATTCTTATCAAACGGTTCTTCACCAATGTACAAGTCTAAGATTGACCTACACAAGAGTTTGCTTTTCACACTCCCAACTTGGTTTCCCTCAATTGATACGTTGAGTACATGCCCTGGTCCTTGTGTCATATCAATAGTGGAA	Brassica napus fatty-acid-binding protein 1 (LOC106411752)	Fatty-acid-binding protein 1	Fatty-acid-binding protein. Interacts preferentially with saturated fatty acid. May be involved in alpha-linolenic (C18:3) metabolism	Fatty acid metabolite	Chalcone-flavanone isomerase family protein (FAP1)
comp19859_c0_seq1	1.51582	0.448603	-1.75659	0.0490114	GO:0031224(intrinsic to membrane),GO:0005739(mitochondrion),GO:0005524(ATP binding),GO:0017111(nucleoside-triphosphatase activity),GO:0004888(transmembrane signaling receptor activity),GO:0006915(apoptosis),GO:0045087(innate immune response),GO:0010193(response to ozone)	NA	GCACTTCATGATCTCCACCAACTCCTCAAGACACCACTTTGAAGAAGCGTAGTTCCTCGAGAGCAAGACGATCGCAATCTTAGATCCTCTAATCCCCCGTATGAGTTCAGGAGCGATGGATTCTCCTCTCTCGATCCCGTTGTCATTGAAAAATGTGATTGTCTTTCTTTTGAACTCCTTTTTAATGTGACTGAGAAAGTTGTAGCGGACATCTTCCCCGCGGAAGCTCGGAAAGACATCGTACATCCAGACATGAGAGGAAGAAGATGGAGAAGCCGATGAAGGAGACAAAGCAGATGGAGTTGATGAAGTAGACAAAGAAGAAGAATCAGATTCTTCGTTTTCATGATGGGATCTGAGTTTTCGAAAAATCAAGAAGAAGCCTAATGCAGCAGCAAC…	Brassica rapa subsp. pekinensis cra gene for putative disease resistance protein, partial cds, cultivar: Q5, exon 1 region	RPP1/TIR-NBS-LRR	◾signal transduction	Signal transduction
comp42307_c0_seq1	1.74296	0.527425	-1.7245	0.0494729	GO:0016021(integral to membrane),GO:0009055(electron carrier activity),GO:0020037(heme binding),GO:0004497(monooxygenase activity),GO:0016705(oxidoreductase activity, acting on paired donors, with incorporation or reduction of molecular oxygen)	NA	CCTCAATGGAACTCCGGGACTCGTTGTTTTGTGTAATGAAAATCATGGGGAAACCGAACCTCGCCAACTATTTTCCGTCTATTGAACATCTTGATCTACAAGGTATCAGGGAAGAGATGAAGGTATGTTCGGAGAGATTGTTTAGTGTTTTCCAGGGGCTCATCGATGCTCGGGTTGCAGAAAGATCATCGCGGACTGAACCTAGAGATGCATACAGCAGCGATCGCGATCTGTTGGATTCACTTATCGATCTTATTCTAGAGGACGTATCGGAAGTCGACATGAACGATATCAAACACTTTCTATACGACTTGTTTATTGCGGGGACGGAAACGAACTCTACCACAGTGGAATGGGCAATGGTTGAGCTATTACGTAACCCAGAGGCTATGGCTAACG…	Brassica oleracea var. oleracea cytochrome P450 76C2-like (LOC106340231)	CYP76C2	◾diterpenoid biosynthetic process Source: GO_Central◾secondary metabolite biosynthetic process	Diterpenoid biosynthesis
comp41353_c1_seq2	127.786	38.765	-1.72091	0.0490114	NA	NA	TTAATACTTAATAGTACCAAAACTCCTTGTACATTATGATACAAACATATTTCTCGCTTACTTGAAAATGATAATTCATTCTGAAATTTTTTCGGGCACCAAGAGATTCAGAGGAGACAGATAGAAACTCGTGGATACAGATACTACTACTAAACCATTAGGACAAGGACAGACTCACTTGACACATTAAAAAACATAATGAAAACAACAAACTCATCAAAGCCTTGCTCTGTTTTTTATTTTGAGGGGTAAACT	B.campestris (ACP-SF1) gene for acyl carrier protein	ACP1	Acyl carrier protein (ACP) is a universal and highly conserved carrier of acyl intermediates during fatty acid synthesis	fatty acid synthesis
comp60942_c1_seq3	3.54671	1.08721	-1.70585	0.0490114	NA	NA	GTTGCATCAGTTATGTATCGCAAGAGTTAAAGAGTGGACGATACCGATTCCCTTATCCACACATCTTCTGCCTCCAAAAATCTAATCTTAAAACTTAGAAATAAAAAAATATTGCAACAACATTGTCTCCTCTCGTTCCTCCGTTGCTGCCACTAATCAAAGAAGTATCAATGGCCTCAGCATTCAAAAGTTTCACCTTCACAAACCTTCATATCCCTTCTTCCTCAAGTTACTCGACTAAGCAGATTTCAGGGCCAAATCATGGATGTTGGTTCTCTATGAAAAAGAATGAGAAGAGGGAAAAAGTTCTGATGAGAGGAAGCTTGTGTGTAAGAAAGGCACTGCCACATGATTTGCCACTTATGGCTGTGATGGTTCAACAAATAGAGGGGATGCGTG…	Brassica oleracea var. oleracea photosynthetic NDH subunit of subcomplex B 4, chloroplastic (LOC106295076), transcript variant X1	PNSB4 NDF6, At1g18730	NDH shuttles electrons from NAD(P)H:plastoquinone, via FMN and iron-sulfur (Fe-S) centers, to quinones in the photosynthetic chain and possibly in a chloroplast respiratory chain. The immediate electron acceptor for the enzyme in this species is believed to be plastoquinone. Couples the redox reaction to proton translocation, and thus conserves the redox energy in a proton gradient.◾photosyntheti…	Photosynthesis
comp59393_c0_seq15	7.22249	2.22	-1.70194	0.0493289	NA	NA	CTGGAATCTAACTCTCATCTTCGATTTTCAATCGAGAGTTCGAGACCTTGGAATCAAATTTTTTCTTCGATCGAAATCGAGATTGACCTAAGAAACGACGAGACATCAACCAATGGCGACGCGGACGAATCAGGAGACGCAGACGAATCAGGCGGATCAGGCGACGCGGAACGGAGAGGTGACTTACCAGATAAAGGAGATCAACTATGGTGGTGAAAACAAGATGATCATTCTCCCGAACGAGAACGGATCGAGTCCTCTGATCGCCATATGTAACCTTCTGATCTTGAGAAATGGCATGGATCTGACTCCTGATCGTTGTGAAGTTACTCAACAGAGATTGATAGACCTTTTGGCCTTTCGACTCTTTATGATCGAAGACGACAAAGAAGAGCATTT…	Brassica oleracea var. oleracea protein FAM63A-like (LOC106306934)	DUF544 At4g11860 At4g22960	-
comp72628_c0_seq1	5.66742	1.75151	-1.69409	0.0490114	NA	NA	TCTGGTGACGGTGGATAAGTGATGGCGAACATCGAAACCACCTTGATCTGCCTGTGCAATAACAAACAAACACAGCAGTACGATCCAAACCGTCTTCATCGCCATCTCTAGCGCTTTCTTATTTCCTCTGCACTTTGTCTCGAAACTTTCCGTCTTCCTTATAACACGCTCACACGAAATACCACACGGTGTTATTTCTACGCACGGCACGTGTTCATTC	Brassica napus multiple inositol polyphosphate phosphatase 1-like (LOC106401658), transcript variant X2	IP5P1 5P1, At1g34120	Acts as a phosphoinositide 5- and phosphoinositide 6-phosphatase and regulates cellular levels of inositol pentakisphosphate (InsP5) and inositol hexakisphosphate (InsP6). Also acts as a 2,3-bisphosphoglycerate 3-phosphatase, by mediating the dephosphorylation of 2,3-bisphosphoglycerate (2,3-BPG) to produce phospho-D-glycerate without formation of 3-phosphoglycerate. May play a role in bone devel…	-
comp52020_c1_seq2	7.53105	2.35178	-1.67909	0.0497807	NA	NA	GTCTACCATAGTTGATACCAATCTTGCTTGCCAATGCTATCATTAGTTTCCTCTCCATGTACCTGTGTCGATGCTGGAATCGAGCCGCGGAGCAACATGAACTTGAAAAGTAGATGAGAGTGAAGAGAAAGAAAGCAACACCAGACATGACTTTCTGTGTTTGGTTCGCAATGTGTTAGTGGTGATCAGATTCTGATTTGAGTGGGG	Brassica oleracea var. oleracea probable glucan endo-1,3-beta-glucosidase A6 (LOC106310335)	A6 MEE48, At4g14080	Anther-specific protein A6. Hydrolysis of (1->3)-beta-D-glucosidic linkages in (1->3)-beta-D-glucans. ◾carbohydrate metabolic process Source: InterPro◾defense response Source: UniProtKB-KW◾embryo development ending in seed dormancy Source: TAIR◾pollen exine formation	callose dissolution		Anther-specific protein A6
comp58491_c1_seq8	28.1542	8.8992	-1.6616	0.0490114	GO:0005829(cytosol),GO:0042409(caffeoyl-CoA O-methyltransferase activity),GO:0046872(metal ion binding),GO:0009809(lignin biosynthetic process)	NA	CTCAGCCACAAAACCAAACCACAATGTGTTGTCAAAAGCTATTATTCCACCTACCTTCACTAGCTTCATTAGTCTCTCGAGTGCGTGAACATAGTTTGGTTTATCAGCGTCCACAAATGCGAAATCAAACTCCGGTTTAGGATTCTCGCTCAGCAACTTGTCTAAGGCCTGAAGACCATCAGATTGGATGAAGTTGATTTTGTGATCAACACCAGCATTCTTGATGAACTCTAGACCCATCTCGTAAGCTTCTTTGTCAATGTCTATTGCAGTAATACGGCCATCTTCAGGCAATGCGAGGGCCGTCGTGAGCAACGAGTAGCCAGTGAAAACACCAAGTTCAAGCGTATTCTTGGCATTCATCATTTTTAAAAGCATCGATAAGAAGTGTCCCTCATC…	Brassica napus putative caffeoyl-CoA O-methyltransferase At1g67980 (LOC106361880)	At1g67980	Methylates caffeoyl-CoA to feruloyl-CoA and 5-hydroxyferuloyl-CoA to sinapoyl-CoA. Plays a role in the synthesis of feruloylated polysaccharides. Involved in the reinforcement of the plant cell wall. Also involved in the responding to wounding or pathogen challenge by the increased formation of cell wall-bound ferulic acid polymers	cell wall
comp48575_c0_seq1	339.459	108.394	-1.64695	0.0490114	GO:0005576(extracellular region),GO:0006869(lipid transport)	NA	AAACTACACCTAAAACTCAAGAGTCTCTATGCTTAAATATCTTATATCTCCGTGATCTCTTCCCATGCTTCTCCTGTAAGTAGAAAAAATCGAGAGCTGGTGGTTAGATAAATAAAGAGAAATTAGTGTTTTAGACGTTATAGTGTATATGTGATCTTACATAGATATAATAACGTCCATATCATCAGCTGCATGAAAGCGTAGGGATGCTGCAGCGAGTGGGGAGCCTAGAGGCAATGCGCATCGTGTTGCAAAGGCATTCGCTCGGCACTGCCTCGAGAGCGCTGCAACACTCGGCACTCGGGGTCGTCTTGTCGGCTCCAGGAACGA	Brassica rapa stamen-specific protein FIL1 (LOC103857141)	stamen-specific protein FIL1	tap1 and fil1 are transiently expressed during flower development. In situ hybridization data demonstrate that tap1 is expressed in the tapetum of the anthers and fill in the filament of the stamen and at the bases of the petals. Both genes encode small proteins with N-terminal hydrophobic domains suggesting that they are secreted. (Molecular characterization of two stamen-specific genes, tap1 an…	lipid transport
comp45117_c0_seq4	7.4127	2.36791	-1.64639	0.0490114	NA	NA	GCACAAGATAAAAAAAAAATAACAACAAGAGACATGGGGCGTCTAGTAAACGGAGCTGGTCTCTTGGTTTTGTTGTGTTTCCATGTCTTTGTGGTGTGTAATGTGGCTGCGAGAGATGGTGTGATGAGCTTTGGCAAAGATGAAGAGGAGAAGACTTTCATAGGAGGTGGAAAGGGCTATGGAGGAGGTTTTGGTAAAGCTGGCGGGATAGGCAAAGGTGGAGGCATTCTTGGCGGCGGCATTGGTAAAGGCGGAGGCTTCGGTGGTGGAATAGGAAAAGGCGGTGGCTTTGGAGGAGGCTTCGGTGGAGGAATAGGCAAAGGCTTTGGCTTTGGAAAAGGTGGTGGCTTCGGCAA	Brassica oleracea var. oleracea glycine-rich cell wall structural protein (LOC106335802)	At3g17050 GRP5 At3g20470	Responsible for plasticity of the cell wall	cell wall
comp68181_c0_seq14	28.1187	9.18464	-1.61424	0.0490114	NA	NA	AATGTCAGCAGAACAGGCGTAACCGCTGATTACTTCACATGCTTCAGCTGGGAAAACAGAGAGGGGAGAGTCGTTGTAGTCTACGGTGAGTGGATCAGAGGTTGAAGGAGATGATGAGTTTGGTCTGAATCTGAGAGAAGAGAGTCTTGAGGGTTTGGTGGTGGAGATGGTCTGAGGAGGAAGAAGAGTGAGCTTTGGAGAAGAAAGTGGAAGAATGGTTGGTTTGATGCACAAAGCTCCCTGCATTTTTATG	Brassica napus light-regulated protein-like (LOC106360370)	Light-regulated protein	Expression is controlled by light and by a circadian clock	cell rythm
comp54278_c0_seq2	45.9716	15.0894	-1.60721	0.0490114	GO:0005829(cytosol),GO:0005634(nucleus),GO:0032440(2-alkenal reductase [NAD(P)] activity),GO:0008270(zinc ion binding),GO:0046686(response to cadmium ion),GO:0006979(response to oxidative stress)	NA	TCTCAACCATTCTCCAGCACAAACACGAATTTACAAGCGACTTCTGGAGAAAAATGGAAGAAGTTGCAGTGGTGGAGAACAAGAAAGTTATACTAAAGAACTACGTAGATGGCATTCCTACGGAAACAGACATGGAACTGAAGATGGGAGACACAATTGAGCTCAAGGCACCAAAAGGATCCTCTTCTTTCCTCGTCAAAAATCTCTACTTGTCTTGCGATCCTTACATGAGAGGTCGTATGCGCGATTTTCACGGCTCCTACCTCCCTCCTTTTCTCCCTGGTCAACGAGTTGAAGGGTTTGGTGTAGCAAGGGTGATAGATTCTGATGATCCTAATTACACGCCCGGGGAGTTAATCTGCGGGATTACTGGTTGGGAAGAATACAGTTTGCTTCGTA…	Brassica napus 2-alkenal reductase (NADP(+)-dependent)-like (LOC106406788)	Zinc-binding dehydrogenase	Catalyzes the reduction of the 7-8 double bond of phenylpropanal substrates, such as p-coumaryl aldehyde and coniferyl aldehyde (in vitro). Has activity towards toxic substrates, such as 4-hydroxy-(2E)-nonenal (in vitro) (By similarity). May play a distinct role in plant antioxidant defense and is possibly involved in NAD(P)/NAD(P)h homeostasis	antioxidant defense
comp59037_c1_seq2	3.38488	1.11808	-1.59808	0.0490114	GO:0005789(endoplasmic reticulum membrane),GO:0016021(integral to membrane),GO:0016717(oxidoreductase activity, acting on paired donors, with oxidation of a pair of donors resulting in the reduction of molecular oxygen to two molecules of water),GO:0006633(fatty acid biosynthetic process)	NA	GAGGCCACAATAAGCAAACAAATCCTCGAGCCATTTAGGGACTTTGAAGCTCCGGTGAGCCAAGTTACGGTGGTAAGAGACGGTGATACCTAGCCCACCCACCGTATAGACAACAAGTGCAACCCGTAAAGCTGGCCAAGTGAAATGGAAAGGAGCTAAGAGACAGAGGAAATGCACAAAGAAAGAAGCAAAAGCTTTCACAATGTCCAATCTCCTCCACTTTCTTTCCCAAATTGCCCTCTTTTTCCTCCCCATCTCAGCCTTGTCCTCTACGTTTTTCCGATGATTTTCCTCCTCCGATGACATTGACATTTTGAAGTAATTTTTTTTAGTGAAAGTCGATGAAACAAAAAGACTCTTGGATCTGAAGTTTGCACAAAGAGTGCTATGATGGTTTTT…	Brassica oleracea var. oleracea delta-9 acyl-lipid desaturase 1-like (LOC106309855)	ADS1 At1g06080	Involved in delta-9 desaturation of fatty acids. Strongly expressed in inflorescence meristems, leaves, and flowers, and weakly in roots and seedpods	Fatty acid metabolite
comp58979_c3_seq2	285.545	95.0459	-1.58702	0.0493289	GO:0005618(cell wall),GO:0005576(extracellular region)	NA	CCTTTTTTTTTTTTTTTTTTTACATGTATCATAAAGCATTTTGATAGTTGAATGTAATGGCATGTAAACAAATGCTCTAGATTTCTTCTTGACGACATGAAGTGAAGAACAAGACACAAGATTCTCTCTCTCTCTTGTTTAGAGATCCAAAAAGAAAGAGAGGGATAACAAACATATGACTCTTAAGGTAACGGCTAGTAAACCAGAAGGTAAGACTCAAATAGACACTTTTGCATCAAAGGAATGCTTATTCGTTGACATATATTGAAAAATAAATCAAGGTAGTGGCACCGGAGGAACTTGGCCGTTGGTTCCAGCGCCAGCTCCAGTGGCCGGGGTTGGAGTTTCAAATCCGGGGTTTGGGACAAGGGTATCATCGCCACCAGGGAGCTGAGTGCG…	Brassica napus putative cell wall protein (LOC106368794)	At2g20870 At4g28160	Tissue specificity:Inflorescence	cell wall
comp62299_c0_seq4	1.76408	0.589108	-1.58231	0.0490114	GO:0005634(nucleus),GO:0003677(DNA binding),GO:0006355(regulation of transcription, DNA-dependent),GO:0006351(transcription, DNA-dependent)	NA	TAAAAGCAAACGTAAAAGCTTCCTTCTTTTCCTTGAATTTGAAGGTCAAAATGTGGAAATGATCTTCCAAGGTGTAAAGCAGAAAATTATGAATAAATAGTTTGTGCTATTATAAGGGTTTCCAAGGAAGACCAAGAAGTAGAAGATCTTAACAACGCATAACTCTGAAAAAAAAAATCTGTAGAGAATGTATGAGGATAGTTCTTGTTTTGATCCTAATCCAACGCTGGAAGCAACCGTCGACAACAACGGCGGCTACTATGACTCAACCACGGCCACAGAAATAGATTTTACGGTAAGGCAACAGTTCCAACCACTAGTCATGATCGCCGGGAGCACAACAAACACCTTCAGTGACGACCTAAAACTCCCAACGATGGATGAGTTCTCTGTTTTTCC…	Brassica oleracea var. oleracea transcription factor bHLH91-like (LOC106340682)	At5g31210 bHLH91	Tissue specificity:Flowers. At5g31210(bHLH91, 89282) was most highly expressed in pre-meiotic buds and the expression level was at least two fold higher than in all the other tissues; also, its expression level in meiotic buds was at least twofold higher than any other floral organs. Since At2g31210 has an important role in anther development in Arabidopsis (Zhang W, Sun Y, Timofejeva L, Chen C, …	tapetum degeneration
comp48575_c0_seq2	716.324	239.545	-1.58031	0.0493289	GO:0005576(extracellular region),GO:0006869(lipid transport)	NA	CACAAAAAAAAAAAAAAAAAAAAACTACAGCTCAAACTCAAGAGTCTTTATTCTTAAATATCTTATCTCCATGATCTCTTCCCATGCTTCTCATAGATATATATAATAACGTCCATATCATCAGCTGCACGAGAGTGTAGGGATGCTGCAGCGAGTGGGGAGCCTAGAGGCAATGCGCATCGTGTTGCAAAGGCATTCGCTCGGCACTGCCTCGAGAGCGCTGCAACACTCGGCACTCGGGGTCGTCTTGTCGGCTCCAGGAACGA	Brassica oleracea var. oleracea protein 108 (LOC106328295)	Bifunctional inhibitor/lipid-transfer protein/seed storage 2S albumin	Mol Gen Genet. 1991 Sep;229(1):129-36.Molecular characterization of two stamen-specific genes, tap1 and fil1, that are expressed in the wild type, but not in the deficiens mutant of Antirrhinum majus.Nacken WK1, Huijser P, Beltran JP, Saedler H, Sommer H.Tap1 and fil1 are transiently expressed during flower development. In situ hybridization data demonstrate that tap1 is expressed in the tapetum …
comp9219_c1_seq1	4.82234	1.63542	-1.56007	0.0490114	NA	NA	GAAAAAAAAATTGTTTAGGAAAATCTTAACAAGTCCATGAGTTCTACTACAGAATTACGTTTTGTATACACATATGTTTATGATTTTGAAAATAACATTCATGTTGATTCGTAAAAGACCAAACCTATATAAATAAAGTTTAAATAATTGGTGCAGATGGAGAGGCAAAGGTGGCTAAGGAGAGGGTCGAGGCGGTGGAGCCAGAGAAGAACCTGATCACGTTCAGGGTTGTAGAAGGTGATCTGATGAAAG	Brassica rapa MLP-like protein 31 (LOC103848773), partial mRNA	MLP-like protein 31, MLP31 At1g70840	◾defense response Source: InterPro◾response to biotic stimulus Source: InterPro◾response to phenylpropanoid Source: TAIR◾response to zinc ion Source: TAIR◾vegetative to reproductive phase transition of meristem	defense response
comp67743_c0_seq19	1.14263	0.396819	-1.52581	0.0493289	GO:0031072(heat shock protein binding),GO:0051082(unfolded protein binding),GO:0006457(protein folding)	NA	GTTTGATTTCAACTTTGGTGTATCCACAGAACATATCCCTTCACTCATTTAAATAAACATCATTTCTTATTTCACTTGATTTCGTACCCTTTCTTCTAAACTTGCAAGTGATTCGACTTCGACATCAAAATCTGAAAACTTTAAATATATGAATAAACTTTTCAGCTGCTTGCTGATATGGTATATATATATATATATAACGAACATGAGTAAGAGAGAGCTAAAGATAGACATAAACACACACTTTATGTTTAAGCATATCAGTCTACAAAACCGACTTCTTCAGTTCTTCTCATCTGTTTAGTGCGCTTCGTCTTCATATGTACAGAGTTGTTGCGTGTCCTGGTTTGGTTGAGTCTTCTTCGGGAAACCAAAAGACCTCACGGTGGAAAAATATTT…	Brassica rapa dnaJ homolog subfamily C member 7 homolog (LOC103843655), transcript variant X1	dnaJ homolog subfamily C member 7	◾heat shock protein binding. Acts as co-chaperone regulating the molecular chaperones HSP70 and HSP90 in folding of steroid receptors, such as the glucocorticoid receptor and the progesterone receptor. Proposed to act as a recycling chaperone by facilitating the return of chaperone substrates to early stages of chaperoning if further folding is required. In vitro, induces ATP-independent dissocia…	chaperone
comp67743_c0_seq1	1.31029	0.455044	-1.52581	0.0493289	GO:0031072(heat shock protein binding),GO:0051082(unfolded protein binding),GO:0006457(protein folding)	NA	GTTTGATTTCAACTTTGGTGTATCCACAGAACATATCCCTTCACTCATTTAAATAAACATCATTTCTTATTTCACTTGATTTCGTACCCTTTCTTCTAAACTTGCAAGTGATTCGACTTCGACATCAAAATCTGAAAACTTTAAATATATGAATAAACTTTTCAGCTGCTTGCTGATATGGTATATATATATATATATAACGAACATGAGTAAGAGAGAGCTAAAGATAGACATAAACACACACTTTATGTTTAAGCATATCAGTCTACAAAACCGACTTCTTCAGTTCTTCTCATCTGTTTAGTGCGCTTCGTCTTCATATGTACAGAGTTGTTGCGTGTCCTGGTTTGGTTGAGTCTTCTTCGGGAAACCAAAAGACCTCACGGTGGAAAAATATTT…	Brassica rapa dnaJ homolog subfamily C member 7 homolog (LOC103843655), transcript variant X3	dnaJ homolog	◾heat shock protein binding. Acts as co-chaperone regulating the molecular chaperones HSP70 and HSP90 in folding of steroid receptors, such as the glucocorticoid receptor and the progesterone receptor. Proposed to act as a recycling chaperone by facilitating the return of chaperone substrates to early stages of chaperoning if further folding is required. In vitro, induces ATP-independent dissocia…	chaperone
comp24213_c0_seq1	4.3183	1.51997	-1.50642	0.0490114	GO:0005783(endoplasmic reticulum),GO:0009408(response to heat)	NA	AGAAGAAGAGAAAGAAGGAGATCAGTGGCATAGAGTGGAGAGGTCTTACGGCAAATTCTGGAGACAGTTTAGAATGCCTGATAACGTGGATTTGGACACTATAAAGGCCAAGCTTGAGAACGGTGTGCTCACCATTACCATAAACAAGCTTGCAACAGACAAAGTCAAGGGTCCAAGAGTTGTTGACATTGAGTTCGAAGAGGACCAATCTGGCAAATTCAGTTCTGCTTAGTCCTAACAAGAGCTCTTGTTAAATCCAGAACCGAGTTTGATGTCTTGTAAGACTTTTGTAATATATATTACTAAATGCAATAAAACATGTAACAGGTCTTTATATTATGTGTTTGTTTATCGATGAGTCCCAAC	Brassica napus 22.0 kDa heat shock protein-like (LOC106367426)	22.0 kDa heat shock protein	◾Endoplasmic reticulum	chaperone
comp53393_c0_seq4	4.24574	1.49834	-1.50265	0.0490114	GO:0005634(nucleus),GO:0042803(protein homodimerization activity),GO:0043565(sequence-specific DNA binding),GO:0003700(sequence-specific DNA binding transcription factor activity),GO:0008134(transcription factor binding),GO:0010440(stomatal lineage progression)	NA	AGTATAAATATAGATAGGCTTCTCCGAACCTGAGGAAAAAAAAAACACTACATTCTTTGACCATCAGGTCCATCACAGTACATGCATAAACGCCAAACCAATGTTCTTCGCAGAGAAACTACAATAAAAATACAAAAGCTGGTTTCTGATCGAGATGTGATTACAATCTCTGATCATGTTTGTGTTTGCTTTGTTTATTCAATGGCAAGCTGCTAAGGTCAAATTGAGCTATGTTACGCAATGAAAGAAAAATAGCTTAGTTGGATAGCTTTGGAACGTGTCTCATCATGCTGCTGGGGTTGGCTGAGCTGAAGATGGACATGTTCGCTCGAGTTACCTCCCATGTCTAGACCATTTGTGAGAAGAGAAGTTTTGTCTGCGCTTTTCACACTCTCAACC…	Brassica oleracea var. oleracea agamous-like MADS-box protein AGL16 (LOC106303917)	AGL16 At3g57230	Expressed at high levels in leaves, moderate levels in roots, seedlings and stems, and at low levels in flowers, pollen and siliques. Accumulates in leaf guard cells and trichomes. Also present in epidermal cells of roots. the density and development of stomatal complexes on the epidermis of Arabidopsis thaliana leaves depend, in part, on the microRNA-mediated regulation of Agamous-like16 (AGL16)…	stomata development
comp68259_c2_seq7	69.6002	24.6315	-1.49859	0.0493289	GO:0005576(extracellular region),GO:0005773(vacuole),GO:0004185(serine-type carboxypeptidase activity),GO:0006508(proteolysis)	NA	GTTTTTGTACATGTGCAACTCCGACCGTATATATTTATTTTAAATTTGGGCTATGGGCTCATGGGTCAAAAAAGTCAAGCCCAACTTCTTATATTTATTTATGTTTAGACCCCTATTTCAATACCAATTTCTCTTTCTTACCCAATATTATACTATTTTACTAGTTCATACCCACTTTTCAATTTCTCATCAACAATGTGTGTTATCATGATGAATATTTTCGGAGTTTCGATTGTATGGCTCACAAATGGTAGAAACTTTAATAGAATCCAACACTAAATGTTTCAAAACAGCGCTTAAAGCTATTATTTTATTATCTTCATACAAGGACTGCAACTTTCTGACTGAGAATCACACAACTCATCATGAGTCATTAATGAGTTCGGACTTCTCGCTGCT…	Brassica napus serine carboxypeptidase-like 29 (LOC106352931)	SCPL29 At4g30810	Catalysis of the hydrolysis of a peptide bond not more than three residues from the C-terminus of a polypeptide chain by a catalytic mechanism that involves a catalytic triad consisting of a serine nucleophile that is activated by a proton relay involving an acidic residue (e.g. aspartate or glutamate) and a basic residue (usually histidine).	proteolysis
comp22925_c1_seq1	5.76811	2.06575	-1.48143	0.0493289	GO:0005782(peroxisomal matrix),GO:0006457(protein folding),GO:0009408(response to heat),GO:0000302(response to reactive oxygen species)	NA	GTTTGAGATCTAATAAGCGTTTGTTTACAGTACTAAATCAAACTTTAATACATGAATTTATGAAGTATAAAGCCCATTTTGATTTGAATTTTTGGCTCATGAAAACCAAAACTCAATTACACGGGGTTTGGTTTTGAGTCTTGTCGGATTCATTAAGTACTACTACTCCACAGTCTACATTTATTCAAACTTTAGGCTAATGAAAACCAAAAGCCGGTTCACACCGGTATAAACTTCAGAGCTTGCTAATGATATTGATATTCCGTACTTTAGAGGATTTGGGTGATGTGTCTTTGGGAACGACCACCGTGAGGAGACCGTTATCCACGTAGGCTTTTACTTGGTCGGTTTTCACATTTTCCGGCAACTCAATCCGTCGGAGAAACTCTCCTTTACTGG…	Brassica rapa 15.7 kDa heat shock protein, peroxisomal (LOC103863742)	HSP15.7 At5g37670	◾peroxisomal matrix.Induced by heat shock and methyl viologen (paraquat).	peroxisome
comp42356_c0_seq2	35.8225	12.8821	-1.4755	0.0490114	NA	NA	TGGGGGAACAAAACAAACGTAACACTTAATTATATATTATGACTCGTCCACATAACAGATTTATTCAAATATTATTCTTCGTACACATAACAACATTTGTAGTCCTTATTATTACGCCCTGTTTAACAACGAAAAACACATCAACACTGCATAACATGAATAAGAAAACATACTTGCGTTGTAAGTAGTTACTGGATAAGGTTCTCGTTTCTAATCAGGTGAGATTAAGGGCTAGATACTGGTGGTGGTGGACACTGAAAGCCAATAGGAAAAACCATATTACAAGCGAAAAATATTGTTCTAACGGCTTTATCGATACCGTAAACCAAAGGAAGTGGCCTGAAGACAAAGCAGAGGCAATCGGCTACTTGGACGTTCGTAAGGCCAGTGATAGCACTG…	Brassica rapa 14 kDa proline-rich protein DC2.15 (LOC103861309)	14 kDa proline-rich protein DC2.15	May be connected with the initiation of embryogenesis or with the metabolic changes produced by the removal of auxins
comp16989_c0_seq1	9.92824	3.57897	-1.472	0.0493289	NA	NA	CTACTACAGCACGAAAGAAATGCCAAAATAATAAATAAATCGAATTTAACAAAAATGCTAGATTCAGATCTCAAACGATAATATCTACACAAAAATTCAAAATGGTTTAGTTCAGTTGGTCACTGTTTAATATAAACATCACCAAGTGAATCTCTCCGCCTCTCTCTCTCTCTCTCTGCGGAATCTCTTCGTCTCGTTGCGTTCGAGAGTTCCGTACGATTCCCAACAAGAAAGGGAAGAGATGGCGGAGGAGAAGAAAGTAGCTCCGATTGGTATCTGGACTGCCGTGAAGCCTTTCGTCAATGGCGGTGCCTCTGGTATGCTCGCCACTTGCGTTATC	Brassica napus mitochondrial dicarboxylate/tricarboxylate transporter DTC (LOC106434397)	DTC At5g19760	Catalyzes the transport of dicarboxylates, such as oxoglutarate, oxaloacetate, malate, and succinate, and of tricarboxylates, such as citrate, isocitrate, cis-aconitate, and trans-aconitate by a counter-exchange mechanism across the inner mitochondrial membrane. Substrate preference in reconstituted proteoliposomes is oxaloacetate > malonate > malate > maleate > succinate > oxoglutarate > citrate…	transport
comp63576_c0_seq2	4.59098	1.65812	-1.46925	0.0493289	GO:0050734(hydroxycinnamoyltransferase activity),GO:0052325(cell wall pectin biosynthetic process),GO:0010345(suberin biosynthetic process)	NA	TGTTAAACCCCCAAAACAAAGTTCAATTTTTTTTCCCACAAACCCCATTAGTTTGGTGCTTCCTCTATTTGGATAGAAATATGGGTGCGGAAAACACCAACAAGGAAGTAACACTCTCTGATTCAATGGACAACAACAATAACATGAAAGGAGCAAACATTCATCTCGAGGTTCTTCAAAAGGAACCAGCTTCTTTGGTCAAACCCGAATCCGAGACACCAAAGGGTCTTTACTTCTTGTCAAATCTTGATCAGAACATCGCCGTGATCGTCCGGACAATATACTGTTTCAAATCTGAGGAGAGAGGAAACGAGGATGCAGTACAAGTGATTAAGAAAGCTCTGAGTCAAGTACTTGTTCATTACTATCCTCTTGCTGGACGTCTCACCATAAGCCCTG…	Brassica napus omega-hydroxypalmitate O-feruloyl transferase-like (LOC106406748)	HHT1 ASFT, At5g41040	Involved in the synthesis of aromatics of the suberin polymer. Specifically affects the accumulation of the ferulate constituent of suberin in roots and seeds, but has no effect on the content of p-coumarate or sinapate.Elimination of suberin-associated ester-linked ferulate. Altered permeability and sensitivity of seeds and roots to salt stress◾cell wall pectin biosynthetic process Source: TAIR◾…	pectin biosynthesis
comp52672_c0_seq1	2.56846	0.935168	-1.45761	0.0493306	NA	NA	TTCCGCAATCTCTATTTGCCTTTTGGCTTCCTCTCTTTGTCCCAATAGTAAGCTCGTCTCCCCCTTCTCGTAGCTTGACGTTGTCGGCTCCATCCCTATTGACAAACTAAGGCTTGTCTCATCAGCACTAGCCCGCGATGGGAGTAGCTGAAGCTCGATGCTACTACCAGTAGTAGCGCATGAGCCAACGAAAGGATAGAGCAAATCGGATGTGTGTTGATCGGACGGTGGAGCTTGTCTTAGCAAAGGATGTCCTGGCAATACAGGACCAACGGAGAGGTCAACGTTTTTGGCGACTGAAGCAGTTTGTGTAGCGTTTGCGGTATGTTGTTGCTGTTGTTGTAAACGGTGGCCGGAGGGTTGTGATCGGCGCATGGTGCAATGGTCCTGGTGCTCAAT…	Brassica napus protein indeterminate-domain 14-like (LOC106402743)	IDD14 At1g68130	Alternative name: SHOOT GRAVITROPISM 5. Transcription factor regulating starch metabolism by binding directly to the promoter of QQS (PubMed:21556057). The IDD14beta isoform attenuates the transcription factor activity by competitively forming heterodimers with reduced DNA-binding capacity(PubMed:21556057). Regulates lateral organ morphogenesis and gravitropic responses (PubMed:24039602). Has a r…	Gravitropism
comp21287_c0_seq1	61.0319	22.2297	-1.45708	0.0493289	GO:0016874(ligase activity),GO:0008270(zinc ion binding)	NA	CGGTGGAGTCACGGTTGAAGTCGCTGGGTTCGGTTTGTTGTGACAGCAAAGTGCAAGTGTGCATTGTGCACACATTTGGTGTCCACAGTCTTTTACTTCTATCGTGCACACTTGCTCAAAGCAAATGCAGCACAGTTCTGAATCACTCATCTGAGACATGTTATCATCATCTGAGGCAGTGTCGGAGAAAGATGGTGGTGGTGATGGTAAGGAGTAATCAGTTCCATTAAGGATGGTTTTTTCTCTTTCCATATTAGCATCCATCAGAGCCTGCTCTAAGAGCAGTTTCGCCTCCTCGTTA	Brassica napus putative E3 ubiquitin-protein ligase XBAT31 (LOC106391212)	XBAT31 At2g28840	This protein is involved in the pathway protein ubiquitination, which is part of Protein modification. No E3 ubiquitin-protein ligase activity observed when associated with the E2 enzyme UBC8 in vitro	Protein ubiquitination
comp37795_c0_seq1	71.5255	26.0585	-1.4567	0.0490114	GO:0009507(chloroplast),GO:0000036(acyl carrier activity),GO:0048037(cofactor binding),GO:0031177(phosphopantetheine binding),GO:0006633(fatty acid biosynthetic process)	NA	CACTCCGCCATCTCTCTCCATCTCTCTCGTGAATAACGAAAATGGCGACCACTTTCAGCGCTTCAGTCTCCATGCAAGCTACCTCTCTGGTCACAACAACGAGGATTAGTTTCCAAAAGCCAGTTTTGGTTTCCAACCATGGAAGGACTAATCTCTCCTTCAACCTAAGCCGCACTCGCCTTTCAATCTCTTGCGCGGCCAAACAAGAGACAGTAGAGAAAGTATCTGAGATAGTCAAGAAGCAACTATCACTCAAAGACGATCAACAAGTCGTTGCAGAAACCAAATTTGTCGATCTTGGAGCAGATTCTCTGGACACGGTTGAGATAGTGATGGGT	Brassica napus acyl carrier protein, chloroplastic (LOC106436010)	AER, P1, At5g16970, F2K13_120	Carrier of the growing fatty acid chain in fatty acid biosynthesis	fatty acid biosynthesi
comp62937_c1_seq2	3.90808	1.42677	-1.45371	0.0495693	NA	NA	TAAAAACTAAAAAGAGAAAAGAAGAACGTCTCTTAGAGAGAGAAGAAAAACGTGTCACAGAGTGGCGAATCACGCGACGAGTCTCAGACCCCTTGCCTCTTCTCTTCTTCTTCTTCATGTGTGTTTACCCTCCAGTTTTAAAACCCCTCTCTCTCTCTCATTTCCCAATACATCTCTATTTATTTCTCTCTCTCTCTCTCTGTGTCTCGTTTGATCAGCGAGACTTTGAAGAGTGAATTAGAAAAGAGTTTGGTTTGGTTTGGTTTGGTTATTTCGAGGAGTGTTATACTGTTATGAATGACTTTACATAAATTCTTGTGATTCTACTCTTTATTTTTCTGGGTTTCTTTTGACCTTTTTTGTTTTTAATTTTCTCAAAGAAAAGAAGCGTTGATTATT…	Brassica rapa UDP-galactose/UDP-glucose transporter 2 (LOC103861351)	UTR2 At4g23010	Sugar transporter involved in the transport of UDP-galactose form the cytoplasm into the Golgi apparatus. Mostly expressed in roots, and, to a lower extent, in seedlings, shoots, leaves and flowers	Sugar transporter
comp17792_c0_seq2	3.87412	1.42562	-1.44228	0.0490114	NA	NA	CAGACAATTAGTAAGTGTGAGTGGTGTGACCGCTATACGCACACTGACCTCGCAGTTGATTAGGAGCTTACTGGGCTTATTAACGGGCCTCATGGATTTTCTCGAGAAAGCTGACGGAAACTCATCTTCAAGAAATTTTCTCGAGAAAGCAACTGAAAAGAAAAAAAATCAAAATCAATGTGGCGAAGGTCAGCGTCGTTTATCCTCGACCGAAGCTCGAATTCACCTCCCATGGCCGACACCACTCAAACCCCCTTTCAAAACCCTGACGCCATCTCCGCCTACTACCAAACCCGAGCGGCGCATCACGGCGTCATCACAAGCGACTGG	Brassica napus translation initiation factor eIF-2B subunit alpha-like (LOC106433050), transcript variant X2	EIF2A At5g05470,	Catalyzes the exchange of eukaryotic initiation factor 2-bound GDP for GTP
comp46243_c1_seq1	3.67873	1.3574	-1.43837	0.0493289	NA	NA	ATTAATTTAATTTATCTAATTACCCCTTTATTATGGTAAACATTACAATAGTGCCCAAACTTAATGATCTTTCGCTATGACTTACCAAATCGGACCGGTTAGCTTCCGATTAGAATTCTTCTATTGCGAAACCCAAACCGGGGTAAATATGTAATTTGATAAAACGCTTAATCTCTCGTCGTGTTCGTTCCACAGCAATGGCAGAAACTCAGTGCACAGAAACTACAAAACTAGATCTTGATTCCGGGAATCTACTTCAGAATCCGAGCAAAAGCATCTCTAGATCCGATCAGATCCGCTCCGTTTCTCTCCTCCTTCAACTCAGTGGAATGCATTGCTAGAATCTAGAGAGAACACGCCGGAGAAAAACAAACCATGAGAATGTCATCGGCTTCTGCC…	Brassica napus conserved oligomeric Golgi complex subunit 1-like (LOC106433000)	COG1	Required for normal Golgi function. Component of the conserved oligomeric Golgi complex which is composed of eight different subunits and is required for normal Golgi morphology and localization	Golgi function
comp35475_c0_seq1	1.05705	0.391597	-1.4326	0.0490114	GO:0009553(embryo sac development),GO:0048443(stamen development)	NA	TCGCTTTGATTCCGAACAAACAATCATTCTTAATGGGTTAACTAGATTGATAAAACATGCTAGTACATAGAAAAAAAGAAGTAGAAGTGTGGAAGTTGTTCTTGAAAGGAAAACAAATAAAAGTAGATTGCAATAATAGAAGAAGAGAAAGACGAAATTAGGAGGTAGAGATAGCGGCTCGGACTGCAGCGATAATGTCAGTAAGAGAAACGAGACCTTGCAGCCCATCGTTCTTGTCCACGACCCAAACTCTGTGTACACGTCTCGTGGTGGCCATACGGATCACTTGGACCAAGGTAGATGTCACGTGACATGTCACGAGCTCCCTCGCAGGTGTTGATGCGAACAAGGGGGTTCTTGGTATTTTCTCGGCGAATTCAAGCGCGTTTAATGGCAACC…	Brassica oleracea var. oleracea SNF1-related protein kinase regulatory subunit gamma-like PV42b (LOC106299109)	PV42B CBSX4, At1g80090	Plays redundant role with PV42b in regulating male gametogenesis and pollen tube guidance. ◾developmental process involved in reproduction Source: TAIR◾embryo sac development Source: UniProtKB◾pollen development Source: TAIR◾pollen tube guidance Source: TAIR◾stamen development.Disruption phenotype: shorter siliques and reduced seed sets in pv42a and pv42b RNAi double mutant. Expressed highly in r…	Regulating male gametogenesis and pollen tube guidance
comp49390_c0_seq8	1.27039	0.471144	-1.43103	0.0493289	NA	NA	AGCAATACGAATAAGAAGCATAGGTTTTGATGAAGCATGATCATTACACAGAATCAGAGTTTATTTACTGAGGGATATTTCAGATAATAATGTGGGTAAGAGAAGAAAACTCTTTTGTTGGTCTTATAAGAGCAAGTTGGAGTGGAGGTTGAAGAATTTACATTTACAATGGATGTCAAATCAGAAGGATAGAGAGATGACTTCAAGAATCATCTGCATCACTTCCACCTATATGCCTTCCATGGCTACTCACCCAGTAGTTGCTTCCATCAGGACCCGATATCTTAAATCTTTCAAGAACTGACTTTCCTTCTTTGTACTTCTGGCTTTTCTCATGAGCAGTCTCGTATCTCCAACCAACTATTGATCCACATGAGACACAGAAAATGTCAGCCACTG…	Brassica napus protein yippee-like (LOC106391586), transcript variant X1	Yippee family putative zinc-binding protein	-
comp66159_c0_seq8	0.53392	0.198211	-1.42959	0.0490114	GO:0048046(apoplast),GO:0004565(beta-galactosidase activity),GO:0043169(cation binding),GO:0005975(carbohydrate metabolic process)	NA	TGCCCAGTTACTTTATTTAATCGGCGTTTACACTGGCGGGAAAGTCTATCAAATATACAAACCTCATTGGCATTATTGTTTACTTGTGTTATTGATGATTATCAGTAATGTACATGTTGTATAATATGTAGTAGTAACTGCACAATTCAATAATTGTTATCTGTCCAGCTCAGTCTGTATCTTCAAAGCAGAGCCAGAGAGACAAACAATAAAACAAGCTTTCTTCTGTCCTGAAAACTCAAGATAAACCAGAGAAAGATCTCACGTTCTTTTCACCAGTGAGATTCCATTAGGATCACCACCCCACTCTTCAAACACAACTATAAGGTTCTGAGACTTGAGCCATGAACGTGGTACATGGTACCATCTTTGAGAAGCTTCACCACAATTACTCAGACA…	Brassica oleracea var. oleracea beta-galactosidase 4 (LOC106335095)	BGAL4 At5g56870	Preferentially hydrolyzes para-nitrophenyl-beta-D-galactoside. Can hydrolyze para-nitrophenyl-beta-D-fucoside with 5 time less efficiency.◾apoplast Source: UniProtKB-SubCell◾cell wall Source: GO_Centra.Ubiquitous, with higher expression levels in roots and siliques. Induced by sugar starvation and exposure to darkness for 24 hours.	Induced by sugar starvation and exposure to darkness
comp53183_c0_seq2	3.61852	1.34814	-1.42443	0.0490114	NA	NA	CGGAAAATAAATCTCCGATTCGTTAGCTCGGTTAAGGAAACAGACTTATTATATAAGTTTAAGTCAACGACTTTTATTGGAACTCTCACACTCAGATTCAAATCAGAAAACTTGAGATCAATCGGAGAAGTAAGAAGAAGATGGGAGCTTTCGGGAAGCTGATCGACGCGATCCTCTTCTTATACTTCGCTCTGATGGTGTTCATCGCGCCGCTCTTCGACGCCCAAACGGTGCTTCCTAAAGAAATCTACCCGGCGATTCTCACCGATCTGAACCGCAACTACATCGCCGACTTTGGAGATTACTTGCTCGCGGAGGAGCCGCATTTCCTCGTCGGACTCATCTGGCACGAGCTCGTACTCCTGTGGCCGCTCTCCATCGCCAACGTCTACGCGATTC…	Brassica napus transmembrane protein 97-like (LOC106399447)	At1g05210 At1g05220	Plays a role as a regulator of cellular cholesterol homeostasis. May function as sterol isomerase. ◾integral component of membrane Source: UniProtKB-KW◾lysosome Source: UniProtKB◾nuclear membrane Source: UniProtKB◾plasma membrane Source: UniProtKB◾rough endoplasmic reticulum	regulator of cellular cholesterol homeostasis
comp22683_c0_seq3	1.32754	0.494758	-1.42396	0.0490114	GO:0005634(nucleus),GO:0003677(DNA binding),GO:0006355(regulation of transcription, DNA-dependent),GO:0006351(transcription, DNA-dependent)	NA	TTCCGATCTGGGGGGTTCATAGGGTGCCGAATCTTTCATTAGCCTTTGTCCAGTTGGGTTTATTTGATGAATATCTCCCATTCATGAGTGTTTTTGGTTGGTCCCAATACAGCTTTTTGGTTTATTTGAACGAATAAGTTGTTGCAGTAATTCACATGATGAATGTTGTTGAAAAAAAAATAAAAAAATTTCAAAAATAATTACTGTTTGGAAAATCTGAGATGAAAGAAGTGTTTTCTTGGCATTTTGTTATTGTTGTTCTCTGCATCCGTCTACAAACACAAACATATTCGTTCCGAGAAGAAGAAAAAAAAACAGCTTCAATAATTGTGTTCGAGTATGGCGAATTCACCTCTTCATTCTCCGATCAACCCACATTTCTTCCAACCTCTTCTTCCC…	Brassica napus B3 domain-containing protein REM10-like (LOC106446659)	REM10 At2g24700	Protein REPRODUCTIVE MERISTEM 10 ◾regulation of transcription, DNA-templated Source: UniProtKB-KW◾transcription, DNA-templated	regulation of transcription
comp54250_c0_seq8	7.3572	2.7431	-1.42335	0.0490114	GO:0005634(nucleus),GO:0051301(cell division),GO:0051026(chiasma assembly),GO:0000724(double-strand break repair via homologous recombination)	NA	GAGCTAATCGAGAAGTTGAAAGGGTAGCCAAATCCTTTGCCGTTGCCTCACTGTCCGATCACACTCAACTCTGTTTTTGGCCCTCAACTGTAGCAGCCGGACTCGTAGTTCTTGCCTGCATCAAACACAACAAAATCTCAGCCTACCAACGAGTCGTAAAGGTTCATGTTAGAACAAAAGATAACGACCTGCATGAATGCGTCAAGAGCCTGGAATGGTTCCTTGGGCAGTAAGCAATCAACAACAACAAATACCCCCCCAAACCAGAACACAGTATACTCCCCATACGAACTCACAGGTTATTATTACCATTTATTAAACAAATAGTATATAATTGGTATAAACTAAGCAATGCCTCTACAGATTTATATACTTGATCTCTGGACTTTTTAGCTGTTG…	Brassica oleracea var. oleracea cyclin-SDS-like (LOC106310804), transcript variant X1	SDS At1g14750	Meiosis-specific cyclin. Required for normal homolog synapsis and recombination in early to mid-prophase 1. May regulate the timing of sister chromatid separation. Homolog interaction during meiotic prophase I in Arabidopsis requires the SOLO DANCERS gene encoding a novel cyclin-like protein."Azumi Y., Liu D., Zhao D., Li W., Wang G., Hu Y., Ma H.EMBO J. 21:3081-3095(2002).Expressed during male m…	Meiosis-specific cyclin
comp68181_c0_seq4	25.2092	9.43829	-1.41735	0.0490114	NA	NA	AATGTCAGCAGAACAGGCGTAACCGCTGATTACTTCACACGCTTCAGCTGGGAAAACACTTGAGGATAGAGAGAGATGTTATTCGAGTCAGTTGATAACAAAGAAGGGAAGTGAAGGACTTACGAAAGGGGAGAGTCGTTGTAGTCTACGGTGAGTGGATCAGAGGTTGAAGGAGATGATGAGTTTGGTCTGAATCTGAGAGAAGAGAGTCTTGAGGGTTTGGTGGTGGAGATGGTCTGAGGAGGAAGAAGAGTGAGCTTTGGAGAAGAAAGTGGAAGAACGGTTGGTTTGATGCACAAAGCTCACTCTTCTCCCTCCTCAGACCATCTCCACCACCAAACCCTCAAGACTCTCTTCTCTCAGATTCAGACCAAACTCATCATCTCCTTCAACCTCTGA…	Brassica rapa light-regulated protein (LOC103854302)	CCL CCR-like, At3g26740	Expression is controlled by light and by a circadian clock	circadian clock
comp68599_c0_seq9	3.95287	1.50223	-1.39579	0.0490114	GO:0009507(chloroplast),GO:0005829(cytosol),GO:0005524(ATP binding),GO:0005525(GTP binding),GO:0016773(phosphotransferase activity, alcohol group as acceptor),GO:0004845(uracil phosphoribosyltransferase activity),GO:0004849(uridine kinase activity)	NA	TTTAAAATAGATTAATATTTCAATGTAGCAGTCAGTCTCCTTCACGTTTCTGTCAATAAATACTTTTAAAAAGACGGAGGGAGTGAGAGACAAGTTGGGGCTGCCGTATTGTGCATTGTGAAGAATCGTTTCACCACTGATCACTACTAGCGGAACAATCTTTTTTTTTTTCCTGAATCGAAATTTCGCCGCGAATCCAATGCCGGAAGACTCTACGTCGATTGACTACGTCATGGAGAAGGCATCGGGGCCTCACTTCTCCGGTCTTCGCCTCGACGGCCTTCTCTCTTCTCCGTC	Brassica rapa uridine kinase-like protein 2, chloroplastic (LOC103875242)	UKL2 At3g27190	Involved in the pyrimidine salvage pathway. The uracil phosphoribosyltransferase (UPRT) activity, that catalyzes the conversion of uracil and 5-phospho-alpha-D-ribose 1-diphosphate (PRPP) to UMP and diphosphate, is unsure. ◾'de novo' pyrimidine nucleobase biosynthetic process Source: TAIR◾CTP salvage Source: UniProtKB-UniPathway ◾regulation of cellulose biosynthetic process Source: TAIR◾regulatio…	chloroplastic uridine kinase
comp55987_c0_seq5	1.60247	0.612277	-1.38804	0.0493289	GO:0005737(cytoplasm),GO:0004022(alcohol dehydrogenase (NAD) activity),GO:0008270(zinc ion binding)	00010(Glycolysis / Gluconeogenesis),00071(Fatty acid metabolism),00350(Tyrosine metabolism),00624(1- and 2-Methylnaphthalene degradation),00641(3-Chloroacrylic acid degradation),00830(Retinol metabolism),00980(Metabolism of xenobiotics by cytochrome P450),00982(Drug metabolism - cytochrome P450)	GACGCTCTTCCGATCTGAACTGAAGGTTGCTGAAGGTGCACGAGCAAGAGGAGCTTCTAGGATCATTGGTGTTGATGCCAATGCTTCCAAATTTGAGAAAGGTAAAGTGATGGGAGTAACAGATTTCATAAACCCTAAAGACTTAACAAAGCCAGTACATGAGAGGATACGAGAGCTGACCAGAGGAGGCGTGGACTATAGTTTTGAATGCACAGGAAACGTCGATGTTCTTCGCGAAGCCTTTTTATCCACTCACGCCGGTTGGGGATCGACGGTTCTAGTAGGAATATATGCGACACCAAGAACATTGCCTCTTCATCCGATGGAGCTTTTCGACGGCCGCAAAATCACTGGTTCTGTATTTGGCGGGTTCAAGCCCAAATCTCAGCTACCAAGTTT…	Brassica rapa alcohol dehydrogenase-like 3 (LOC103840137), transcript variant X3	At1g32780	An alcohol + NAD+ = an aldehyde or ketone + NADH	alcohol dehydrogenase
comp64942_c0_seq16	19.864	7.64186	-1.37816	0.0490114	NA	NA	AGAGTGCAAGGCTTCAGTCTTAGAACTCGAAGAAAGTCATGTAGAGTAACACGTCCACTTGAGTCCGGATTCATGGAAGAAAATGTATCCAAATACCGAACTGCCTCTAAACTGCTTATATGGAATAGCGATGCAACCTTGGCCATTTCAACCATGTAATTTGAGGGGTTTTCCTGCAACAAAACATTTTAAGATGAAATAAATGATCAAAAAGATGAATACCTTTAAAAAAC	Brassica napus lysophospholipid acyltransferase LPEAT2-like (LOC106394256)	LPEAT2 At2g45670	Displays acyl-CoA-dependent lysophospholipid acyltransferase activity with a subset of lysophospholipids as substrates. Exhibits strong acylation activity of lysophosphatidylethanolamine (LPE) and lower activity on lysophosphatidate (LPA). Has a preference for 18:1-LPE over 16:0-LPE as acceptor and palmitoyl-CoA (16:0-CoA) as acyl donor. Activity is calcium-independent. LPE is a naturally occurri…	-
comp61629_c1_seq3	1.28888	0.49585	-1.37814	0.0493289	GO:0005789(endoplasmic reticulum membrane),GO:0016021(integral to membrane),GO:0015250(water channel activity)	NA	AGGTAAAAGAAGACAATATAACAATCTTCTCAAAACCCAAACGTTCATTTATATATACAAGAAAACGCAAATACGTTTCAAGAAACCAAAAACGCTACGTAAACCGAATAAATCTCGCGAGTTCGTCTCAAAGTAGAAAGATGAATGCTGTGAGGTCTGCGTTAGGTGATATGGTGATAACCTTCTTCTGGGTTATTCTCTCGGCGACGTTTGGGTTACAGACGGCGGCGATTATTTCCGCAGCCGGATTTCATGGCATCACTTGGGCACCTCCGCTGATTACGACGGTGGTTGTTTTCTTCTCTATCTCGGTTTTCACGGTTATTGGAAACTTTCTCGGTGGCGCTAGCTTCAACCCTTGTGGAAACGCCGCGTTTTATACCGCCGGCGTTTCTACGG…	Brassica napus probable aquaporin SIP1-2 (LOC106387781), Small basic intrinsic protein 1-2	SIP1-2 At5g18290	Water channel required to facilitate the transport of water across cell membrane. Expressed in roots and above ground. Expressed in elongating regions of the root tips, cotyledons, minor veins and hydathode cells of the rosette leaves. Weakly expressed in vascular tissues of the flower petals, filaments of stamens, upper part of the styles and receptacles of the siliques.
comp67727_c2_seq1	5.14965	1.98155	-1.37785	0.0490114	GO:0009330(DNA topoisomerase complex (ATP-hydrolyzing)),GO:0005634(nucleus),GO:0003690(double-stranded DNA binding),GO:0051276(chromosome organization),GO:0042023(DNA endoreduplication),GO:0030307(positive regulation of cell growth),GO:0048364(root development),GO:0048367(shoot development),GO:0010090(trichome morphogenesis)	NA	TATAGAGTCCCCTTCACATTCAACCAGTACCTTTGTGCGATTCACCTTCTCAGAAAGTACCAAAGGCAACTTTGAACTTGAGCCAGAAGAAGGCTTGGTGTTCTTATCGGTTGTCACTTCCTCGGCGACTATGGAATCTGTATCTTCATTCGTTTCTTGTGCACTGCTCTCTTCCTTGGGTATCTGGCGGCTACTACTTGCCTTTTTCTTTGGAGCCTTCTTAACC	Brassica napus DNA-binding protein BIN4-like (LOC106366003), BRASSINOSTEROID INSENSITIVE 4	BIN4 MID At5g24630	Component of the DNA topoisomerase VI complex. Binds to DNA. Required for chromatin organization and progression of endoreduplication cycles. The loss of BIN4 activates the ATM- and ATR-dependent DNA damage responses in postmitotic cells and induces the ectopic expression of the mitotic G2/M-specific cyclin B1;1 gene in non-dividing cells.	Regulation of cell growth
comp62299_c1_seq8	1.57695	0.609736	-1.37088	0.0490114	GO:0005634(nucleus),GO:0003677(DNA binding),GO:0006355(regulation of transcription, DNA-dependent),GO:0006351(transcription, DNA-dependent)	NA	TAAACATAGAATACAAAAGTTAGAAATATATAAAGTTAGCCTAATAATTAGTAGTTGTTGATGGGAAGAGCAGCCATGTTGTGTTGATCAACAACTTCAATAACTTTGTTTGCTATTGCGCTTGCATATATTGTTGATCCTTCATTTATCTTAGTGTTAAGCAAGAAACTATAATGCTCACCAATCTGTCCTCCAGAGACATGGTGAAGATCGAGATGTAGATGATCAAGAACTTTGGTGACAACCAACAAACAATTAATCTTCCTTTTCTGAATAACTTTGATTGTTACTTCATCATCAACAATCCTAACATCAACTTCTGTCACTTTTGATTTCCTTTGAAGCCATGAACACCTCAGCGAGTTGTTGCTTGAACACTGGTCTATTACATCACTCTCA…	Brassica rapa transcription factor bHLH91-like (LOC103865113)	At5g31210 bHLH91	Arabidopsis bHLH91 is involved in tapetum degeneration by regulating PCD-triggered cell death (Xu et al.The ABORTED MICROSPORES Regulatory Network Is Required for Postmeiotic Male Reproductive Development in Arabidopsis thaliana, 2010). Tissue specificity:Flowers. At5g31210(bHLH91, 89282) was most highly expressed in pre-meiotic buds and the expression level was at least twofold higher than in al…	tapetum degeneration
comp25748_c0_seq1	3.60734	1.39637	-1.36926	0.049761	GO:0004091(carboxylesterase activity),GO:0080030(methyl indole-3-acetate esterase activity),GO:0080032(methyl jasmonate esterase activity),GO:0080031(methyl salicylate esterase activity)	NA	TCCCGGCGGCGTACGACGACGGCGTCGAAGCCATCTCGTGGCTCCGAGACCAAGCTCGCTGCAGCGGAGGGGACTGCGACGCGTGGCTGAGAGACACCGTCGATTTCTCGAAATGCTTTGTTATGGGATCGAGCTCCGGCGGGAACATAGTCTACGGCGTCGCGTTGCGCGTCGCGGAGGCGGATCTCTCTCCCGTTAAGATCCGAGGGCTGATAATGAACCAAGCTTTCTTCGGCGGCGTCGAGCCGTCGGGTTCGGAGTCGCGGCTGAAAGACGACAGGATCTGCCCGTTGACCGCGACTCACTTGCTTTGGTCGCTTTGTTTGCCTGAGGGTGTGGATCGCGACCACGTTTACAGTAACCCGATCAAGAGCAGCGGGGCGGAGGAGAGAGAGAAGA…	Brassica napus probable carboxylesterase 8 (LOC106390304)	CXE8 At2g45600	Carboxylesterase acting on esters with varying acyl chain length.Expressed in leaves, stems, flowers and siliques	Hormone
comp53467_c0_seq2	2.89304	1.12597	-1.36143	0.0493289	NA	NA	GCTCAACTCTCCAAGAATGGGCCAAGCGGTGTTCTGCCACACACACAGCAAGTCTTTGCCTTTATCCTCTTTTTATTATCTCTTTTTCTTCTATTTTTGAGACTATCTGTGCCTCTGCGAGAAAATGCATGCGATAGATTTCAAAGAGATTCAAGAAAAGCTCTCTGATGGTTTCCGGCCATGGCAAAGGTCATTTCAGTTCTGGGCTCGTGCTTCTGATATCTACACTGGTTATAAGGTATTTCAGCTTAGAGTGAGCTTCGTCAAGGATGTGAAGAAACAAGAGGAATTGTGGGAGACGCAGCATGAACTTGCTGCTCACAAAATATACGCTATGTGCTCTGACCTTGGTGGTTTCTTCCTTAAGGTTGCGCAAATTCTAGGGAAACCTGATCTTGC…	Brassica oleracea var. oleracea uncharacterized aarF domain-containing protein kinase 1 (LOC106308016)	aarF domain-containing protein kinase	The function of this protein is not yet clear. It is not known if it has protein kinase activity and what type of substrate it would phosphorylate (Ser, Thr or Tyr).	-
comp45771_c1_seq1	4.51386	1.75785	-1.36055	0.0490114	NA	NA	CTTTCATAAATAAAGTTCGTTGTAATAACCAACAAGAAACAAGAAGCAACTCAATGAAGCTTAAAATTATTTGAAATTCTGTAGGAAACAAAACAGAGTTTAGTTCTGTAAACCACTGTTGAACAAACCAATGACAATGTCCATTTCAGCCTTCTTCATGCACAGTCCGAGCTCAATGCCACCTGATTCGTCACGTCTCTCAGCCATTGAGATTGTGTTTCTTTCAATCGAGACGACATCAACCTTAACGGGTCTTCCC	Brassica rapa phenolic glucoside malonyltransferase 2-like (LOC103831585)	PMAT2 At3g29670	Malonyltransferase acting on xenobiotic glucosides. Has activity toward 2-Naphthol glucoside (2NAG), 1-Naphthol glucoside (1NAG), kaempferol 7-O-glucoside, hydroxycoumarin glucosides and phenol-glucosides, but not toward kaempferol 3-O-glucoside or daidzin. Prefers phenol glucosides rather than naphtol glucosides. In vivo, seems to be involved in the malonylation of 4-methylumbelliferone glucosid…	Stress response
comp20720_c0_seq1	4.60692	1.807	-1.35021	0.0490114	NA	NA	CGAGTCTGTAGCCAAACTAGAGACTGAGCAGAAAAAGGTTCTTGCTGAGAAGCAGCAAACAGCAGCTATTGTCTTCTTCACCGACCGAGTTACTGCTGCTTTAGCCGCACAGTCTCTACACAGCCAGATGGTCGATACATGGACAGTGACCGAAGCACCTGAGCCTCGCCAGATCCTCTGGGAGAATCTCAACATCAAGTTTTTCACTAGACTAATCAGACAGTACTTGATCTACTTCATTGTCGCAATAACCATTTTATTTTACATGATCCCTATCGCGTTTGTCTCTGCGATC	Brassica napus CSC1-like protein ERD4 (LOC106367277), EARLY-RESPONSIVE TO DEHYDRATION STRESS	ERD4 At1g30360	Acts as an osmosensitive calcium-permeable cation channel.Alternative name(s):Protein EARLY-RESPONSIVE TO DEHYDRATION STRESS 4.◾chloroplast Source: TAIR◾chloroplast envelope Source: TAIR◾integral component of membrane Source: UniProtKB-KW◾membrane Source: TAIR◾plasma membrane Source: TAIR◾plasmodesma Source: TAIR◾vacuolar membrane Source: TAIR◾vacuole Source: TAIR	chloroplast response to dehydration stress
comp56411_c1_seq5	0.711401	0.279055	-1.35011	0.0490114	GO:0016874(ligase activity),GO:0008270(zinc ion binding)	NA	AAAAGTTCTTGATGATGGCGGTGAGGTCGAATGCTCGTGTGGTCATCAGTTCTGTTTCAACTGTCTTGGTGAGTCTCACTCTCCTTGCTCTTGTTTGATGTGGAAGCTATGGACCAAGAAGTGTGAAGATGAGTCTGAGTCAGTTACCTGGTTAACCATTCACACGAGGATGTGTCCCAAATGCAGCAAACCTGTTCACAAGACTGTTGGATGTAATCTCGTGACTTGTATTTGCGGACAGTATTTTTGTTGGCTGTGTGGTGGAGCTACTGGAAGAGACCATACCTGGACGAGCATCTCGGGTCATGATTGTGGTAGGTACAAAGAAGACAAAGTGAGGCAAACGGAGAGAGCCAACAGGGATTCAGATAGGTACGCACATTATCTTCACCAATACAA…	Brassica rapa probable ATP-dependent DNA helicase HFM1 (LOC103854217)	HFM1 MER3 RCK	RCK (ROCK-N-ROLLERS); DNA helicase required for crossover formation, complete synapsis of homologous chromosomes and bivalent formation during meiosis. Is specific to recombination events resulting in interference-sensitive crossovers (class I meiotic crossover)◾resolution of meiotic recombination intermediates	meiosis
comp35024_c0_seq1	2.71054	1.06487	-1.3479	0.0493289	GO:0016021(integral to membrane),GO:0005452(inorganic anion exchanger activity)	NA	ATAAGCACCAGGGGACCAAGGGTTAGGGCTAAAAAGTCGCCGAGGGATTCCTTTAGGAACATCTCCTGTTGGGATGTAGGAGACACCGGTCCACACAAGAACCATGAGTGGCACACCATAGTCAGCTATTAAGCTTCTAAGCCATCCAGTTCCATATCTCCAGGATCTAGCTTTTCTGCTTCTTAGTGCAGTTATAAGAAGACCAAAGGAGAGAACCAAAGCAAACATCCCATTAGCAAATCTCCATGAAGGTAAGAACTCCAGAAGCTTCAGATCTTCCCTCTCAGGAGATCGAAACTCATCAACTAGTCCTTTGATGGCTTCTTGCATGAAGAGCATAGCTATAAGAAGTCCAAACAACTCTCCAGCTACTCTTGTGAATCTGTTGATTATTGAACA…	Brassica napus probable boron transporter 2 (LOC106392078)	At3g62270 BOR2	Boron is essential for maintaining the integrity of plants cell walls	cell wall
comp36964_c0_seq1	12.8716	5.06446	-1.34572	0.0490114	NA	NA	TTTCATAAAGAACAAAGACCCTTTGGAACCAAAAAGCAAAGACACATTTAACTTCTTATTAAATCAAACGAAAGATGGTGTAGAGGTATTGTTTCAACCCATTATTTTTCATAATACAACTTATTAAACACCACTCGTTGAAATCTCGGTAACTTAGAAAGTAGGGAACATCCTAAGACCCTTCGAAAACACATTCTCTGTGGATGTGTCAACCTCACGGAACTTAACTGGAAAAACATTCTTATCATCATTATCATCGTTAAGAACAAGAATGGGTGCTCCGAAAAAACCGGTGGTTGCACCAATACCTTTTATAACCGAGTCACTCTCGTAGTGAACTAGCTTGTAAGTGCTTTCGTCGTTTCCATATTTCTTAATCCTGAAAAAGCTCTCTCTCGT…	Brassica rapa kunitz-type serine protease inhibitor DrTI-like (LOC103848134)	KTI1 TPI, At1g73260	Inhibits bovine trypsin and human plasma kallikrein	-
comp59445_c0_seq1	1.97248	0.778996	-1.34033	0.0493289	GO:0048046(apoplast),GO:0004565(beta-galactosidase activity),GO:0043169(cation binding),GO:0005975(carbohydrate metabolic process)	NA	TTCATGTGATAGTTCGATAGGAAAGCTGCACAGCTTCCTTTACCGGCGGAGAACACGTGAGCCTCCCCGTACCTTCCTAGTTTAGTAACGGTTGCGTCGGAAGAAACTAAGGCTGATTCACATTGCTTAATTGCTTGATGAAGCTGCTTAAGATGGCTATACTTAGGCTCTTGGACCAACCCGTATTCATCTATGGGAGCATCATAGTCGTAACTAGTTGTGATAAATGGACCTCCTGCAGTTCGTCCAAAGTTTGTTCCTCCATGGTACATGTAGTAGTTTATATATGATCCTCCATTTTGAATGAAACGTGTCACTCCAAATGCTAGATCCTCTACAGGTCGTTTTCGAATGGTTCCACCAAACAATGTGAACCAGCCAGTCCATGCTTCTGTCCAC…	Brassica napus beta-galactosidase 5-like (LOC106371883), misc_RNA	BGAL5 AtBGAL5, beta-galactosidase 5, At1g45130	Hydrolysis of terminal non-reducing beta-D-galactose residues in beta-D-galactosides. Expressed in leaves and flowers.◾apoplast Source: UniProtKB-SubCell◾cell wall Source: GO_Central	carbohydrate metabolite
comp38516_c0_seq1	2.14634	0.853742	-1.33	0.0493289	GO:0005737(cytoplasm),GO:0005634(nucleus),GO:0005886(plasma membrane),GO:0009506(plasmodesma),GO:0047763(caffeate O-methyltransferase activity),GO:0033799(myricetin 3'-O-methyltransferase activity),GO:0046983(protein dimerization activity),GO:0030755(quercetin 3-O-methyltransferase activity),GO:0051555(flavonol biosynthetic process),GO:0009809(lignin biosynthetic process)	NA	TCGGGTTCTCTCAGATCTATGTTCATGTTGTGCCATGACCACGTCGTTTTCAAGAATATGTCACATATAAAGGATGTGATATTAGAAGGAACAGATGCATGTGTTTCTGCCCACGGTATGAAAGTCTTCGAATACATTGCATCTGATGAACAATTCGCTGAGAAGTTTAACCCGGGAATGTCGGAATCTTCAACCATGTTCATGAAGAAGTTTCTAGAAAAATACAAAGGATTTGAAGATGTTAACACCTTGGTGGATGTTGGAGGAGCTGTTGGAACCCTACTAGATGTAGTCACTTCCAAGTATCCTCATATCAAGGGCATCAATTTCGACTTACCACCGGCTATTGCCTATGCTCCTGCTTATCCCGGAGTGGAACATGTGGCAGGAGACATGTTA…	Brassica napus caffeic acid 3-O-methyltransferase-like (LOC106353480)	TSM1 At1g67990	Methylates caffeoyl-CoA to feruloyl-CoA. Has a very low activity with caffeic acid and esculetin. Involved in scopoletin biosynthesis in roots.Disruption phenotype:No visible phenotype, but slightly smaller when grown in short days conditions. 70% and 85% reduction in scopoletin and scopolin levels respectively in the roots. Reduction in global lignin content and in hydroxycinnamic acid amides co…	lignin biosynthetic
comp58491_c0_seq15	26.8913	10.7146	-1.32757	0.0490114	GO:0005829(cytosol),GO:0042409(caffeoyl-CoA O-methyltransferase activity),GO:0046872(metal ion binding),GO:0009809(lignin biosynthetic process)	NA	AATAAAGCAATGAAGATATACTATAAAAGTTCAAGGCATCACAAGATGGAGCCAGATATGGAGAATTTGATTCCGTCCAAAGGAATTCTCAAGAACGAGGAACTCAAAAAGTACATCTTTGAAACGTCGGCATATCCAAGAGAGCATGAAGAGCTCAAAAAGTTACGAGAAGCTACGGTTCACAAGTATGGCAATTTAAGCGAGATGGAGGTACCGGTTGATGAGGGACACTTCTTATCGATGCTTTTAAAAATGATGAATGCCAAGAATACGCTTGAACTTGGTGTTTTCACGGGCTACTCGTTGCTCACGACGGCCCTCGCATTGCCTGAAGATGGCCGTATTACTGCAATAGACATTGACAAAGAAGCTTACGAGATGGGTCTAGAGTTCATCAAG…	Brassica napus putative caffeoyl-CoA O-methyltransferase At1g67980 (LOC106361880)	At1g67980	Methylates caffeoyl-CoA to feruloyl-CoA and 5-hydroxyferuloyl-CoA to sinapoyl-CoA. Plays a role in the synthesis of feruloylated polysaccharides. Involved in the reinforcement of the plant cell wall. Also involved in the responding to wounding or pathogen challenge by the increased formation of cell wall-bound ferulic acid polymers	lignin biosynthetic
comp66319_c0_seq7	1.90488	0.759807	-1.32599	0.0490114	NA	NA	GACTTTGAAACTCAACGGCGAGAAGATTCTGCTGGATGTTCCTCGGACAGTTTCTCTCCCTATATTGAAAACTCTGCATCTCGGACGCGTGACTTACCTAAACAACGACTGTTTTCGGCTGCTTATATCCTACTGCCCAGCTCTTGAGGATCTGGTTATCGAACGAAATGGTCAGGACAACATGAAAACCGTAGCTGTGATTAGTCCGTCCTTGCAGAGGCTAACCTTACCGATAGGTCACGGGTTGTCTCCTTTCGTTGAGGAGTATGTGATAGTGACTCCTTCTTTGAAGTATTTCAAAGTTGAGGAATATATGTTGAACTACTCTTATTTGGTTAGACATATGCCTGAGGTTGAAGAGGCAGACATCAATGTCCAGTATTATTTGTTTAGTATCTT…	Brassica oleracea var. oleracea FBD-associated F-box protein At2g26860-like (LOC106340132)	At2g26860	-
comp70278_c0_seq1	8.46652	3.38076	-1.32442	0.0490114	NA	NA	CGGGCAGAGAGACTCGTAGTACAGGCCCAGCGACACTTTCGGAGAAGATGGAAGATCAGATGATGATGATGATACAGAGAAGATAAGAGAAACGTAGCAGATTAGGAGAAGAAGTTTGCTCGTCGAAGTCGACGCCATGACTGCAAGGAAAGAGAAGCTCTGTTGTATCGTCTTCGCCTCTTGTTAATAATATCTGTGATGACACGCATC	Brassica rapa gamma-interferon-inducible lysosomal thiol reductase-like (LOC103843482)	IFI30 GILT	Lysosomal thiol reductase that can reduce protein disulfide bonds. May facilitate the complete unfolding of proteins destined for lysosomal degradation. Plays an important role in antigen processing. Facilitates the generation of MHC class II-restricted epitodes from disulfide bond-containing antigen by the endocytic reduction of disulfide bonds (By similarity). Facilitates also MHC class I-restr…	-
comp59663_c0_seq11	2.42797	0.970511	-1.32294	0.0490114	NA	NA	GCCAAGACGCGGTTCAGAGAGCGCGTGGCCACAAACCCAACATCGAACGGCTCAGACCTCGCGGGAATCATCTGAAGCGTATACTCGACGCCCATGAAGAACAGAACTCCAACCGCGAACACACACGGTATCCAATGGACTCTCGCCACGTAGATAGCGTCACGCGCCGTCCATGTCATAAACGACGCCTTTCCTCCTCCATTGGCGTAGCCGTCGTCTGTTTTCTTAACAATGTTGTTCTCCATTGATGGGACGGTTCCGTCAAAGGCGACGTCGTTAGAGTGATGTCCGTTAAGAGAGTTAGATCTGCGACGGAGAGGGACGACGGTATTAGTTGACATGACCGTTAGATTTAACGGAGAGGAACATTTTTTAGGTTTAGAGAGATGAGTTATATAA…	Brassica rapa phosphatidylcholine:diacylglycerol cholinephosphotransferase 1-like (LOC103859639)	ROD1 AtPDCT1 At3g15820	Alternative name(s):Protein REDUCED OLEATE DESATURATION. Functions as phosphatidylcholine:diacylglycerol cholinephosphotransferase that catalyzes the transfer of the phosphocholine headgroup from phosphatidylcholine (PC) to diacylglycerol, a major reaction for the transfer of 18:1 into phosphatidylcholine for desaturation and also for the reverse transfer of 18:2 and 18:3 into the triacylglycerol…	Lipid metabolite
comp42223_c0_seq2	1.39619	0.559501	-1.31928	0.0495693	NA	NA	GTGAGCTTGCTTGTATACATCTAAACTTTTCTGTTGAGACTCCATCTCTGAATAGCAGAAATATCAAATACAAAAGCTCGAAAATAATTTGGTATCAAAGCATCCATCACAAAAATATCAAAAATCAGAAGCATCAATCTTTGGAGTAGTTCATTCAACAACCTCCTGGGAGAAAATAAAATAGATCACGTTAGCAATCTACCAGACGGGGTTCTCTGTCATATTCTGTCTTTGCTTACTACAAAGGAGGCTGCTTTGACATCAATTCTCGCCATTTGTCCCTTCTCTTACTATTGATAACTCTGTGTTTCTTCATCCGGAAGAGGGTAAGCGGGATAGAGAAGACATTAAACAGAGCTTCATGGACTTTGTGGATAGAGTTTTGGCGTTGCAGGGTAA…	Brassica oleracea var. oleracea F-box protein At3g59000-like (LOC106320903), transcript variant X2	At3g59000	-
comp68475_c0_seq5	5.50136	2.20919	-1.31627	0.0493289	GO:0030246(carbohydrate binding),GO:0047938(glucose-6-phosphate 1-epimerase activity),GO:0005975(carbohydrate metabolic process)	NA	AGTCAACGCTTTAGCTTTCTTGTCCCATGGATTCCACACCACAACATCTGGTAGACCTTCTTTCTTGATGAGGAAAGTACGTTTTTTCTCATGGTCGAAAACGGCAACCACGTCTCTAGAGTTTAAGTACACTCTATCAACCTCGGATTCAAAGGTTAGTGCATCGCCTTGCTCAGTAAACCGCTCTTTATCAAACAAGTTATCAAGATAGTCAAGAGTTTCCAGTCCTTCAACTCTAACTTCACTGATATCGGAAATGGAGAAGTAAGTGTGGTAAGCAATGGAAAAGCTAAAAGGCTTTGAGTTGATGTTTCTGACTCGAGATATCAGGGTTAGGTTTCCATCTAGTGCCAATGAAACTCTTAAGTGAAACTCAAAGCAAGTCGATATAGGCTTTGT…	Brassica oleracea var. oleracea putative glucose-6-phosphate 1-epimerase (LOC106306173), transcript variant X3	At4g23730 glucose-6-phosphate 1-epimerase	Catalyzes the interconversion between the alpha and beta anomers from at least three hexose 6-phosphate sugars (Glc6P, Gal6P, and Man6P).◾carbohydrate metabolic process Source: InterPro◾cellular response to DNA damage stimulus Source: EcoliWiki	Carbohydrate metabolite
comp15799_c0_seq1	16.1147	6.47609	-1.31519	0.0490114	GO:0016021(integral to membrane),GO:0005746(mitochondrial respiratory chain)	NA	CTTAAATCTTTTCTCTCACATCGACTCTTTAATCTTAACCGTTGCTTTGACATTAGAAAAAAGTGATTAATGCATGCCTCCTCTTTTTAAAAGATCTTTCTCGTCTCATGGAGTCTTGAAGCTTCTCTGTTTTTCTCTGCTCAGAATCTTTCAACCTCTGGTTTCTAAGATATAAAAATGGCGAATGTTCCAAAGATAGGGAAGGCTGTGTACCAGGGACCAAGCATAGTCAAAGAGATAATATATGGAATAGCACTAGGACTTGCGGCTGGAGGGTTGTGGAAGATGCATCATTGGAACAACCAAAGACGAACGAGGGAGTTTTACGATTTGCTAGAGAAGGGAGAGATCAGTGTTGTCGTTGCAGATGAGTAGAATTCGGACCGCATATATTTTTCT…	Brassica napus putative cytochrome c oxidase subunit 5C-4 (LOC106449626), transcript variant X1	At5g40382 Vc-4	This protein is one of the nuclear-coded polypeptide chains of cytochrome c oxidase, the terminal oxidase in mitochondrial electron transport	Mitochondrial respiratory chain
comp48400_c0_seq1	2.794	1.12892	-1.30738	0.0490114	GO:0005524(ATP binding),GO:0004674(protein serine/threonine kinase activity),GO:0016036(cellular response to phosphate starvation),GO:0046898(response to cycloheximide),GO:0009416(response to light stimulus)	NA	CACCACCAAAAGAACCATCCCTTAAACTCTACTGCACATTTCCCGCCTTCAACGTCGATCAGTTCTCTAGCTTTAGTCCATTCTCAGCCATCACGAGATTGTATCCGTCATTACAGATCTAAAGTCCTCTTGTATGAGCCCAATAAAAAGTCCATTTTTTAATCCACAATGGCACCACGATCTCTCAAGGTCATTTTTATTCGGGTCGTTACAAAATGTTGTCAGGCAACATTCTCTAAAACCGAAGCTCAAACCGTAGGATTATTAAAATACAGCTACGTACGTTTGACCTATACTCGAATACACTAATACACATCGATATGATATCACCACTCTTTAACTCTAATCAAAAACTTCGAAACCATAGAGAGCTTCAGTTAATTGCTTTGTAGGTTCCCC…	Brassica oleracea var. oleracea phosphoenolpyruvate carboxylase kinase 2 (LOC106295769)	PPCK2 At3g04530	Calcium-independent kinase involved in light-dependent phosphoenolpyruvate carboxylase phosphorylation.ATP + a protein = ADP + a phosphoprotein	Response to phosphate starvation
comp64330_c0_seq8	2.80321	1.13656	-1.3024	0.0490114	GO:0000148(1,3-beta-D-glucan synthase complex),GO:0016021(integral to membrane),GO:0003843(1,3-beta-D-glucan synthase activity),GO:0006075(1,3-beta-D-glucan biosynthetic process),GO:0007047(cellular cell wall organization),GO:0008360(regulation of cell shape)	NA	TCAACGATTAGAAAGGGAGAACGAAACAACTTTGGCAGGAAGGCAAAAGAGTGATGCGCGTGAGATGCAGAGGTTTTATCAACACTACTACGAGAAGTACATCCACGCTTTGAATGCTGCTGATAAAGCTGACCGTGCTCAACTTACAAAGGCATATCAAACTGCTGCCGTACTCTTTGAAGTGTTGAAGGCTGTTAATCAGACAGAAGATGTGGAAGTGGCTGACGAGATTCTGGAAGCCCACACAAAGGTTGAAGAAAAGAGCCAAATCTACGTGCCTTACAACATTCTTCCCCTTGATCCTGATAGTCAAAATCAGGCTATAATGAGATTTCCTGAGATACAAGCTACAGTTATCGCACTTCGTAACACTAGGGGTCTACCATGGCCAGCAGG	Brassica napus callose synthase 2 (LOC106396243), transcript variant X2	CALS2, GSL03, At2g31960	Involved in callose synthesis at the forming cell plate during cytokinesis. During plant growth and development, callose is found as a transitory component of the cell plate in dividing cells, is a major component of pollen mother cell walls and pollen tubes, and is found as a structural component of plasmodesmatal canals. UDP-glucose + ((1->3)-beta-D-glucosyl)(n) = UDP + ((1->3)-beta-D-glucosyl)…	Cell wall
comp63392_c0_seq3	2.29278	0.937537	-1.29015	0.0490114	GO:0005634(nucleus),GO:0003677(DNA binding),GO:0005515(protein binding),GO:0003700(sequence-specific DNA binding transcription factor activity),GO:0009867(jasmonic acid mediated signaling pathway),GO:0009414(response to water deprivation)	NA	TGATGTTGTTGTTGTTGTTGTTGTTAAGGTTGTTGTCGGAATGATTAGAAGAAGATGAGTGGTGTTGCTGTTGTTGTCTTAAGGCCAATCGGGATGATGTTGATGATGAGATTTGGTTATGATGTCTTGTGGATAGAGAACGTGGTGCGGATGGATGATCTTCTACTCCTGGCCTCTTGTACACTCGGCACAATGATATCTCAGCCTTTTGGTATTTCTCGGTTTCATGGTGAGGGAGACGATACTCATTCATAATCCAACTGGTACGAGTGCCTTTAGGGGCTTTACCGGAGTAGAAAACTAGGGTTTTCTTTAAGCCGATCGGCCGAGAAGTCTCCGATCTGATCATCCGATCAGCTCCGGTGGCTTTCCAATACCCCGAAGTCGTTACTCGGTTTG…	Brassica rapa NAC domain-containing protein 72 (LOC103853996), transcript variant X2	NAC072 RD26, At4g27410	Transcription factors that bind specifically to the 5'-CATGTG-3' motif. Strongly induced by drought, high salinity and abscisic acid (ABA). Slightly up-regulated by cold treatment. Not induced by jasmonic acid.	Response to water deprivation
comp53950_c0_seq2	9.61709	3.94321	-1.28623	0.0493289	NA	NA	TAACAATAGAACCCAATAAACACACACCTATTCGATAAGGGAAATTTTACCAGAATCGGAACCAGAGAGACGGTTAAGCTTGACAGATTCAGGCGGGGCGGTTTCAATGATGAGAGTCCGGCAGGTCTGAAGCATGCAACTTCGGCTAAGGGATCGTTTTCCGGCTAACTGGAGCAAACTATCACGGCGGAGATACTTGACAAAGCTCATCTTCACCGTCTCTTACTCCAAAGTTTTGATTTTGTAGAAATCTTTTTTCCTGGTAAATTGAAAATGACAGACTTTACATTCCTGGTTCTGTCAGTCCGTAGTGGTCAATGCTTATCCAACCAAACAAAC	Brassica napus putative enoyl-CoA hydratase/isomerase YngF (LOC106411580)	YngF	◾fatty acid beta-oxidation
comp49941_c0_seq3	2.16639	0.888775	-1.2854	0.0490114	NA	NA	TGCTGCTGCTGCTGCTCCCACCACTTCTTCTTATGGAATCCCTAGTAGTTTTTCCCCAAACTCTGGATACGAAGCTTCCGGTCCGAGCTCAAGAGAAGATCAAGTTCCACCAGTGCCACAACCATGACTTCAAAACTGTCACCAAATAAGCATTTGCTAGATGCAAAAGAGTCTGTAACAAGTCTACTAGTCATTTCATAAGAGTCAACATATCTTTGTTATCCCCTCTCTTTCAATACACAAGAAAAAGATACAATGTATTGGATATATCACGAGCTTTTGCTTATGTGCTGTCATAAAAAGACATAACTGCAAACCAAAAATGTAGTACAGACAAGAACAATTAGAGTTTGGTCAGATCAAGACAAAATCCCAGAAGCTCATAAAACAATGGCGATT…	Brassica napus putative cell wall protein (LOC106376156), transcript variant X1	At2g20870 At4g28160	Tissue specificity:Inflorescence	cell wall
comp56130_c0_seq1	2.54808	1.05211	-1.27612	0.0490114	GO:0047763(caffeate O-methyltransferase activity),GO:0046983(protein dimerization activity),GO:0009809(lignin biosynthetic process)	NA	ATGCAATAAAATCATTAGAATAAGCTCCAATTCACACAATTTATTCCTTTACATATAGATATATATGTAACCAGATATTTATCCCGTCATTTCACATTCATCAAATCAAACCAACCATTATTTTGTTTTGCAATTTCAGAATCTATTTCTGGAATTCAATAACACAATACGAATAGGCAAGACACATAATTTCACATCGAAGGAAACCTGAACCATACGCTAAATTCTCCAACTGTGAAAACGATCTCTCTTTACCACCCGAGCATTGTGTTAGCATCAACATATCCATACCAAACACAGTGTTAGAGAAAAGGTCACTACTCTTTGGTTCTGTTGGTATTATCATATCTACAACGATCACTTTCCCTTTTTCCGGTAGACTCTTCCAACAATTTTTTA…	Brassica napus caffeic acid 3-O-methyltransferase-like (LOC106427507)	TSM1 At1g67990	Methylates caffeoyl-CoA to feruloyl-CoA. Has a very low activity with caffeic acid and esculetin. Involved in scopoletin biosynthesis in roots.Disruption phenotype:No visible phenotype, but slightly smaller when grown in short days conditions. 70% and 85% reduction in scopoletin and scopolin levels respectively in the roots. Reduction in global lignin content and in hydroxycinnamic acid amides co…	lignin biosynthesis
comp17311_c0_seq1	8.8956	3.68499	-1.27143	0.0490114	NA	NA	ACCATAGCTTAGTGGTAGGTCACCTAATGTTGGAAACCACAAAGCCTTGGGTACGAATATTGGTCATCCCCACCACCACCATACTCCCTCTGTTTCCTTCCGTTATTATCATTTATTATTTGATTCAATATTAGAGGCATTCTCAAATGCCTTGTTTTTTTTTCTCTTTTTTTGGTCTGTTTCCTTTGTTGCTGCCAGTGTTTGGGTTAAAAGCAACAATGGACAAACTCCAGAACTTGGATACGTGTCGCATCAGTGACTCATGATCACCGCCTTGACTGATTCATGCCAAAGGTTAGAAAACATTTTATCAGTTGGCTGGGACCTGGGAGATTGCTTCTGGTTTCTCTTGATCTACTGC	Brassica napus CSC1-like protein HYP1 (LOC106388651), transcript variant X1	HYP1 At3g01100	Acts as an osmosensitive calcium-permeable cation channel.	response to dehydration stress
comp64102_c0_seq1	2.45788	1.02169	-1.26645	0.0490114	NA	NA	CTTTTTTTTCTTTCTTAAAAAGCATTGTTCTTCTTAATAATAAGAACAACCCAACGACTACGAAATTACAAAGAAGATAATTCTGACTTCAAAACAGAGCAAACAAATAATCTCAAAAAGGATTAGAATTTAGATTTTGGTTCTCTTTCTCTGGTCGGAGACAGAAAGGTAAGAAAGATGGCAGCTCCGGTGATAACAAACGGCGGTGAAGCGACGGAGAGGCAAGCTCGAATGGCGCATTCAGCAATGACCTTGGTTCAGCTAATTAATGGCGCTTATCATGTGATTACGAAAGTAGCTCTTAACGTTGGAATCAATCAGCTCGTCTTCTGTGTCTTCCGCGATCTTATTGCTCTCTCCATCCTCGCTCCTCTCGCTTTTTTCCGCGAAAGAGGGATA…	Brassica oleracea var. oleracea WAT1-related protein At5g45370 (LOC106315634)	At5g45370	Belongs to the drug/metabolite transporter (DMT) superfamily. Plant drug/metabolite exporter (P-DME) (TC 2.A.7.4) family	drug/metabolite transporter
comp67506_c0_seq2	4.23104	1.76393	-1.26222	0.0493289	NA	NA	GAAGAAGTTGTGATCCAACTACCCACCAATAAGACCACCACATGATCGCATAGAGAGAAAGAGAGAGAGAGACCATCCTTCTATAATAATGGTCTTCTAACCATTCCTCTCCCTACCACCATTTATCAGCTTCTTCCCCCAACTCACTCGACTCGGGTCGTGACCAGGTTCGTTCTCCTAACTACCCAACCTTCTCTTCCTCCTCTGGATCGAACAAGTCGTGACCTTTTTGTAGATCTGTGTCGATTCTGATCTGATTCCAAAGTTTCGATATTTACGAGGAAA	Brassica napus ATP-citrate synthase beta chain protein 2 (LOC106365855), transcript variant X2	ACLB-2 At5g49460	ATP citrate-lyase is the primary enzyme responsible for the synthesis of cytosolic acetyl-CoA, used for the elongation of fatty acids and biosynthesis of isoprenoids, flavonoids and malonated derivatives. May supply substrate to the cytosolic acetyl-CoA carboxylase, which generates the malonyl-CoA used for the synthesis of a multitude of compounds, including very long chain fatty acids and flavon…	synsthesis of long chain fatty acids and flavonoids
comp83948_c0_seq1	1.21256	0.505947	-1.261	0.0490114	NA	NA	CCGATCTACAAACATGATAACAATAAATTGCTGCAAACCCAAAGGAGATCGATCGGATGTCTTTCACAATTCCGATGACTTCTTTTGACTGGAGGTTGCCAAAGATAGCTCTGATGAGCGTTAAACTGTCGAAGAAAACCTTGAGTGTGAAGAACTCCAAGGTTAGCTCCATGCTAAGCGGCGATCGAATCGCGATGGCCTCTGCAATATGGGGTGAGCTGATGAAGATATCGACCGTAAGTCCATGGAATGGAGTCTCCAGACCTAGACCCAAGAAAACCCATCCCAAACCTGGGGTCAATATGTGTTTGTTCCAGGCAGTGTCAGGATGGCTCCTTGGTGCTTGTCTGACCCGATCTTGATGGAGAAGAAGTACTTTGTTTGCTTCTTTGGCTTTGC…	Brassica napus dof zinc finger protein DOF1.4-like (LOC106358058), transcript variant X2	DOF1.4 At1g28310	Transcription factor that binds specifically to a 5'-AA[AG]G-3' consensus core sequence.	-
comp65230_c0_seq8	16.1581	6.74335	-1.26072	0.0490114	GO:0005634(nucleus),GO:0003677(DNA binding),GO:0048830(adventitious root development),GO:0009653(anatomical structure morphogenesis),GO:0009734(auxin mediated signaling pathway),GO:0006355(regulation of transcription, DNA-dependent),GO:0006351(transcription, DNA-dependent)	NA	ACGCACTCCATAAACAGTCTTAATCACTGCTATATAAATGGTTAAAAAGTAAAAATCATCCATAGACATTTTAGCCCCCAATAAACCAATAAACGATTGGGAAAGAGCGAGATGCTCAATCCAGAATGTGTATCAGAAATCGGTCAAATACACAGATTGCCACGTGGCAAAGATAAAATCCTCCAGAGAAAGTCAAAATGCAAAGAAAAGAAAAACCATAAGATACTTTTTATAGTATTACCAACCAACTACTACTTGGGACGTACAGATTCCAACATTCTTTCATTCCCATCACCTGTCAACAACATTGACACAACAAACAAACCACAAATCATTGAATAATAATAATTCATCTTCAGGCATTATAGTGTGAACAAGTAGCTCCAAGCTTATTTTAAA…	Brassica napus auxin response factor 17-like (LOC106353451)	ARF17 At1g77850	Auxin response factors (ARFs) are transcriptional factors that binds specifically to the DNA sequence 5'-TGTCTC-3' found in the auxin-responsive promoter elements (AuxREs). Could act as transcriptional activator or repressor. Formation of heterodimers with Aux/IAA proteins may alter their ability to modulate early auxin response genes expression. ◾adventitious root development Source: TAIR◾anatom…	anatomical structure morphogenesis
comp55413_c0_seq3	4.84084	2.03586	-1.24962	0.0490114	GO:0009346(citrate lyase complex),GO:0005829(cytosol),GO:0005524(ATP binding),GO:0003878(ATP citrate synthase activity),GO:0016874(ligase activity),GO:0006085(acetyl-CoA biosynthetic process),GO:0007568(aging),GO:0043481(anthocyanin accumulation in tissues in response to UV light),GO:0016117(carotenoid biosynthetic process),GO:0015995(chlorophyll biosynthetic process),GO:0048366(leaf development)…	00020(Citrate cycle (TCA cycle)),00720(Reductive carboxylate cycle (CO2 fixation)	CATGTCAGGTTTCACAACCAGCTTCTCGGACGAGAGCCAAGGTTCTTTCTCTACTAGCTCATTCAGATCAGTTGTTTGGTTTATCTGAACAGATCTGATAGGAAGCTCATTGCCAGAAAGTCTTTTGAAATGTTCCTTAACCAATCTCTTTGAGTCATACTCTCTGATCTTCTTCCTAGCCATTTTTCGTTGTGAGAATTGAATGGAGGAGAGAGAGAGAACGTGTATCTTAACAGGTTC	Brassica rapa ATP-citrate synthase alpha chain protein 1 (LOC103868078), transcript variant X2	ACLA-1 At1g10670	ATP citrate-lyase is the primary enzyme responsible for the synthesis of cytosolic acetyl-CoA, used for the elongation of fatty acids and biosynthesis of isoprenoids, flavonoids and malonated derivatives. May supply substrate to the cytosolic acetyl-CoA carboxylase, which generates the malonyl-CoA used for the synthesis of a multitude of compounds, including very long chain fatty acids and flavon…	synsthesis of long chain fatty acids and flavonoids
comp55413_c0_seq4	4.6472	1.95442	-1.24962	0.0490114	GO:0009346(citrate lyase complex),GO:0005829(cytosol),GO:0005524(ATP binding),GO:0003878(ATP citrate synthase activity),GO:0016874(ligase activity),GO:0006085(acetyl-CoA biosynthetic process),GO:0007568(aging),GO:0043481(anthocyanin accumulation in tissues in response to UV light),GO:0016117(carotenoid biosynthetic process),GO:0015995(chlorophyll biosynthetic process),GO:0048366(leaf development)…	00020(Citrate cycle (TCA cycle)),00720(Reductive carboxylate cycle (CO2 fixation)	CATGTCAGGTTTCACAACCAGCTTCTCGGACGAGAGCCAAGGTTCTTTCTCTACTAGCTCATTCAGATCAGTTGTTTGGTTTATCTGAACAGATCTGATAGGAAGCTCATTGCCAGAAAGTCTTTTGAAATGTTCCTTAACCAATCTCTTTGAGTCATACTCTCTGATCTTCTTCCTAGCCATTTTTAGATCAAAAGAATGAAGAGATCCCTGAAAAATTGGAGGATCTTTACCGTTGTGAGAATTGAAT	Brassica rapa ATP-citrate synthase alpha chain protein 1 (LOC103868078), transcript variant X3	ACLA-1 At1g10670	ATP citrate-lyase is the primary enzyme responsible for the synthesis of cytosolic acetyl-CoA, used for the elongation of fatty acids and biosynthesis of isoprenoids, flavonoids and malonated derivatives. May supply substrate to the cytosolic acetyl-CoA carboxylase, which generates the malonyl-CoA used for the synthesis of a multitude of compounds, including very long chain fatty acids and flavon…	synsthesis of long chain fatty acids and flavonoids
comp61203_c0_seq4	1.55657	0.655381	-1.24796	0.0493289	NA	NA	AAGGTTTCCTTTGATGGAGTTTTCTCGTAGATTACTTCGGTTTTATCTCCAACTGCAGCTTTTATGGCATCCAAAAGCGTTGTGCCAATAGTGATTTTCCCGCTTTGACCGGACTTTGTCTTTGTCCATCCGCCACACTGGTTACCAAGATTGTCTGCGTGCGTTCCAACCACTAGAATCCTCTTGGCTGTACGATCTAGCGGCAAGAATGGTTTATCATCATTTTTGCCGTTCTTTAATAGAACTAAAGACTTTCTAACTGCTTCCCGTGCAACTTCTCTATGTTCCTTGCAACCAACAGTAGGCAACAGAGATCTGTCTGTGAGAGGATATTCAAAGAGACCAGCTACAAACTTCACTCTGAGTATTTTTTCAACAGCATCATTGATTCGAGCCATC…	Brassica napus beta-glucosidase BoGH3B-like (LOC106347568)	At3g47010	Catalyzes the hydrolysis of terminal, non-reducing beta-D-glucosyl residues with release of beta-D-glucose in xyloglucan degradation, leading to remove the backbone 'G' units.Hydrolysis of terminal, non-reducing beta-D-glucosyl residues with release of beta-D-glucose.	xyloglucan degradation
comp71090_c0_seq1	8.32994	3.51294	-1.24563	0.0493289	NA	NA	CAATTGGTTGATCTCCGCCTGGAACGCGAATGTCTCGGCGTCTGCCATTGTTTTGTTTTGTTTTGCTTTGCTGCTGTGATTATCGATAAGAGAGACTATATCAAGATTTTAGATGCCAAGTAATGAAGAAGAGGAAGTTATGTATATATACTCGACAGAATAAGAGTGTGTTTCTCGATCCTTCTCTTCTTTTTTTGAACAACTCTGGATCCTTCTCTTATTTCCAGTTTCTGGATCCTTCTCTCTCTCGGATCTTTTGTTTGCTAATTTTTTTTTTAATTTCGAG	Brassica rapa heat shock protein 90-1-like (LOC103851851), misc_RNA	HSP90-1 HSP81-1, HSP83, At5g52640	Molecular chaperone involved in R gene-mediated disease resistance. Required for full RPS2-mediated resistance through interaction with RAR1. Possesses probably ATPase activity	disease resistance
comp59356_c0_seq1	11.2059	4.72739	-1.24514	0.0490114	NA	NA	CGACGGGAGACGAGAGTTAGGCCGCCACCTGTAGGGCCCCAGATGAGGGGGAGAACGTAGTAACTGCCGTCGAATATGATATCACCATCAGTGTCGAGAACTGGTCCAGCGTTTGCGGTCGCGGCCAAAACAGTGGTAAAGGCAAGAAGGAAGTAAAACATAGGATTCATCCTTTTTGAGTTTATTTAGTTGATGAGATTTGAATGTTACCTGGATGAGAAAAATGTGAGTACATGTGACTGGTATTTATACACGGATGTGTATTACATGCGCACACATTGGGACTGAGAAGATGC	Brassica oleracea var. oleracea kunitz-type serine protease inhibitor DrTI-like (LOC106296618)	KTI1 TPI, At1g73260	Inhibits bovine trypsin and human plasma kallikrein	-
comp54792_c0_seq3	23.7472	10.095	-1.23411	0.0490114	GO:0005618(cell wall),GO:0009506(plasmodesma),GO:0008289(lipid binding),GO:0006869(lipid transport)	NA	CCATTACTTACTTAAGCATAAGAGATAAAACTTAAGATTATGGAGGGGCTCTTAAAGTTGTCGATGTTGGTGATTGTGTGCATGCTAGTGTCCGCTCCAATGGCGACCGAGGCAGCAATCTCGTGTGGCGCAGTCGCCAGCAACTTGGGCCAATGCATTAACTACCTGACAAAAGGTGGTTACATTTCTCCAGGGTGTTGTTATGGCGTTCGGAGGCTCAACAGCATGGCTCAGACCACCACTGACCGCCAGCAAGCTTGTCGTTGCATCCAAGGAGCAGCTAAAGCCTTGGGTTCTAGACTTAACGCAGGCCGTGCTGCTGGTCTTCCTGGTGCTTGCCGTGTTAGGATCGCTTACCCCATCAGCGCAAGAACCAACTGTAACAACGTCAGGTGAGCA…	Brassica napus non-specific lipid-transfer protein 5-like (LOC106444345)	LTP5 At3g51600	Plant non-specific lipid-transfer proteins transfer phospholipids as well as galactolipids across membranes. May play a role in wax or cutin deposition in the cell walls of expanding epidermal cells and certain secretory tissues	cell wall lipid transport
comp50007_c0_seq2	17.8601	7.61474	-1.22987	0.0493289	GO:0005737(cytoplasm),GO:0005634(nucleus),GO:0005516(calmodulin binding),GO:0004402(histone acetyltransferase activity),GO:0003712(transcription cofactor activity),GO:0008270(zinc ion binding),GO:0006355(regulation of transcription, DNA-dependent),GO:0009733(response to auxin stimulus),GO:0042542(response to hydrogen peroxide),GO:0009751(response to salicylic acid stimulus)	NA	TAAGAAAAAAAATGTATAATAGATGTAGTACCAATGGCATTAGTTGTAAATATCCTAATAATTAAAGGTCAATTAATTTAGTTAAGCGAGGAAGGCTGTGAGCTCGCCACCTCATCAATAATGGCATAATTGTTATTAATCTACCAAAGCAAGGTTTATTCTTAAAAATGCTTCTTGATTAATAAGTAAGGGATATATTCTACGAAAAAAACAAAGAATTCAAAAAAACTTCGTCTTCCTGATTCTGATGAAATCTTCTGCTTCTTCTTTTAATAACACTTCACTTTTCTTCTTCTTCGATTGAGACAAGGAAGACATAGCTTTAGCAGATGCAACTCTTCTCACCAGAACATTCCACTTCGTGTCCTCAACCATTTTCTTGTCCTTTTCTCCTCTTTG…	Brassica napus BTB/POZ and TAZ domain-containing protein 1-like (LOC106347872)	BT1 At5g63160	May be involved in gametophyte development. May act as a substrate-specific adapter of an E3 ubiquitin-protein ligase complex (CUL3-RBX1-BTB) which mediates the ubiquitination and subsequent proteasomal degradation of target proteins. Also targeted for degradation by the 26S proteasome pathway. May be involved in gametophyte development. ◾embryo sac development Source: TAIR◾pollen development Sou…	protein ubiquitination
comp65952_c0_seq8	17.3584	7.4491	-1.2205	0.0490114	GO:0016874(ligase activity),GO:0008270(zinc ion binding)	NA	TGTTCAAGCCATTCTCTCTGCTGCTCGCTCAACTCCCGTTGCTCTTCATTGGGGATATGCGAGATTTGTAAATCTGAGAGATGACAAAGGAGCAACACCGTTGCATCTAGCTGCACGTCAGAGAAGTCCTGATTGTGTGAATGCCTTGTTGGACAGTGGCTCTCTTGTTTGTGCTTCCACTAGCCTCTACGGGTCTCCAGGGAGCACACCGCTTCATTT	Brassica napus putative E3 ubiquitin-protein ligase XBAT31 (LOC106391212)	XBAT31 At2g28840	No E3 ubiquitin-protein ligase activity observed when associated with the E2 enzyme UBC8 in vitro. This protein is involved in the pathway protein ubiquitination, which is part of Protein modification.	Protein ubiquitination
comp50995_c1_seq1	1.18178	0.511169	-1.20909	0.0490114	GO:0000151(ubiquitin ligase complex),GO:0005488(binding),GO:0004842(ubiquitin-protein ligase activity),GO:0010200(response to chitin)	NA	GTTCATCTCCTGCTCATCGTCTCCTCTTCTCATCATCCATGGCCGTTACCCTTGAAGTTACTCCGACGAGAAAAAGACGTCCTTTGGTCGTCGGACATCTCGATTCCCCGAATATATCAGATACGAAACTGATCCGATCACTGTTCTTCGCATCTCAAGAGCTTTCTCATATGCAACCTCTCAGATTCATCCTTAGACGAAATTCTCAATCCATCATACGCAAGGTGAAGGTACTAGCCGCCGTTTTCGATGAGCTTCTTCGATCGCACATGGTTTACTCGCAATCCGCTCAGCTCTGTTTCGAGGAGATGAACATAGTGATGCAACGTATGAAGACTTTGATCGAAGACTGCACAAGGTCAAGCAAACTATGGCTACTCTTACAGATCGAAAACGTTT…	Brassica napus U-box domain-containing protein 16-like (LOC106394415)	PUB16 At5g01830	Functions as an E3 ubiquitin ligase. This protein is involved in the pathway protein ubiquitination, which is part of Protein modification.	Protein ubiquitination
comp78961_c0_seq1	2.20426	0.957305	-1.20325	0.0490114	NA	NA	TCTTCCTCGTCCCAAAACCTCTCGACGGAGATGACGATTGTCGTTGGTCTCTCTCTCGCAGGAAAGAATGTGCATATCAGCTGTACTCATCGCCGGGATAGAGACCGGTGAACGGGAAAGGAAACATTTAGACACTCGTAGATTCTGAACCATTGCGCGATAAGGAATCCCCCGATTAGGGTTTTGGAGAAGTGAACTTGGTTGGTTCTTGGAGTAGCTTATCGCATGATACAAGGTTATTCCTGGTAGTAAAGGTCGTTGCGCACACAGGTGCGCCCCAAGTTGATATATCAAAGGCTTCTGATGTTATGTTAGATACTGAGGTTAGGGGAAGGTTAACCACTGCAGTCTCTGTGGAAACTGGAAGCCGCATTGCCCCCCAGAGCTTGCAACAATGGC…	Brassica napus L-type lectin-domain containing receptor kinase I.9-like (LOC106401289), transcript variant X1	LECRK19 DORN1, P2K1, At5g60300	Essential receptor for extracellular ATP. Binds ATP with high affinity through its extracellular legume-lectin like region. Is required for ATP-induced intracellular calcium response, mitogen-activated protein kinase 3 (MPK3) and MPK6 activation and ATP-induced gene expression. May play a variety of roles in stress resistance. May be involved in protein-protein interactions with RGD motif-contain…	cell surfaces
comp46978_c0_seq1	2.682	1.16659	-1.20102	0.0490114	NA	NA	GCAACCCATATTATTTAGTCTTGTGTTTCATATGTATGAACAATAGGATTCTCTCTGGAAAGGACTATGTCTCAAATCTCATGAAAAAAAAAACAAGTTCTTATGGGGGGGATTCAGGAGACAAATGTATTCTCTTATATCCATTGTGGGAAAAAGAAGAAACAAAAAGTATAGTGAACAAGTATAATATCAGCAGAAGACAAAAGAAGAAGAAGCAAGCCGAGCTGTAAGATATGGTTTGTGAACTCCGAAGACATCTTGTTTCACTTGTTTGAGATCTCTCTGCTAACTTCTTCAGCTCCATAATCCTCAAAAGCAAAGCCATTTCTTCTTGGCTTTGGGGTTTTGAGAATCTTGGTGGTTGTTTTGATCGGTGTTCTGAGGTGAAACCAGAGTACT…	Brassica napus RPM1-interacting protein 4-like (LOC106415053)	RIN4 At3g25070	Essential regulator of plant defense, which plays a central role in resistance in case of infection by a pathogen. It is a common target for both type III avirulence proteins from P.syringae (AvrB, AvrRpm1 and AvrRpt2) and for the plant Resistance (R) proteins RPM1 and RPS2. In strains carrying the appropriate R gene for avirulence proteins of the pathogen, its association with avirulence protein…	defense response
comp50999_c0_seq7	0.890598	0.388676	-1.19621	0.0490114	NA	NA	TGGGATTATTCTTATTGATTGTTTATACAGCTAGTTTTATCATCCGTATGTTTCATGTTTGTAAAAAGTCTTGTACTAATGTTTTGGAGCAACACCGAAACGTTAATAGCTAGCTAATCCCACAACTATGCTAGACTTGTGCATATGCCTCCTATAGACATACAAATACTCTTCGAAAGTAGAAAAAAGGCTAGAATTTTGTCAAATAGAAAACGAACCATACAAGCAAACCAACCACATAGCAGTGTCATAGATTTCTGGAGGTTCACTAAACACATTTATTGTCCGTACTCCGTAGCTTCAAGTAGTTAGCACATACAATCTTCCTTATCTTTCCAAACAGGAGGCCCTTTAACAAATACAAGTTCGCATCTGCTTGAAGCTCGGGAAGATAATGCC…	Brassica oleracea var. oleracea FBD-associated F-box protein At5g38590-like (LOC106335600)	At5g38590	-
comp33712_c0_seq1	7.18376	3.14207	-1.19303	0.0490114	GO:0016021(integral to membrane),GO:0005886(plasma membrane),GO:0005516(calmodulin binding),GO:0008219(cell death),GO:0006952(defense response),GO:0009607(response to biotic stimulus)	NA	GAAATGGAGAATGGCCGTGAAGAAAAAGAAAGGCGGGAAAGGTAGCACCACCAAGAGACTTGGTGGAGATGGAAGCGTGAGCCGTACGGCATCAACTGTTAGGTCTTCTTTGTCTCTACGGTCATTGCAGCGTTATAAAACTACAGGACATTCGATGAAATACGAAGGACTGGACCCCGAAACATCAGATCCCGATACAGAGAACGAAGCTTTCGCGCCTCCCATGCCTCCAAGCATGCCAACGTCTCCAGGCATTGAGCTTGCCACTGAACTAGAGACCAAGACCGGTGAGACTAGCTGTGACGGTGAAAATAGTTCTAAGGAGTTCTCTTTTGTAAAGCCTGCACCGAATAAAGACAAATCGCAAGACCGGTCAGATTAGCCCTGACGGTGAAACTG…	Brassica rapa MLO-like protein 8 (LOC103845946)	MLO8 At2g17480	May be involved in modulation of pathogen defense and leaf cell death. Activity seems to be regulated by Ca2+-dependent calmodulin binding and seems not to require heterotrimeric G proteins	defense response
comp36839_c0_seq1	4.31729	1.88973	-1.19195	0.0490114	GO:0005886(plasma membrane),GO:0009506(plasmodesma),GO:0005524(ATP binding),GO:0004715(non-membrane spanning protein tyrosine kinase activity),GO:0019901(protein kinase binding)	NA	CATGTGTCTGTTTCTTGATTGAAAGTTTTGATTTTGATGAACTTTGGAGACTACATGTGGAAAGTCCACAATCAATAGTCCATAAAGGTTGTTAATTTAATCTCAATAGTAACTATTCAGTTACTTAAATCTCTTTCAGGAGCCGAAAAGGTTGGTGGAACATCTCTTAGTGAACAAGGATGCGCAAGTGGATCTGTTGTACTTGTCAGATACAAGACTCCAACGAAGAGGAACACTTGAAATCTTCTCACCAGCAATCCGATGCGAATCACAAGAATCCAAAACCAGCAGCTGTTGCAAA	Brassica napus PTI1-like tyrosine-protein kinase 1 (LOC106419995), transcript variant X2	At1g67980	◾plasma membrane Source: TAIR◾plasmodesma Source: TAIR. activated TAK1 mediates p38 MAPK activation
comp54250_c0_seq7	6.37245	2.7902	-1.19148	0.0490114	GO:0005634(nucleus),GO:0051301(cell division),GO:0051026(chiasma assembly),GO:0000724(double-strand break repair via homologous recombination)	NA	CGATTAGGAAACTGAAAAAATCTATCAGACTTTATGAAAGAGGAAAAATACTGATCAAGAAAAATATTCGTTGAAGAAAATGGGTGTGGCGACACAAATGGTGGTCTAGTAATTGGTATTAGTATGCCAAAACAAGAGCTAATTAAGCCCAGAGATCAAGTATATAAAGCTGTAGAGGCATTGCTATATATACCATATATATGATATTTGTAAGTTGTAATAATAACCTGTGAGATCGTGTTTGAGTATACTGTGTGGTCTGGTGTTGGGTATTTGTTGTTGTGGATTGCTTACTGCTCAAGCAACCATTCCAGGCTCTTGACGCATTCAGGCAGCTCGTTATCTTCTGTTCTAACATGAACCTTTATGACTCGTTGGTAGGCTGAGATCTTGTTGTGT…	Brassica napus cyclin-SDS (LOC106351302)	SDS At1g14750	Meiosis-specific cyclin. Required for normal homolog synapsis and recombination in early to mid-prophase 1. May regulate the timing of sister chromatid separation. Homolog interaction during meiotic prophase I in Arabidopsis requires the SOLO DANCERS gene encoding a novel cyclin-like protein."Azumi Y., Liu D., Zhao D., Li W., Wang G., Hu Y., Ma H.EMBO J. 21:3081-3095(2002).Expressed during male m…	Meiosis
comp67422_c1_seq4	22.1598	9.70825	-1.19066	0.0490114	GO:0005773(vacuole),GO:0046872(metal ion binding),GO:0019137(thioglucosidase activity),GO:0005975(carbohydrate metabolic process)	NA	CCTCATGATGTCTGGGTATCTACCCTTTGTTAGCGGCTCCATGTACCATCCATGGAAGAATTGGTTCATCCTCTCAGCTGCTTCTATGGAGGCAGGATCAGACTCATCAAATGGAAGAAACCATCTTGTAATCATCACAGGTCCAATCTTCCCTTTTTGGAACTTGTATTTGGTCCTGTAAAGATCGACGACCGTGGCATGAGCAAGAAGCTGGTTATGTGCAACGATGTAGGGTTCTGTTGAAGAATTTCCACCGTAACACCTGTGCTTGGTATCAACCATAGGAGAACATCGACCTGGTGCATCTGTTCCGACAGCATAGCCTCTTGTAGGCACTGTGTATAGCTGGTTGATCGTGATCCAGTGCTTTACCTTTCCACCAAATTCTTTGAAACATAG…	Brassica napus myrosinase-like (LOC106378911)	TGG2 BGLU37, At5g25980, Thioglucosidase 2	Degradation of glucosinolates (glucose residue linked by a thioglucoside bound to an amino acid derivative) to glucose, sulfate and any of the products: thiocyanates, isothiocyanates, nitriles, epithionitriles or oxazolidine-2-thiones. In vacuoles called myrosin grains of a certain class of cells, myrosin cells, distributed in the cotyledons and the axis of the embryo as well as in different orga…	Glucosinolates degradation
comp60083_c1_seq30	7.04628	3.0876	-1.19037	0.0490114	NA	NA	GCAACGAAGTCGAGTGCTTCCTCCCCTCCTCTGTTGACCTAGATTCCGAAGACGATCCACCGCGATTCACCTCCCTGAGGTACTAAAGAACCTCGCCGTTCTGAGTTATCAATCCTCGCCGAACTTTGTCACCAGAATTTCCGCCTCCGTTTCACCCAGTTAGTTTTGATTCTACAGAGCTTGCATCCTGCGTTTTATCTGACTGATGACGCTTGATGATTATAAGGTGGAAGAAACCA	Brassica napus cleavage stimulation factor subunit 77-like (LOC106389262), transcript variant X1	CSTF77 At1g17760	One of the multiple factors required for polyadenylation and 3'-end cleavage of pre-mRNAs (By similarity). Required for the targeted 3' processing of antisense transcripts that triggers transcriptional silencing of the corresponding sense gene. ◾antisense RNA metabolic process Source: UniProtKB◾gene silencing by RNA Source: UniProtKB◾mRNA cleavage Source: GO_Central◾mRNA processing Source: UniPro…	mRNA processing
comp47752_c0_seq1	3.26796	1.4407	-1.18162	0.0490114	GO:0016021(integral to membrane),GO:0005524(ATP binding),GO:0015662(ATPase activity, coupled to transmembrane movement of ions, phosphorylative mechanism),GO:0000287(magnesium ion binding),GO:0004012(phospholipid-translocating ATPase activity),GO:0008270(zinc ion binding),GO:0006754(ATP biosynthetic process)	NA	CCGTCCATGCAAATTATAGAGTTATGTTTGTATAGGGAGTGCAATATCTCATAAAACAATGGAGTTAAAACAAAATTTACTTGATCTTAAATTAAGTCTGTTGTGAGTTTGAAGTTGTATCATTAGAAGAAGTCCCACTCATGACACTCAACACCGAATGTTTCCTCTGAAGCTTCACTCGTAGCTGTCTGATCTTAGCATCAACTCTAGCCGTGAAACCAATCTTTGTCTTCTCTCTAGCCTTGGACTTCTCTCGTTTCCACATTCTCTCATCCTCTAAATCAATCCTGAAATGCTTGATCTCTTGTATAATGTGATGGTCAAGAGGGTTCACCGATCTTTGGTACGAGATGTGAAACAAGTAAGGGAGCGTTGTAGCGGCAATGACCAGGAGTGTGG…	Brassica napus phospholipid-transporting ATPase 6-like (LOC106443449)	ALA6 At1g54280	Involved in transport of phospholipids and in regulation of pollen plasma membrane lipid asymmetry. Disruption phenotype: Ala6 and ala7 double mutants are hypersensitive to temperature stress and are impaired in pollen fitness with an altered lipid composition and short and slow pollen tubes	Regulation of pollen plasma membrane lipid asymmetry
comp60986_c1_seq14	2.9628	1.30646	-1.1813	0.0490114	GO:0005829(cytosol),GO:0005886(plasma membrane),GO:0050662(coenzyme binding),GO:0046983(protein dimerization activity),GO:0003978(UDP-glucose 4-epimerase activity),GO:0006012(galactose metabolic process),GO:0006950(response to stress)	00052(Galactose metabolism),00520(Amino sugar and nucleotide sugar metabolism)	TTTTTTTTTTTGATGTGTAAAAAGCTATTTATTCAATGAAGTAGGAGTCTGGTTCGATACATGGAAAAATGAAGCAAGCGCTATATGATGTGTATAAACACTTTTCTTCTATATTGAGCGATTAGACATGGTAGATACGAAAAACACAGGGAGAGAGTATACACTCAAAGGTTCTTCTGGTAGCCCCATGGATTGTTGTTTGTCCAATTCCATTGATCCCTGCACATCTCATCCACTCCGTATTTTGCCTTCCACCCAAGTTCTTTCTCAGCTTTCTCTGTTGAAGCATAAACTACCGTTGAATCTCCTGGCCTTCTCGGACAGAGCTTCATAGGTATTTTCTTGCCGGAAGCTTTTTCAAAGGCTGCAACCATTTCTAACACAGAGGTTCCTCTTCCA…	Brassica napus bifunctional UDP-glucose 4-epimerase and UDP-xylose 4-epimerase 1 (LOC106433599)	UGE1 At1g12780	Catalyzes the interconversion between UDP-glucose and UDP-galactose and the interconversion between UDP-arabinose and UDP-xylose. Plays a role in D-galactose detoxification.This protein is involved in the pathway cell wall polysaccharide biosynthesis, which is part of Cell wall biogenesis.	Cell wall biogenesis
comp63325_c2_seq6	2.77785	1.22495	-1.18125	0.0490114	GO:0005789(endoplasmic reticulum membrane),GO:0016021(integral to membrane),GO:0008168(methyltransferase activity)	NA	CAAAACCTAATGAAACATTCGCCTTGGCCCCAAACTTTAAGAGCTAGTATATATAGTCTTTGAAACTCATTGATGCTCTAATAAGTGCTAAGTAATGGTCTGGTCTTACGCAGGTGTGAGATGAAATATGTTATGCTAGAAATGGATAGGATCTTGCGTCCTAATGGCTATGTCATTATACGCGAATCGAGCTATTTTGCGGATACTATTGCATCAGTTGCTAAAGGACTGAGATGGAGTTGTCATAAGGAACAAACAGAGTCTGAATCAGAGAATGAGAAGCTATTGGTTTGCCAGAAGAAGCTGTGGTATTCATCTGAAACAAAATAGTAAAAAGGGGGGGACAAAGCCAAAGCTTAAACTTAAAGCTTTTGTTTTGTCCGGAGGTTTCTCGAGAAC…	Brassica napus probable methyltransferase PMT21 (LOC106360923), EARLY-RESPONSIVE TO DEHYDRATION 3	ERD3 At4g19120	◾S-adenosylmethionine-dependent methyltransferase activity. ◾endoplasmic reticulum membrane Source: UniProtKB-SubCell◾endosome Source: TAIR◾Golgi apparatus Source: TAIR◾integral component of membrane Source: UniProtKB-KW◾trans-Golgi network Source: TAIR	Endoplasmic reticulum membrane
comp50999_c0_seq9	0.896704	0.397421	-1.17396	0.0490114	NA	NA	TGGGATTATTCTTATTGATTGTTTATACAGCTAGTTTTATCATCCGTATGTTTCATGTTTGTAAAAAGTCTTGTACTAATGTTTTGGAGCAACACCGAAACGTTAATAGCTAGCTAATCCCACAACTATGCTAGACTTGTGCATATGCCTCCTATAGACATACAAATACTCTTCGAAAGTAGAAAAAAGGCTAGAATTTTGTCAAATAGAAAACGAACCATACAAGCAAACCAACCACATAGCAGTGTCATAGATTTCTGGAGGTTCACTAAACACATTTATTGTCCGTACTCCGTAGCTTCAAGTAGTTAGCACATACAATCTTCCTTATCTTTCCAAACAGGAGGCCCTTTAACAAATACAAGTTCGCATCTGCTTGAAGCTCGGGAAGATAATGCC…	Brassica napus FBD-associated F-box protein At5g38590-like (LOC106445695)	At5g38590	-
comp50758_c0_seq1	3.55341	1.58104	-1.16833	0.0490114	GO:0016021(integral to membrane),GO:0005886(plasma membrane)	NA	AGTCAAGTATCAGTGTCTTGCCTTTATAGGGTCTGAAACTGTCCGAAATTTTTTTGCCTCAGCGTATGATGAACGTGAGCCGACCGGCGGTTCACCCGGTGGATTCGGTTCCGGTAGCTCCGCCCGCTAACGATAGACCGCCAGCGAGGATGAAAGATGTTCAGGGCATGCCCGGAACAACCGGCGGCCTCATCCTCCGCCTCTCTCAATTCGTCCCCGCTCTCATCTCCTTCTCCGTCATGATCACCACCTCCGATTACCGCTCGGCCACCGCTTTTTGTTGCTTGGTTCTTGCGGTTAGCTTGCAAAGCCTGTGGAGCTTGGCTCTTTTTTTCATCGATGCTTATGCTCTTCTTGTCAAAAGAAGCCTTCGGAATCACTTGATTGTTCAATGTTTCA…	Brassica napus CASP-like protein 5A1 (LOC106394456)	CASP-like protein 5A1 CASPL5A1, At2g37200	Belongs to the Casparian strip membrane proteins (CASP) family.Subcellular location：Cell membrane; Multi-pass membrane protein	-
comp62562_c1_seq21	8.59311	3.83451	-1.16414	0.0491866	NA	NA	GCCATATATGGTTTCAAAATGGGCCTAGCTATATCCATACTGAAAGCCCAAAAGCATCTCTCTCGGTAGAGTCTGTCTCTTCGTTTGCTCTTACCGGCGTCGGATCTCGCCGAAACCTCCTCCGTGTAACTCTTCATCTGTAAGTCTCCACCACTATCATTAGCTCCTTTCACGTCATTAATCTAATCTCTCCCTCGTTGCCTGAGCATGAATCCGGCGAGTTACCAGCCTCCGTTCCACTGGGCTCCGATGCTACCTCCGGATCCACCTCGCTGCGGTGCGTTCTGGAACACCAAGAACATAACCGATCAGCTCAAACAGCTCCAAGATACAATCCGCCTCGCAAAATCAATGGAGAAGGAACTAGATGCATTGAGGATGCTCAAAGATGGTAAAGAT…	Brassica rapa U11/U12 small nuclear ribonucleoprotein 59 kDa protein (LOC103866494)	SNRNP59 At2g46200	Component of the U11/U12 snRNPs that are part of the U12-type spliceosome ◾mRNA processing Source: UniProtKB-KW◾RNA splicing Source: UniProtKB-KW	mRNA processing
comp39507_c0_seq2	2.67822	1.19571	-1.16341	0.0493289	GO:0005829(cytosol),GO:0005507(copper ion binding),GO:0006952(defense response),GO:0009607(response to biotic stimulus),GO:0010043(response to zinc ion),GO:0010228(vegetative to reproductive phase transition of meristem)	NA	TCTGCAAAAAAAAACACAAGTGGAAACTTTAAAACAAAGATAGAAAAATGGCGACGTCGGGAACATACGTGACGGAGGTTCCGTTGAAAGGAGCAGCGGAGAAACACTACAAGAAGTGGAAGAGCGAGAACCACATCTTCCCTGACGCCATCGGCCACCACATCAAAAATGTCACCGTCCACGAGGGAGAATCTGACTCTCACGGATCCATCAGGAGTTGGAACTACACATGGGATGGAAAGGAAGAGGTATTCAAGGAGAAGAGAGAGGTAGACGATGAGAACTTAACATTGGCTTTAAGAGGACTTGAGGGTCACGTGATGGAGCAGCTCAAGGTGTTTGATGTCATCTACCAATTTATCCCCAAAACTGAGGATACCAGCTCCTGCAAAATCACTA…	Brassica napus MLP-like protein 328 (LOC106351149)	MLP328 At2g01520	◾defense response Source: InterPro◾response to biotic stimulus Source: InterPro◾response to phenylpropanoid Source: TAIR◾response to zinc ion Source: TAIR◾vegetative to reproductive phase transition of meristem	Defense response
comp56369_c1_seq2	2.92763	1.30807	-1.16229	0.0490114	NA	NA	TTATATAAAATGTAAATATTGTTAGTTTATTATTTAATTGCGGCTGTATTTGATAGTTAACAGTCATAAGTATGCCGCAAACGCACCAACTTCTAACATCAGAACCAGTCATACAAATCTCTTAGAACTGCTAGAAACCGCAACCACCTACATCCGCAAACTCTCGCAACCGCAACCGCTGCGTTTGAACCAGTCAGACCCTTAGAGACTCGTTGAAACGACGGCGTATAGTTTTTCAAACTAGAAAGGAACGTTGCCGTTTAAGTCGACTCACTATTACCTCGACAGGCCTTTAACGGACCAAAGGCCTAAGATATTAATTATTTATACGCCGTTCCGGACCCGTCGTAGAAAAATAGCTCGTTCGACTGCTACATGCATGCGCCGAGAGTTACATTG…	Brassica oleracea var. oleracea serine/threonine-protein kinase PRP4-like (LOC106317632), transcript variant X7	serine/threonine-protein kinase PRP4	◾ATP binding Source: InterPro◾protein kinase activity Source: InterPro	Protein kinase
comp53154_c0_seq5	15.703	7.06932	-1.1514	0.0491866	GO:0009507(chloroplast),GO:0008106(alcohol dehydrogenase (NADP+) activity),GO:0070401(NADP+ binding),GO:0016229(steroid dehydrogenase activity),GO:0009409(response to cold),GO:0009651(response to salt stress),GO:0009636(response to toxin),GO:0009414(response to water deprivation)	NA	TTGGGTTCTCCAGGAACAACGTGGCTCAAGAGCGATGTTTTGAAGAACCCTATACTGAACACTGTTGCTGAAAAACTAGGAAAGTCTCCTGCTCAAGTCGCACTTCGCTGGGGACTTCAAATGGGTAACAGTGTGCTTCCTAAAAGTACCAATGAAGGAAGAATTAGAGCGAACTTTGAGGTTTTTGACTGGTCAATACCCGATGACTTGTTTGCCAGGTTTTCAGAGATTGAGGAGGCAAGGTTATTGAATGCTTCCTTCTTTGTTCATGAGACACTGAGCCCTTACAAGTCTCTTGAAGACTTATGGGATGGCGAGATATAATACTTCAGATGATCTAATTGTTTTATCAATAATATGGAGGCTTTTGTATCTTTCAAACTTTTCAGTTATTCATGA…	Brassica napus aldo-keto reductase family 4 member C9 (LOC106427755)	AKR4C9 At2g37770	Oxidoreductase acting on a broad range of substrates: reduces ketosteroids, aromatic aldehydes, ketones, sugars and other aliphatic aldehydes, and oxidizes hydroxysteroids. May function as detoxifiying enzyme by reducing a range of toxic aldehydes and ketones produced during stress. ◾oxidation-reduction process Source: TAIR◾response to cold Source: UniProtKB◾response to salt stress Source: UniPro…	Oxidoreductase
comp63862_c0_seq5	6.23694	2.8126	-1.14893	0.0490114	NA	NA	AGATAAGGCAAAATCATCGATCCCCAAATTCGTAGAAACTTTGATTCTTCTCTTTGATCCCCAAATCACAGTGGTCTCCGCCTCGCCGTTGCCGGCGTTTGATCTGATCGATTCTGAATTCAGCTTTTCTCCGGTCGCTTCCGCGTTACTTGATAGTTTCGTGTAAATTTTCTTCGTGGCTGTGTGTGTTTTGACGATCGTCAACTCTTGGGGAGAATTTTGGTTGAGGAGGATGTATATCGAAGACGTGACGGAGAAGGAAGAGAGATCGGCGGAGGAGGTTAGCGTAGAGGATGGAGATAAGGCGATAGTGGTGACGACGAAGATGGCACTGGTTGGTGTAGGTGCGCGTGCCTTGTTCTATCCAACTTTGGTTTACAACGTTGTTAGGAATAAGGT…	Brassica rapa putative dual specificity protein phosphatase DSP8 (LOC103867336)	DSP8 At2g35680	May possess phosphatase activity	Protein modification
comp43850_c0_seq1	6.92433	3.12282	-1.14882	0.0493289	GO:0016021(integral to membrane),GO:0005886(plasma membrane),GO:0016746(transferase activity, transferring acyl groups),GO:0008270(zinc ion binding)	NA	GCGTAGATCTTCCTCTGGTGGATGCGAGTTTCTAGGGACAATACCAGGATCTCTTGCAGATGTGAAAGATAGGAGGATAAACACATAGATAGTGAACAGAATCGGCACCACCAAGATAGCGTATCCAGCGTTGTGGGGAGAGAACTCATGGAGAAGATGCCTAGCTACAAACACACAGAATAAAACAACTGGAACCAGGATAAGCAGCACGGTAAGTGGCACCGATCTAGCATCTGGACCAAATATCACTCTCCCACCAAAGATAAACTTATTGCTTCCTTTCCAGGCT	Brassica napus protein S-acyltransferase 8-like (LOC106375775	PAT08 At4g24630	S-acyltransferase involved in protein lipid modification. Expressed in flowers and pollen.Genomics and localization of the Arabidopsis DHHC-cysteine-rich domain S-acyltransferase protein family.Batistic O.Plant Physiol. 160:1597-1612(2012)	Flower protein lipid modification
comp27896_c0_seq1	3.10574	1.40134	-1.14813	0.0490114	NA	NA	TCAAAATCTTAAGAAGCGGGACTCGCTCACCGATTCGCCTTTCGGAAAATTGCAACGGTAAGACTCTCTCTCGACGAGTCTCCGGGAAAGAGTAAGCGGAAGAAGATCTGGGGATTTAAGGAGAAATGGCGTTCGCTAAGGCACCACGACTAAGTAAAGATGATGTCTTTGGAAATCGAGCGGTGACTAGGAGTTTCAAAGTTTATTCCGATAATCACAAGACTGATCAAGCCTGTATAGTTGGTGCTGCTGCGCACAAGACTCGTGTTCCTTTAAGGAAAAAACCTGTGACGATTAGCAACGGAGCAGCCTATAACACAAACAATATGAAGGGAATTTCAGCAATCACAGGCCAGGACAAAAGCAGTAATGAAAATTCCGGGGAAAATACTAAGGTCA…	Brassica oleracea var. oleracea putative cyclin-B3-1 (LOC106309969), transcript variant X2	CYCB3-1 At1g16330	◾cell cycle Source: UniProtKB-KW◾cell division Source: UniProtKB-KW	Cell cycle
comp54610_c0_seq1	11.9127	5.3773	-1.14755	0.0490114	GO:0000421(autophagic vacuole membrane),GO:0033110(CVT vesicle membrane),GO:0005874(microtubule),GO:0006914(autophagy),GO:0050832(defense response to fungus),GO:0015031(protein transport)	NA	TAACGATTCCACAAACAGTGGAAGTAACGGTTCCGTGTAGGCAACCCTTTTAGAAAACCCTAAATCAATTATTTACTTTTTGGTTTAGCCTCTTTTGATATTGACTTCTTATCCTTGTCAAATCGATTTTTCCCAGCAAACCCCAAGTTTCGACGAATCGCATACAGTTTCTTCTTCGGAGTCCAATCGAATGGCCATGGCTAAGAGTTCCTTCAAGCTTTCTCATCCTCTCGAGGCAAGGATGGGCGAAGCTACTCGAATCAGAGAGAAGTACCCTGACAGAGTCCCTGTGATTGTTGAAAAGGCTGGACAAAGTGATGTTCCTGAT	Brassica oleracea var. oleracea autophagy-related protein 8a (LOC106306508), transcript variant X2	ATG8A APG8A, At4g21980	Induced by sugar starvation. Ubiquitin-like modifier involved in cytoplasm to vacuole transport (Cvt) vesicles and autophagosomes formation. May mediate the delivery of the vesicles and autophagosomes to the vacuole via the microtubule cytoskeleton.
comp62097_c0_seq1	4.11341	1.85758	-1.14691	0.0493289	GO:0005634(nucleus),GO:0003677(DNA binding),GO:0006355(regulation of transcription, DNA-dependent),GO:0006351(transcription, DNA-dependent)	NA	TGATCTTCTTCTTCTTCTTGTTCTCTATCTTTTCTGTCTTACCCTCTGTTTTTCTCTTGTGCTGCAAGGCAATGACTCTGTTTTCTTCATTGTTCTTCACTTGCTCAATTTGGAAGCTACTTGTCCTGGAGATGCAGCCATCAATAGTTTCATAATGTCTGAAACTCTGCAACTCATCATTATTGTTTCCCAAATAACTCTCAACCCTTTTGAGCTCTTCTCTCCCATCTGAGCCAAGTATCTCAAAAAAATCAGGTGAGACCATTTGTTGCTGCTGCAGCCATTTAACTCTTTCAAGTACAGACAAGTCCATGTAGAGAAGGTAAAGAAACTTAAAGCTCTTATCTTTTCCTTTGGGGTTTAAAACTAGAGAGAAAGATAGACTCGAGTTATATGTGT…	Brassica oleracea var. oleracea transcription factor BEE 2 (LOC106331294), Brassinosteroid enhanced expression 2	BEE2 BHLH58, EN80, At4g36540	Positive regulator of brassinosteroid signaling.	Brassinosteroid signaling
comp50999_c0_seq1	0.921435	0.41696	-1.14397	0.0490114	NA	NA	TGGGATTATTCTTATTGATTGTTTATACAGCTAGTTTTATCATCCGTATGTTTCATGTTTGTAAAAAGTCTTGTACTAATGTTTTGGAGCAACACCGAAACGTTAATAGCTAGCTAATCCCACAACTATGCTAGACTTGTGCATATGCCTCCTATAGACATACAAATACTCTTCGAAAGTAGAAAAAAGGCTAGAATTTTGTCAAATAGAAAACGAACCATACAAGCAAACCAACCACATAGCAGTGTCATAGATTTCTGGAGGTTCACTAAACACATTTATTGTCCGTACTCCGTAGCTTCAAGTAGTTAGCACATACAATCTTCCTTATCTTTCCAAACAGGAGGCCCTTTAACAAATACAAGTTCGCATCTGCTTGAAGCTCGGGAAGATAATGCC…	Brassica oleracea var. oleracea FBD-associated F-box protein At5g38590-like (LOC106335600)	At5g38590	-
comp55110_c1_seq3	4.47981	2.02827	-1.14319	0.0490114	GO:0005829(cytosol),GO:0016746(transferase activity, transferring acyl groups),GO:0009617(response to bacterium)	NA	GCTTGGTTGGATGTTTTTATTTCCAATTCAAACTGCAAGTAAGTACAAGCTGGATTACTAGTACAATAATAATGATACGACACCTGCATACAACTAACTCAATGTTACACAAACAGTACAACCGATAATTCTTTGTGTGTTTTGTTCTCAACTCATAAAGCTCTTACTTGCAGTAGAAGATATAGATAGAGAGAGTGATTTCAAGACACATCTCGATGGGAAACAAAACAAAAGCACATAGATTCTTCAGGCCACAATAGGATCTTCATGTACATATTTCTCAAACTCCTCCCTTGATCTCCCATCCGGATTCTTCTTCCATTCAATAAATTTCTTGGCTGCCTCTATGAATTTCTCCATGTGAAGCCGCTTCCATTCCTCGAAATCCCATTCTCCATA…	Brassica napus protein AIG2-like (LOC106371124)	AIG2A AIG2, At3g28930	Putative gamma-glutamylcyclotransferase. ◾transferase activity, transferring acyl groups.◾response to bacterium Source: TAIR	Defense response
comp53858_c0_seq3	2.50392	1.13502	-1.14147	0.0490114	NA	NA	GGCTTTGGTGGCCTCTACTTCTTTCTTTAACCTCAAGTAAAGTTTCTTCTCTGCTTCTATTATTCTTTGTTCTTCCATATTATGTTAAAGAGAGATACCTATGCTCATGTTTAATTCTTACCTTGAAGCTCATTTTCTTTGTTCAGGGTGTAAGTGGTGATAGTTATACAAACCAAAGATGAATCTTGAATTTGATGACTCAATCAGGATGCATCCTGGAGTGAGAAGACAAGAAAGGGACAAGATTCGCAGACGTTTTATAAGACTTGTCGATAGTAAACTGGCTTTACACAGGAATGCTCCTTTAAACAGACTCTCCATCAAGTGCAAAGATGACGTTGGTCCAGCTCCTGTCATTCGTTGGATAAGCAAAGTTCTGAACCGTCATGTAACGGAACT…	Brassica napus putative F-box protein At1g58310 (LOC106356816)	At1g58310	-
comp61203_c0_seq3	1.44944	0.659592	-1.13585	0.0493289	NA	NA	AAGGTTTCCTTTGATGGAGTTTTCTCGTAGATTACTTCGGTTTTATCTCCAACTGCAGCTTTTATGGCATCCAAAAGCGTTGTGCCAATAGTGATTTTCCCGCTTTGACCGGACTTTGTCTTTGTCCATCCGCCACACTGGTTACCAAGATTGTCTGCGTGCGTTCCAACCACTAGAATCCTCTTGGCTGTACGATCTAGCGGCAAGAATGGTTTATCATCATTTTTGCCGTTCTTTAATAGAACTAAAGACTTTCTAACTGCTTCCCGTGCAACTTCTCTATGTTCCTTGCAACCAACAGTAGGCAACAGAGATCTGTCTGTGAGAGGATATTCAAAGAGACCAGCTACAAACTTCACTCTGAGTATTTTTTCAACAGCATCATTGATTCGAGCCATC…	Brassica oleracea var. oleracea beta-glucosidase BoGH3B-like (LOC106332248)	Beta-glucosidase BoGH3B	Catalyzes the hydrolysis of terminal, non-reducing beta-D-glucosyl residues with release of beta-D-glucose in xyloglucan degradation, leading to remove the backbone 'G' units.	Xyloglucan degradation
comp53530_c1_seq1	2.31783	1.05785	-1.13163	0.0493289	GO:0005634(nucleus),GO:0003677(DNA binding),GO:0006355(regulation of transcription, DNA-dependent),GO:0006351(transcription, DNA-dependent)	NA	ATTTTTTTTTATTCATGGTCTTTTTTAAACTTTTTGCTTTACATATCAAATTTGCCTATCTAGTAAATTTGGTGCCTACAAAACCGGCCTCTACATGACTCGTATGTCAAACCTATCTTCCATGATTCTCCCTCTTCATTCATTAAAACAATCTCAAATCTCTTCAGCAGACCATTTGACATTGCAAACGTTTTAGGGAGATACACTATGTCGCGCTTTAGATTTGAAGCCGTGACGGTGGTCATAAAGAAAGATTGGTCTGTTGAAGGGTCTGTTTCTGCCTTTGGACTCTTCTTCTTTCTTGAGACCTTCTCTGTATTACAAAGATTCTATGTCGGTAGATTTAAGTAATCTCGGGGTCATGATTCTAAATGTGGTAATAATATATCTAATACAAAA…	Brassica napus B3 domain-containing protein REM10-like (LOC106446659)	REM10 At2g24700	-
comp51339_c0_seq2	1.72935	0.789807	-1.13065	0.0493289	GO:0009507(chloroplast),GO:0005829(cytosol),GO:0005634(nucleus),GO:0016597(amino acid binding),GO:0051287(NAD binding),GO:0004617(phosphoglycerate dehydrogenase activity),GO:0005515(protein binding),GO:0006564(L-serine biosynthetic process)	00260(Glycine, serine and threonine metabolism)	CACAAAACCCAAAAAAAATCCATATCTTTCTGTTGCCGACGATACATACACCTCTGCTTACACCCTTCCAAGATTCCCGCCACAGTCGATGGCGACGCCTCTTGGTCTATCATCCCTCTTCTCCTCGAGGATACACACTACTACTCCCTCTCTCTTCCCCATCCACCGTAAGGAATTCAACCGGCGTCGGATCATCCTCGTTAACGCCGGAGGAGGAGGAAAACCGACGATCCTCGTGGCGGAGAAGCTCGGCCAAGCGGGGATAGACCTGCTCAAAAAGCACGCCAACGTGGATTGCTCGTACGATCTGAGCGTCGAGGAGCTCTGCACGAAGATCTCCCTGTGCGATGCGCTGATCGTGAGGAGCGGCACGAAGGTCGGGAGAGACGTGTTCGAGTC…	Brassica oleracea var. oleracea D-3-phosphoglycerate dehydrogenase 3, chloroplastic (LOC106335111)	PGDH3 3-PGDH, At3g19480	Involved in the plastidial phosphorylated pathway of serine biosynthesis (PPSB).Arabidopsis phosphoglycerate dehydrogenase1 of the phosphoserine pathway is essential for development and required for ammonium assimilation and tryptophan biosynthesis.Benstein R.M., Ludewig K., Wulfert S., Wittek S., Gigolashvili T., Frerigmann H., Gierth M.,Fluegge U.I., Krueger S.Plant Cell 25:5011-5029(2013). Fun…	Ammonium assimilation and serine biosynthesis
comp44645_c0_seq1	5.82609	2.66209	-1.12997	0.0490114	GO:0016021(integral to membrane),GO:0022891(substrate-specific transmembrane transporter activity),GO:0008643(carbohydrate transport)	NA	AACCATACTCTTCACACCCCTCTCTGTTTCTTTGAACACTCTCTCAAAGAATTATACAGAGATATTAGAGAGAATGGCAGTTCCAGAAATTAAAGATGTGGAGAGGGGTGAAATAGTAAGTAGAGTGGAGGGTCTAGGGAATCCATTGTTGAAGAAGGTGGCTGATCAAGATGATGTTGAAGAGAGTGAGATTAATGAATCTTACTTTATGGTTCTCTTCAGCACTTTTGTTGCTGTCTGTGGCTCTTTTGAGTTCGGCTCTTGTGTTGGATACTCAGCTCCTACTCAATCATCTATAAGACAAGACCTCAATCTCTCCCTTGCTGAGTTCTCTATGTTTGGATCAATATTAACAATCGGTGCAATGCTTGGTGCTGTTATGAGTGGGCATATTTCAGA…	Brassica napus sugar transporter ERD6-like 16 (LOC106371907)	At5g18840	◾glucose import Source: GO_Central◾hexose transmembrane transport Source: GO_Central◾proton transport Source: GOC◾response to abscisic acid Source: TAIR◾response to chitin Source: TAIR◾response to salt stress Source: TAIR◾response to water deprivation Source: TAIR	Sugar transporter
comp62984_c1_seq3	13.532	6.19306	-1.12765	0.0490114	NA	NA	TCGACAAGGACCAGAACCCGAAATGGAAACCAGCAAGCTTAGACGAGGTAGAAGAAACCGAAGTGGACGCTCTCTTTAAGCCACTAAGTCCTGAAGTGGAAGAGCTAAGCGTATGAAAATGAGTACACTTGGTTGTTCTAGCTAAAAATATGTGACATGTTATGTTACTGCATTGACTTTCAACAAACTGATCGCTCTGGTGTTGCAGCTTTGTACACAAAGCATTTGTCCCTTCATATCAATAATATTTTCAAGTCGAAAAAAA	Brassica rapa 3-hydroxyisobutyryl-CoA hydrolase-like protein 4, mitochondrial (LOC103860033), transcript variant X2	At3g24360	hydrolase activity	3-hydroxyisobutyryl-CoA hydrolase
comp60134_c1_seq1	5.99625	2.7463	-1.12657	0.0490114	NA	00900(Terpenoid backbone biosynthesis)	GGTGCAGAGAATCCGGTTCTGATATCTGCAGCTGAGCAAATATTCAGTGCTGGTGGTAAGAGAATGAGACCTGGTTTGGTCTTCCTCGTATCACAAGCCACTGCGGAACTAGCTGGCCTAAAGGAGCTTACGGTAGAGCATCGGCGTTTAGCTGAGATCATTGAGATGATTCACACCGCAAGTTTGATACACGACGATGTCTTAGACGAAAGTGATATGAGAAGAGGAAAGGAAACGGTTCACGAGCTTTTCGGAACAAGAGTAGCTGTG	Brassica napus solanesyl diphosphate synthase 2, chloroplastic-like (LOC106346730)	SPS3 GPS1, At2g34630	Cellular component:Plastid › chloroplast. Involved in providing solanesyl diphosphate for plastoquinone-9 formation. Prefers geranylgeranyl diphosphate to farnesyl diphosphate as substrate. No activity with geranyl diphosphate or dimethylallyl diphosphate as substrate. ◾isoprenoid biosynthetic process Source: UniProtKB-KW◾photosynthesis Source: InterPro◾plastoquinone biosynthetic process Source: …	Terpenoid biosynthesis
comp63954_c0_seq29	3.18917	1.46185	-1.12538	0.0490114	NA	NA	TTTTTTTTCTACGGAGAAAGGGACAGGGGTACTTATCTCGCCTCTTGTATGACTTTCATCCTTTTCTCGATCCGTGGTTTCACTTTAAGCTGATTGCTGTGAAGAACTTCCTTCTCTCTTCTGATCTTCATCAGAGCCTCAGCGCATGAGAGAGAAACGACGTCGACATCGCAGTGAAGAAAACAGAAAATCGAACCGCGATCGACTTCGAAATCGACAGAGAATCAATTGAGAGATACGAGAGATGGAGAGAAACGAAAGATGAAGAGAATCGATTGAGAGAACGAGAGATGGAGATGATCGAGAGATGGAGAGAAACAAGAATGATTTCGGGAGAGAAGTCGACGAAGAGAGAGACACATTAAGTTGAGGTCGAATAAGAGAGTGCCACGTATGCGT…	Brassica napus alpha/beta hydrolase domain-containing protein 17C-like (LOC106381040), transcript variant X3	Alpha/beta hydrolase domain-containing protein 17C	hydrolase activity
comp50999_c0_seq3	0.926213	0.424619	-1.12517	0.0490114	NA	NA	TGGGATTATTCTTATTGATTGTTTATACAGCTAGTTTTATCATCCGTATGTTTCATGTTTGTAAAAAGTCTTGTACTAATGTTTTGGAGCAACACCGAAACGTTAATAGCTAGCTAATCCCACAACTATGCTAGACTTGTGCATATGCCTCCTATAGACATACAAATACTCTTCGAAAGTAGAAAAAAGGCTAGAATTTTGTCAAATAGAAAACGAACCATACAAGCAAACCAACCACATAGCAGTGTCATAGATTTCTGGAGGTTCACTAAACACATTTATTGTCCGTACTCCGTAGCTTCAAGTAGTTAGCACATACAATCTTCCTTATCTTTCCAAACAGGAGGCCCTTTAACAAATACAAGTTCGCATCTGCTTGAAGCTCGGGAAGATAATGCC…	Brassica oleracea var. oleracea FBD-associated F-box protein At5g38590-like (LOC106335600)	At5g38590	-
comp49941_c0_seq2	2.4174	1.11059	-1.12213	0.0490114	NA	NA	TGCTGCTGCTGCTGCTCCCACCACTTCTTCTTATGGAATCCCTAGTAGTTTTTCCCCAAACTCTGGATACGAAGCTTCCGGTCCGAGCTCAAGAGAAGATCAAGTTCCACCAGTGCCACAACCATGACTTCAAAACTGTCACCAAATAAGCATTTGCTAGATGCAAAAGAGTCTGTAACAAGTCTACTAGTCATTTCATAAGAGTCAACATATCTTTGTTATCCCCTCTCTTTCAATACACAAGAAAAAGATACAATGTATTGGATATATCACGAGCTTTTGCTTATGTGCTGTCATAAAAAGACATAACTGCAAACCAAAAATGTAGTACAGACAAGAACAATTAGAGTTTGGTCAGATCAAGACAAAATCCCAGAAGCTCATAAAACAATGGCGATT…	Brassica napus putative cell wall protein (LOC106376156), transcript variant X1	At2g20870 At4g28160	Tissue specificity:Inflorescence	Flower cell wall
comp62362_c1_seq11	16.4097	7.55416	-1.11921	0.0490114	GO:0005773(vacuole),GO:0046872(metal ion binding),GO:0019137(thioglucosidase activity),GO:0005975(carbohydrate metabolic process)	NA	AACCCATATCCTTCAGAGACACACACTGCCATGATGGACGCTGGCGTAAAGCTCACATATGATAATTCACGTGGTGAATTTCTTGGTCCACTGTTCGTTGAAGACAAGGTAAACGGCAACAGCTATTACTACCCAAAAGGCATCTACTACGTAATGGACTACTTCAAAACCAAATACGGAGACCCTTTAATCTATGTCACCGAGAACGGATTTAGTACCCCCAGTGAAGAAAACCGTGAGCAGGCTATTGCCGATTACAAGCGAATTGATTATCTCTGCAGTCATTTATGTTTTCTCCGCAAGGTCATCAAGGAGAAGGGTGTCAACGTGAGAGGATACTTCGCATGGGCTCTTGGAGACAATTATGAATTCTGTAAAGGCTTTACCGTCAGATTTGGA…	Brassica napus myrosinase-like (LOC106382660)	TGG1 BGLU38, At5g26000	Degradation of glucosinolates (glucose residue linked by a thioglucoside bound to an amino acid derivative) to glucose, sulfate and any of the products: thiocyanates, isothiocyanates, nitriles, epithionitriles or oxazolidine-2-thiones. In vacuoles called myrosin grains of a certain class of cells, myrosin cells, distributed in the cotyledons and the axis of the embryo as well as in different orga…	Glucosinolates degradation
comp60705_c0_seq11	22.4985	10.398	-1.11353	0.0490114	GO:0000775(chromosome, centromeric region),GO:0005634(nucleus),GO:0048471(perinuclear region of cytoplasm),GO:0005819(spindle),GO:0005524(ATP binding),GO:0035175(histone kinase activity (H3-S10 specific)),GO:0044022(histone kinase activity (H3-S28 specific))	NA	ACTCTTAAAGAGTTGTAAGGGGTGGAGGCCCACACTGACCTTAAAACTCACCTCTTCTTCCTCTTCTGCAAGAGGCGACTCTGGTGAAGCTTTTTAACTGTTCGCGGGCCCCACTGACACGTGGTGGGGCGCGATTGGTTCACTTTTAATTTTTTTTTTTTTTAAATCGGACAAAACAGAAAAAGTAATAATAAAAAAAAAATTAGAACCCACCTTCTCTCCCCTATGCGTTAATGCTGCTCTTAGATTACATATAATAAGCACACTTCAAATGACGCACACACCTTTAGGATCTGCGTTCTTGACGATCCACGGGTGTTGCATGATCTTGGTAAGAGAAAGTCTTTTGGAAGGATCCTTAACAAGAAGCTGACTGATTAGATTCTTAGCTTCTGCTGA…	Brassica napus serine/threonine-protein kinase Aurora-3-like (LOC106392060), transcript variant X1	AUR3 At2g45490	Phosphorylates in vitro histone H3 at 'Ser-10' and 'Ser-28', but not at 'Thr-3' or 'Thr-11'. Colocalizes with phosphorylated histone H3 during mitosis. Associates with cytoskeletal structures that are necessary for cytokinesis and with the microtubule spindle.Cytoplasmic perinuclear region or in dots around the nucleolus and at the nuclear periphery in interphase cells, associated to centromeric …	Mitosis
comp68651_c2_seq2	5.55301	2.56957	-1.11174	0.0490114	NA	NA	GAAGCAGATGTACTCTTTTTATACGTATATAAATACTGTCAATCAGGTATAGCTTTTTTAGCCATTGATCCGAGTCCCTTTAGTTTCATTTTATTCTATTCAATGTTATAACCAGAAGATCAGCATGTTTCTTGTTCTTTAGTTGTTGTTCTACATTTGTGACTGTTATGAATTTTCAGATCAGCATCACCGAACCATTTTAGAGAAAGTAAATCAGTGT	Brassica oleracea var. oleracea exocyst complex component EXO70A1-like (LOC106314897)	EXO70A1 At5g03540	Component of the exocyst complex involved in the docking of exocytic vesicles with fusion sites on the plasma membrane during regulated or polarized secretion. Involved in polarized cell growth and organ morphogenesis. Involved in polarized cell growth and organ morphogenesis. During cytokinesis, involved in cell plate initiation, cell plate maturation and formation of new primary cell wall. Part…	Polarized cell growth
comp39555_c0_seq1	1.71674	0.796133	-1.10859	0.0490114	NA	NA	ATCAGGTTGCCGAGATTAGTTCTGAGAATGAGGCCTCCACCAACGGCAACGTCTCCAAGTTCCCCACGAGTTACAACAGAGACCACAGTGGTTTTCAGATAAAGGAAGAAGCGTTCTCAGAGATTGACTGGTTTGTCGATGTCAGGTCATCGAACTCGTGGCCACAGGAAGAGGACGATGACATAGATCGACGACGCCAAAGCCGTAACTTCTCTGATACGGAACGTTGAGAAAGACGGCCAGAAGCGCCCAGACGCCATTGATAGACAGGTCATAAGCTCTGAGGTTCCTCAGAAGCTCGTGTTGAACAAGATGAAGAGCGGCCTTTTCCAGAGCAAAGAACATGAGAGAAATGCTGAGGAAGTTCTCGATTTCGGGTCTGCACACGCCTTGTTTGAC…	Brassica oleracea var. oleracea probable serine/threonine-protein kinase At1g54610 (LOC106325932), transcript variant X3	At1g54610	ATP + a protein = ADP + a phosphoprotein.	Protein kinase
comp56411_c1_seq6	0.766406	0.356613	-1.10375	0.0490114	GO:0016874(ligase activity),GO:0008270(zinc ion binding)	NA	AAAAGTTCTTGATGATGGCGGTGAGGTCGAATGCTCGTGTGGTCATCAGTTCTGTTTCAACTGTCTTGGTGAGTCTCACTCTCCTTGCTCTTGTTTGATGTGGAAGCTATGGACCAAGAAGTGTGAAGATGAGTCTGAGTCAGTTACCTGGTTAACCATTCACACGAGGATGTGTCCCAAATGCAGCAAACCTGTTCACAAGACTGTTGGATGTAATCTCGTGACTTGTATTTGCGGACAGTATTTTTGTTGGCTGTGTGGTGGAGCTACTGGAAGAGACCATACCTGGACGAGCATCTCGGGTCATGATTGTGGTAGGTACAAAGAAGACAAAGTGAGGCAAACGGAGAGAGCCAACAGGGATTCAGATAGGTACGCACATTATCTTCACCAATACAA…	Brassica rapa probable ATP-dependent DNA helicase HFM1 (LOC103854217)	HFM1 MER3 RCK	RCK required for crossover formation and complete synapsis of homologous chromosomes during meiosis.	Meiosis
comp12561_c0_seq1	3.81314	1.78123	-1.0981	0.0490114	GO:0016491(oxidoreductase activity)	NA	CTTGCTTTCTTGGTTTGCAGGGAAAGAAGCTATAGAGCTCGAGAAACTAACCGATGAAGAGATCATAGATGGTGTCTTGACCACTATATCTTGCTTGACAGGCAAGCAAGTGAAAAATGGCTATGTGAATGGTAATGATAATGAAGTCTTGAGAATCACAAAGGTCTTGAAGAGCAAGTGGGGAGGTGATCCTCTGTTCCGCGGCTCGTATTCTTATGTGGCCGTTGGATCAAGTGGTGATGACCTAGACGCCTTGGCTGAGCCATTGCCAAAGATTAATAAGAAGAGTGGTCAGGGGAAGTGTCATGATCAAACCAAGGTTCATGAGCTTCAAGTCATG	Brassica napus probable polyamine oxidase 5 (LOC106386332)	PAO5 At4g29720	Flavoenzyme that catalyzes the oxidation of the secondary amino group of polyamines	oxidoreductase
comp44492_c0_seq1	2.98272	1.39392	-1.09748	0.0490114	GO:0016021(integral to membrane),GO:0005215(transporter activity),GO:0006857(oligopeptide transport)	NA	CTCCAAAACAGCTGTTACTTAATGACCATGTCTCTAGAGATTCAACAAATGGATGAAGCAAACCGGTTAAGCGTGTGGAATGGATACGTAGATTGGCGAAATAGACCAGCGTTGCGTGGCTACCATGGTGGTATGCTTGCTGCCTCATTTGTCTTGGTTGTGGAAGTTTTGGAGAACCTTGCGTTCTTGGCAAACGCGAGCAATCTAGTATTGTATCTGTCAACAAAGATGGGCTTTTCGCCGTCAGGAGCCGCAAACGCAGTAACTGCTTTCATGGGAACGGCGTTTTTCTTGGCCCTTCTTGGTGGATTTTTAGCAGATGCTTTCTTCACCACTTTCCATATCTATCTAGTCAGCGCCGCCATCGAATTCTTGGGCTTATTGGTACTAACGGTCCAA…	Brassica rapa protein NRT1/ PTR FAMILY 4.7 (LOC103874859)	NPF4.7 At5g62730	Expressed in flowers. Nitrate transporters and peptide transporters.Tsay Y.F., Chiu C.C., Tsai C.B., Ho C.H., Hsu P.K.FEBS Lett. 581:2290-2300(2007)	Peptide transporter
comp78448_c0_seq1	1.33488	0.62415	-1.09674	0.0493289	NA	NA	ATGGAGAAGAAAATAAGAACCAGGAAAATACAAAGATAGTCTGATTTTACAATTACACCCCAGAGTAATGTGATCCCTAACAATTCCCATATGATTAAAATAATAATAAAGGATAACAATAACCATAATAACAAAAGAAAAGTTTTTAAGAGTTGTTCATCACTTGATTTATATTTAGTCTTCATTTGCTGCTACTGCATCATCCCCAGCGGAGTTGTCGTCAGGGTGATAATCTTTAGGATTGTTCTCCATGCATTTAATCAAGAACTTGAAAGTCTCAACCTCGCAAGGGATGGTGAGCGCACCGCTCTGATCAAACCCAAACTCTTCCTCTGCCTTTTCAAGCAACACCTTGAACAAAGAGTGGCTAAGATAAGTTGTCGGTATGATAAACCTCCT…	Brassica napus auxin-responsive protein SAUR71-like (LOC106374700)	SAUR71 At1g56150	Plays a role in the regulation of cell expansion, root meristem patterning and auxin transport. Extensively expressed in guard mother cells and young guard cells of cotyledons and leaves during stomatal formation.	Auxin response
comp63392_c0_seq5	2.26034	1.05813	-1.09502	0.0490114	GO:0005634(nucleus),GO:0003677(DNA binding),GO:0003700(sequence-specific DNA binding transcription factor activity),GO:0045893(positive regulation of transcription, DNA-dependent),GO:0009737(response to abscisic acid stimulus),GO:0009414(response to water deprivation)	NA	GGTAGTTCATATTTAAATAACTCATAAATTGGATACACGTAGAAAAATCAGTTCCATTACATAATTGCAGCCAGTAAGCAATCGTAGTCTAGCTATTACTAACTTGTTTAAAATACATAACGAGTATACATAATATAGATATATAATGAAGAAGCATTATTTAAGGAATTGGTAATATTCAAAATCTGATTAATTTATCTAAAAGGAATATTAGTATAATGATCTTTGTTTCCATCAGGTACTAGTGGATTCCACATCTCCCACAAAGCATTGTTTGGAATCGTCCCTGCAGGGATCATGTTCATCGCTAACGTCGCCTGCGTTTGAGGCGTTAACGCTGCTGTAGTCGCTGCCGTCACCGATTGCAACGCATTTGCGTTTAGTAGTTGTTGATTATGA…	Brassica rapa NAC domain-containing protein 72 (LOC103853996), transcript variant X1	NAC072 RD26, At4g27410	Transcription factors that bind specifically to the 5'-CATGTG-3' motif. Strongly induced by drought, high salinity and abscisic acid (ABA). Slightly up-regulated by cold treatment. Not induced by jasmonic acid.	Stress response
comp51377_c0_seq2	1.90804	0.893905	-1.0939	0.0490114	GO:0005654(nucleoplasm),GO:0004861(cyclin-dependent protein kinase inhibitor activity),GO:0005515(protein binding),GO:0007050(cell cycle arrest),GO:0000082(G1/S transition of mitotic cell cycle),GO:0010311(lateral root formation),GO:0048366(leaf development),GO:0045736(negative regulation of cyclin-dependent protein kinase activity),GO:0045740(positive regulation of DNA replication),GO:0009737(re…	NA	TGTGAATATAGAAATATATAGTCCACAAAACAAAACAAAACTGTACAACATGAGAGAAGAAGAAGAGGAGAAAGAGTTAAGCAAAAAGACACAGCTTTTCTGGGTTTATCTTTTTTCACTTTTGCAGAAAACAAAATCTGTTCTGAAACCCCAAAAAGCCTTTATTTCTGTGCAGATTCGTACTTTCAAACATTCTGCTACAAATCTTTCCTCACAAAAGCTTCTATTCTAGAAATAAATAAATTGGAATTATTCTCTGAAAATTAGATACTAAAAGTTAAATAAACGTATGCTTCATCACCATCATCATTTTCTTCATTACTCTGATAATTTAACCCACTCGTAGCGTCCTTCTAATGGCTTCTCCTCCTCGAAATCAAAGTTATACTTCTTCTTGAA…	Brassica napus cyclin-dependent kinase inhibitor 1-like (LOC106411825), transcript variant X1.	KRP1 ICK1, At2g23430	Binds and inhibits CYCD2-1/CDKA-1 kinase complex activity. Regulates cell division which is crucial for plant growth, development and morphogenesis. Functions in turning cells from a mitotic to an endoreplicating cell cycle mode. Acts cell- and non-cell-autonomously to regulate endoreduplication by allowing S phase progression, but blocking entry into mitosis. Keeps on the one hand the plant cell…	Cell division
comp58200_c1_seq1	2.81478	1.32681	-1.08507	0.0490114	GO:0005739(mitochondrion)	NA	CTTTTATCCATTTGAGATTATCAGTACACAAAAAGTTATTGTAGAAACATGCAGAGAAGAAAGCGGATCACGCAAATCTCACTCTCCATAATCAGCAAAACGCGTTTCTTCTCATCTTCTTCCATCAAACCCCTAACCAATCTCGACTTCCCCTACTCAAAAGCCACCGACGATGACGATGATGAAGCCGATCCTCTCTACGCCGACGTGCCCAAGCCTCGGAAGGATAAATCGGAGAGGAAGCCTTATCCCACTCCGATGAAGGAGCTGATTCGTCGCGCCAAGGAGGAGAAAGAGCTCAGAAAATCGCAGCCCTGTCGAGTACTTGAAGATCCGCCGGATAACGGTTTGCTCGTGCCGGAGCTCGTCCACGTGGCTCGCAGAGTTCACCGTTGCCGC…	Brassica napus APO protein 3, mitochondrial-like (LOC106451936)	APO3 At5g61930, K22G18.5	May be involved in the stable assembly of several 4Fe-4S cluster-containing complexes of mitochondria.	Mitochondrion
comp54613_c0_seq2	2.16995	1.02562	-1.08116	0.0491866	NA	NA	CCTGAAGATAAAAAAAAGTCGCAATCTTATAAATAAGGTAACAAATACATTTCCTCTATATTCTTTGTGAAGAATAGTCTTTGTAACATTATGTGGCATACTTGGCTCTGACGTCAAGTCCCTTTAGGTTTTCATCCTATATACATCACAAGAATTTAAACAAACAAAAAAAGGATGAGAGGTTCCAAATAATTTCATCTTTGGGTCATGAAGATTTTGAGATGATATGTGTATAAAGAATCTCATTCCAAGTATCAGGGAGGCCAGGCAAGCACCAATGGATACAGTCGGCATAAGTGGCTGGATCGTTTTGCTGCTCCTGCGTCAGCAATTTGCCTTGCTTGATCGTGTAAACCGAAGTATGTGCATCTTTACGGTACTCAGACAACGCAGTGATGT…	Brassica rapa protein trichome birefringence-like 28 (LOC103857911)	TBL28 At2g40150	May be involved in the specific O-acetylation of cell wall polymers.◾response to freezing	Cell wall
comp33392_c0_seq1	5.80625	2.7452	-1.08069	0.0490114	NA	NA	CACCAAGACCACCCCATTTGTGAACATCATTTTGAGAGGGGCGGCAGAACGGGAGGCTGTAGTAGTTGTATGTTTCTTGTGGGTTGTTATATGGGCCGACTTTGTTCACCCACAGGGTAACTTTCTCATCCGCTTGATACTTGTGATCTGAATCGGAGGCGAGAGCAGTTGCGAGAAGGCAAACGAGAAGAACGAATACGGCGGAGGAAGACGGCATTGCGAAATCCGGCGGATGATCGGATCTGAGGAAGAAGGAATGAGACGGTGGTTGAAATGCGTTAAGACTCGATGATCTGATTCAAATTGGTGTACACTGCATCGCGGCAGTACAGTGTCAGCTCTCTCGTTTCTCGGAGAGAGAAACGAAGATGAAGAGAGCACAGCACAGTACTGCTGTTT	Brassica napus transmembrane 9 superfamily member 1-like (LOC106406015), transcript variant X2	TMN1 EMP12, At1g10950	◾cis-Golgi network Source: TAIR◾endosome Source: TAIR◾endosome membrane Source: UniProtKB-SubCell◾Golgi apparatus Source: TAIR◾Golgi medial cisterna Source: TAIR◾Golgi membrane Source: UniProtKB-SubCell◾integral component of membrane Source: UniProtKB-KW◾membrane Source: TAIR◾trans-Golgi network Source: TAIR	Golgi membrane
comp62342_c0_seq4	2.08218	0.986167	-1.07819	0.0490114	NA	NA	GACGCCGCATGGAGCCTAAAATAAAATAAAACAAAAATAAGACCTAAATCATATTCAGAACAAGCTCTCCCTACCTACATCTCTTCTCTCTCGATCGACTTTGTTCAGGTTGTAGTTTGAATCTGGCTGGTCTTTGAGATTTTTGGGTGCTGCTTCGTTCAGTTACGGCTTACAAAGATTTTTAAGTGATTGTAAGGGCCCCATGAAAAATCTAAGGCAGCTTTACTTGGAAGCTCAAGGAACACAATGTCCGAACTTAGGAATAGATTTGCCATTCGATCTCGTCATGGAGATTTTGTCGAGAGTTCCAGCAAAGAGTATAAAAAGGTTTTGTTGCGTATCGACAAAATCTCCATGACGAGATCGAATGGCAAATCTATTCCTAAGTTCGGACATTGT…	Brassica rapa F-box protein At1g53790 (LOC103848516), transcript variant X2	At1g53790	-
comp40679_c0_seq1	3.34437	1.58427	-1.07792	0.0490114	GO:0016021(integral to membrane),GO:0005524(ATP binding),GO:0015662(ATPase activity, coupled to transmembrane movement of ions, phosphorylative mechanism),GO:0000287(magnesium ion binding),GO:0004012(phospholipid-translocating ATPase activity),GO:0008270(zinc ion binding),GO:0006754(ATP biosynthetic process)	NA	GAAAAGGATCGGAAGCAGACCACTGGCATTAAGGGGTTTAGTTTTGAGGATAGCCGTCTAATGGATGACAACTGGGTAAATGAGCCGAATCCTGATGACATTTTGATGTTTTTCCGTATACTAGCGGTTTGTCATACTGCTATTCCTGAGGTGGATGAAGATACTGGAAAGTGTACTTATGAAGCCGAGTCTCCTGATGAAGTTGCTTTCCTTGTTGCTTCTAGGGAGTTTGGTTTTGAGTTTACTAAGAGAACTCAAACAAGTGTTTTTATTGCTGAACGGTTTTCACCTTCAGGCCAACCAGTTGATAGAGAATACAAAGTGTTAAATCTTCTTGACTTCACTAGCAAAAGAAAAAGAATGTCTGCCATTATCAGGGATGAGGAAGGGCAGATTCTT…	Brassica napus phospholipid-transporting ATPase 6-like (LOC106443449)	ALA6 At1g54280	Involved in transport of phospholipids and in regulation of pollen plasma membrane lipid asymmetry (Loss of the Arabidopsis thaliana P4-ATPases ALA6 and ALA7 impairs pollen fitness and alters the pollen tube plasma membrane.McDowell S.C., Lopez-Marques R.L., Cohen T., Brown E., Rosenberg A., Palmgren M.G., Harper J.F. Front. Plant Sci. 6:197-197(2015)	Phospholipid transportor and pollen plasma membrane lipid asymmetry
comp42183_c0_seq2	2.76604	1.31063	-1.07756	0.0493289	NA	NA	CCAGATTGTAAAACTAAACCAAAATCAACATAAAATTAAGAAAGAGACCAAGTCATATTTCAGATTACATAAAATTCAGATTTGATTTCTCTTAACTAGTTATATATAGTTACTTCTCAAACTTTGATATTTGAGTAGTAGAACTAGTACCCGGTAACATTTGAAACTGCTGGTGGCTAGCTACGGCGGAGGAAGAAGAGGCCGACAACTGAGGAACCGGACGCTTTCGCTTCTTCTTCTCGTAGCTAACACCTCTAGCTTTGCTTTGCATATCTCTAACTTCCCTTAGATAAAGCCTAACGGCACGAGCTCCAAATGGATTAGTCTCAGGCTTGCCTCCGTTTTCTTCGAAAGCAGCTCGAAGACGACCGATGAGAGCGTCGAGACTCCCCCAAGCTT…	Brassica napus protein LIGHT-DEPENDENT SHORT HYPOCOTYLS 3 (LOC106450083)	LSH3 OBO1, At2g31160	Probable transcription regulator that acts as a developmental regulator by promoting cell growth in response to light (By similarity). Required for the maintenance of the shoot apical meristem and for the formation of lateral organs. Promotes petal formation and growth, but may suppress organ differentiation in the boundary region.◾maintenance of shoot apical meristem identity Source: UniProtKB◾m…	Promoting cell growth
comp68719_c0_seq1	13.3551	6.35567	-1.07128	0.0490114	NA	NA	TTTCGGTATAAATAGCTATATCTAACTGCTCCAATTGTCTCAACCTCATGATATTTTGTTTCAATAAACGAGTGGAATACTTTTATAACTAAACATCCCAAGTATTCTTTCACTCACCAAAAGAAGTAATAGACAAAGGATCTTTATCAGTTACATTCATTCCTCCACTAAACCAATGAACTAAAATCCCAAAGAGTAACAAGATTTCCAAATACACAACCGAGTTTTCAAAAGCTCCACCCAGAAGCAAAAAAAAAAAAGAGGCAAAACAATGAAGGAAGCAGTAGTTTAAAGAAAACGACTTGCATGGGAAGTTGTTAGAATCGGACTACGTCTTGGAGACAATCAAAGAAATGAGTGAGCTTGATCTTCTCACTCCCGGCATAGATAGCTTCTGCA…	Brassica oleracea var. oleracea vesicle-fusing ATPase-like (LOC106328335)	NSF At4g04910	Involved in vesicle-mediated transport. The ATPase activity of NSF serves to disassemble the SNARE complex, freeing the components for subsequent pairing and fusion events.	Vesicle-mediated transport
comp62936_c0_seq1	7.12878	3.40592	-1.06561	0.0490114	GO:0009543(chloroplast thylakoid lumen),GO:0019898(extrinsic to membrane),GO:0009654(oxygen evolving complex),GO:0005509(calcium ion binding),GO:0015979(photosynthesis)	NA	ATCGGCCTAAACGTTAAGTTTTTATGCGATAAATAATTTTTTGACCTAAAATATTTTGAAAAATAAGATGAGTTCATAAATTTATGTAGTTAACAAATATATTAATTCGATCAATAATATTTTTCCTTACGATATTTCTTAAATTATTTTCATATAAATTTACCTTGCGCAAGGCGCAGGTCTTATCCTAGTTATTCGTAATAAAAGAAACCTCAAAGTTATTGGGGTTAATAGATTGCTAGAAGCCTTAAAACTCAAGAATAAGCCCAGAAATACCAAATGGGCTCTACAAGAAAGACTTATTATTTGGATGGTGGGTTTATGTGAGAGGCAGAGCATCAAAGGAGTGAAGAACTTGTTCCAACAACACTCTCGTGCTTGAAGCCAATGGATTCTCTG…	Brassica oleracea var. oleracea psbP domain-containing protein 2, chloroplastic-like (LOC106331885)	PPD2 At2g28605	Expressed around apical meristems, at the boundaries of vegetative and reproductive organs. Induced by NAC054/CUC1 and NAC098/CUC2 in shoot organ boundary cells. Accumulates at the boundaries between the apical meristems and lateral organs in embryos, seedlings, and mature plants, and at the root apical meristem and in distinct cell files surrounding this area. First observed in heart-stage embry…	Photosynthesis
comp39728_c0_seq1	5.27002	2.51834	-1.06534	0.0490114	GO:0009535(chloroplast thylakoid membrane),GO:0005886(plasma membrane),GO:0045261(proton-transporting ATP synthase complex, catalytic core F(1)),GO:0046933(hydrogen ion transporting ATP synthase activity, rotational mechanism),GO:0015986(ATP synthesis coupled proton transport)	00190(Oxidative phosphorylation),00195(Photosynthesis)	TTCACACTCATATCAATAAGCTTAGAACCTGAGCCACCGTACCTAATCGTGAACCCAGCTATCAAACTCTCGTCAATCACCGTTCTGATTCTCACATTCCTAGCTCCGGTGAGTCTCTGCACATGCTTCGCCACCTGAGCAAGATGCTGAGAATCGAGCTTCACCACCGACTTCACAACCACGAGCTCCGTCTTCGTCATCTTGTTGTACACAGCTTCGAACTCCTTCGCGATCTCCTTCACTAGATCTATCCGATTCGAATCGATCAACACGTTCAAGAAGTTGGACGTGTGTTGAAGCAGCGATAAAGACTCGGAGATCAAGTCGATCACCTCTCGTTTCTTCCGAAGCTCCACCGTCGGGTTCACGAACAGCTCTAGAACCTTCGGGTCGGAGAAG…	Brassica napus ATP synthase subunit delta, chloroplastic-like (LOC106411339)	ATPD At4g09650	F1F0 ATP synthase produces ATP from ADP in the presence of a proton or sodium gradient. F-type ATPases consist of two structural domains, F1 containing the extramembraneous catalytic core and F0 containing the membrane proton channel, linked together by a central stalk and a peripheral stalk. During catalysis, ATP synthesis in the catalytic domain of F1 is coupled via a rotary mechanism of the ce…	Photosynthesis
comp62966_c0_seq7	2.90955	1.39086	-1.06482	0.0490114	NA	NA	TGACGCTGGTGACTGAGAATCGTTATCGGAGAGCGTAAATCACATAACATCCACGAATTTTTCTAATTGCGATGGTAAAATCGAAAGATCGAGCAATCGAAATCACTCGAAACCGAGGGGGGACTCACGGGAGATCTATGAACCAAGACGTCGTCATCTTCCCGATCTCCGATTCTGCAGAGGTTAACGAGGCTTCTATCGTCGTTAGTGAGGTGCGAAGGGGCGAATCGGTGGTAATCCGAGGGATTGAACGGCGGTTTCGTTGAGGCGAACGCTAAGTTTCGACGTATTGGTGGCACGACGGGAAGAGACGACGACGGAGAAGGAGATGACGGCGGATGTCGCGGCGGCGGCGGCTGAGAAGGTCCCGGAGAGGATCGTGCGCCGCCGGACATGGAT…	Brassica rapa transcription factor E2FA (LOC103865508)	E2F3, E2F4, E2FA, At2g36010	Involved in the control of cell-cycle progression from G1 to S phase. Stimulates cell proliferation and delays differentiation. Expressed in a cell cycle-dependent manner. Most abundant in early S phase. Decreased expression during the passage into G2. Transcription activator that binds DNA cooperatively with DP proteins through the E2 recognition site, 5'-TTTC[CG]CGC-3' found in the promoter reg…	Cell cycle
comp62831_c0_seq7	5.14462	2.46086	-1.0639	0.0490114	GO:0004871(signal transducer activity),GO:0009416(response to light stimulus)	NA	GTGGCGACAGAATCCGCGGCAGCTATGATCGAGCGGCGCGTGTTGTTCTGCTCTTGTAGCATGGCGCGTACGATAAACCTCAGGGGCATTTTTGGGTTTTGGACGGCGTGGAGGAGTAACGGCGGCGAGAGTTTGTCGCAGTCTATCGAATTACATATCTCAACTTTCTCCTCCTCCGTTATCTCTCCGTTGTGCTCCTGCAAAATCATCCATCCAATTAAAAGCCGACACGTAACGTAATCAGTCCAATCACAATGACGAAATGAGCCCTGAGTACCTTCACGTAAG	Brassica napus BTB/POZ domain-containing protein At3g49900-like (LOC106402824), transcript variant X2	At3g49900 T16K5.250	May act as a substrate-specific adapter of an E3 ubiquitin-protein ligase complex (CUL3-RBX1-BTB) which mediates the ubiquitination and subsequent proteasomal degradation of target proteins.◾protein ubiquitination	Protein ubiquitination
comp60070_c0_seq14	9.09318	4.35384	-1.0625	0.0490114	NA	NA	AATTCTCTCTCGCCCTCTCAATTATCTCTTGATCGTTGGCGAGAGTACTTGAAGAACAGCTTCGTCTTCGTCTCTTCGAGCTGGATCTTACCGATGAAAATGAATATCAACAAAGCCTGCGATCTGAAATCAATATCGGTGTTTCCTCCTAATCTAAGGGGATCGAGTATTGGACCGTTGGAACCACAGGCATCGCGATCGCAGCAGTCGCAGCAGCTTCGATCACAGCAGTCACAGCAGTCGTTCTCGCAGGGACCTTCGTCTTACTCTCAGCGTGGTTGTTTTTCTCAGAGGACTCAGAGTTCAGTCGATGAACTCGTGATAAGCGATCAGAGATTTAGTTCCCAAGAACGAGATCACTCTTTGAAGAAGGTTAATTGTTTGCCGCCAATTAGTCAT…	Brassica napus protein PAIR1-like (LOC106407726), putative recombination initiation defects 3 (PRD3)	PRD3 ATPRD3, At1g01690	Involved in spore formation. Plays an essential role in the establishment of homologous chromosome pairing in early meiosis.◾chiasma assembly Source:EnsemblPlants/Gramene◾megasporogenesis Source:Gramene◾meiotic DNA double-strand break formation Source: EnsemblPlants/Gramene◾microsporogenesis Source: Gramene. Expressed in early stages of flower development. Expressed in reproductive organs, but no…	Meiosis
comp60705_c1_seq1	24.3293	11.6505	-1.06231	0.0490114	GO:0000775(chromosome, centromeric region),GO:0005634(nucleus),GO:0048471(perinuclear region of cytoplasm),GO:0005819(spindle),GO:0005524(ATP binding),GO:0035175(histone kinase activity (H3-S10 specific)),GO:0044022(histone kinase activity (H3-S28 specific))	NA	TTAGAGTAGGTTATCTTTTTCTTCAGTAACATTTCTAAAATCGATTTTCAAATCTGCTTCTCCCTCCTCTTTCTCTCTCTCTATCTTCCCTCAGAATCACAGAGCCTCTCTTGTAAATGGATAAGAAACCGACAGATCCTGACGCTCGAGATCCCGAGAAGCCATTTTCCCTTGCAGATTTCGAGATCGGGAGACCGTTAGGTAAAGGCAAATTCGGCAGAGTCTATCTCGCTCGCGAAGTCAAGAGTCACTTCGTGGTGGCCTTGAAAGTGATATTCAAGGAGCAGATCGAGAAGTACAAACTCCATCACCAGCTAAGGAGAGAGATGGAGATCCAAACGAGCCTAAGGCACCCCAACATCCTCCGTCTCTTCGGCTGGTTCGACGACGACGAGAGGA…	Brassica napus serine/threonine-protein kinase Aurora-3-like (LOC106392060), transcript variant X2	AUR3 At2g45490	Phosphorylates in vitro histone H3 at 'Ser-10' and 'Ser-28', but not at 'Thr-3' or 'Thr-11'. Colocalizes with phosphorylated histone H3 during mitosis. Associates with cytoskeletal structures that are necessary for cytokinesis and with the microtubule spindle.Cytoplasmic perinuclear region or in dots around the nucleolus and at the nuclear periphery in interphase cells, associated to centromeric …	Mitosis
comp59937_c3_seq8	2.59044	1.24123	-1.06143	0.0490114	NA	NA	TCTCTCTCTCTCTGTAGAAACTAATGTTATTGTCACTCTATTCTCTCTCTTTCTCTTTTCTACACCATTTCTTGTTTTCAATGGAGAACAAGTACCTCAACATCCTTTCGTTTTGTTTTTCCAACACTATTTGTGGGTTACTCATAGTTTCTTGGCTCGCAAGAAACATTATCTATACTAATGGATTATCAACAACGCTAACATGGAGAAGGAAAACAAGAAAGAAGAAGAATCAAGATGATGAGAACAAAATGTCACTGCTAGATTTGCCTGACTTAACCTTAGACTGCATCTTAGAGAAGCTCTCCCCGTCTGAGCTATGTGCTATGGCTTGTGTTTGCTCTGAGCTGAGGGAGAAATGCGTGAGCGATCATCTCTGGGAGAAACACATGGAGAAGA…	Brassica napus vacuolar amino acid transporter 1-like (LOC106391641)	At2g41190, AVT1	Required for the vacuolar uptake of large neutral amino acids including tyrosine, glutamine, asparagine, isoleucine and leucine [A family of yeast proteins mediating bidirectional vacuolar amino acid transport.Russnak R., Konczal D., McIntire S.L.J. Biol. Chem. 276:23849-23857(2001)]. Requires ATP for function. ◾amino acid transmembrane transport Source: SGD◾amino acid transport Source: SGD◾branc…	Amino acid transport
comp56825_c0_seq5	59.726	28.6477	-1.05994	0.0490114	GO:0008270(zinc ion binding)	NA	GTTATTTGAACGCAATGCGTATATTCTCATAAGCAAATATTCCATTATTTATATGTTTCTTTGTTTCATCTCAAGAAACCCAACGAAGAGTGAACAAGATCACCCGAGGAGACAACAAAGATCCCAAAAGAAACAACGAGAAAGAACACAAGTTTAAGAAGAAAGAAAACCAATATATGTTGCAGATCGAGAGGTAGTGAGACTATTGGTTCTTTAAGGGTCAAAATGAACTGTATCTCTTTTTTTTTTCAAGCAGCGTCCACTTTGTCCTTAGCGGCATTATCTCCTCCTTCAAGCTGGCTCAAATTTCCTTTCTCCTTGATCAGCTGAATATGATGGTGCTTGCAATAAAGCTTCCCCTCGTGAGCTATGTAGTTCGAAGGACTTATCGTGCAGCCT…	Brassica oleracea var. oleracea LIM domain-containing protein WLIM1 (LOC106307938)	WLIM1 At1g10200	Binds to actin filaments and promotes cross-linking into thick bundles. Has an actin-stabilizing activity. The actin regulatory activities are not regulated by pH and [Ca2+].Arabidopsis LIM proteins: a family of actin bundlers with distinct expression patterns and modes of regulation.Papuga J., Hoffmann C., Dieterle M., Moes D., Moreau F., Tholl S., Steinmetz A., Thomas C.Plant Cell 22:3034-3052(…	Actin stabilizing
comp53746_c0_seq2	11.3521	5.45931	-1.05616	0.0490114	GO:0009507(chloroplast),GO:0030529(ribonucleoprotein complex),GO:0000166(nucleotide binding),GO:0003723(RNA binding),GO:0006397(mRNA processing)	NA	CGTCCATACAGTGTAGTTTGTAGTAGTCAGGATGGGACATTTGATCGATGATGATCCTGTCTCTTTCTTCACCGTAGCAACCGTAAGGTCTCCCGTAGGACCTATAAGGTCTCCCATAGTTTCAACGTTTATGCTCTGATACCAATTATTGAAACTATGTAAATGTAATCTCTTTGTGTATAAGAATGATGTATAAGAATAACTCTCTTATATAAATCTCTCAAGGGAAAACTCACTCAAAACCTTGAATCTCAAACTCATACAAAATCCTATCATCACTCGATGGATCCTTATAACAAGCTAAACATAGATCCTAACCGAATACAAAGATACGATATGCTTATAGATAACTCCCAACACATCTATATCCTTATCTCCTCAACAACCGGATTAGGATTG…	Brassica napus 28 kDa ribonucleoprotein, chloroplastic-like (LOC106418706)	28 kDa ribonucleoprotein	Probably involved in the 3'-end processing of chloroplast mRNA's. ◾chloroplast Source: UniProtKB-SubCell◾ribonucleoprotein complex Source: UniProtKB-KW	Chloroplast mRNA processing
comp63069_c0_seq2	4.83674	2.33186	-1.05255	0.0490114	GO:0016021(integral to membrane),GO:0022891(substrate-specific transmembrane transporter activity),GO:0008643(carbohydrate transport),GO:0009624(response to nematode)	NA	TTTAATATCTTACAAATAGAATACAAATATACAATGAACATAGGCCGTGTTTAATTACAATCACGGAAAAATACATAAAATGGCCAATTAAGTATTAGAAAAACTAAAATACTAATTAATCACAGAATGAAAAAGGGTAAAATTCTCTTTGTCGATGAGCATAGCATCATAAACTGAATTTAAATAAAAATATAAACATTTCAATCTACATATGGCTTATCTCATCGGGCTGACCTGTAAGCGAAATTTGTATTTCTTCAAGTGATAATCCTTTCGTTTCCGGAACGAGCAGCCAAATAAAAAGCAACGCTCCTCCTCCGATAGCCCCGAATATGTAAAATGTTCCTTGAGTGCTCCATTCGAATAGAAAGTTGAAAGCGTAAGTGACGAC	Brassica napus sugar transporter ERD6-like 18 (LOC106348664)	At5g18840	◾glucose import Source: GO_Central◾hexose transmembrane transport Source: GO_Central◾proton transport Source: GOC◾response to abscisic acid Source: TAIR◾response to chitin Source: TAIR◾response to salt stress Source: TAIR◾response to water deprivation Source: TAIR	carbohydrate transport
comp59170_c0_seq12	4.59914	2.22071	-1.05034	0.0490114	NA	NA	GAGAAATTGTTCAAGTACAACAAAGCAACCATACTGGTCAGATAAACCGCTGCATCAAAAGCTATGCGGGAAACATAAACACAATGGATAGACGCATACATAGCACATAAGCAACTTAACATAGAAATACCTAAATTGCTAAAAAGTGAGATGAAGCCATGGGAATCAGAAGACACACGCGGTGAACTACTGCCCGAACAAGCTGCAGCATCAAATGCATGAAAGGCAGCAACAAATTTGGCTACAGAGGTGACCACACACCATCTTGATGAGCCTGAATATAGAGAGGAAATCCTCAGCATTGATGGAGCGTGAAATTGTATGAAACTCCACAGTCCGCCAACCAAATCAGAAGCTAAAAACCAAGATTGGGTTTTATGAAATCATCTTCTAATTTTC…	Brassica rapa leucine-rich repeat extensin-like protein 5 (LOC103849507)	LRX5 At4g18670	Modulates cell morphogenesis by regulating cell wall formation and assembly, and/or growth polarization. Modulates cell morphogenesis by regulating cell wall formation and assembly, and/or growth polarization. Modulates cell morphogenesis by regulating cell wall formation and assembly, and/or growth polarization.	Cell morphogenesis
comp67422_c1_seq6	26.5886	12.8447	-1.04963	0.0490114	GO:0005773(vacuole),GO:0046872(metal ion binding),GO:0019137(thioglucosidase activity),GO:0005975(carbohydrate metabolic process)	NA	TAACTGATCATCTTTTTATTGAGAATATTTATTTAGTACATTATTATAGGTAGAAGAAGCTCCTTATCTTTGGAGCAACTAGAAAGAGTGAGAGACATGGAGATGATCTTGACCGGGGGGAAAAGTGTTTCATGCATCAGCGAACCTCTTCTTCTGACTCTGGGAAGAGAGGCTTGAGCGGAGGAAATCTTGTTTCGCAGCGTTCTTGACGGTCCCGTTGATGAATCTCTGGTACCATTTGCCAGATTCTTTGAGGTTTCTATCGTCAAGATCTTCCCAATTAACGTAACTGAGTCCAAATCTGACGGTAAAGCCTTTACAGAATTCATAATTGTCTCCAAGAGCCCATGCGAAGTATCCTCTCACGTTGACACCCTTCTCCTTGATGACCTTGCGGAG…	Brassica rapa myrosinase-like (LOC103847977)	TGG1 BGLU38, At5g26000	Degradation of glucosinolates (glucose residue linked by a thioglucoside bound to an amino acid derivative) to glucose, sulfate and any of the products: thiocyanates, isothiocyanates, nitriles, epithionitriles or oxazolidine-2-thiones. In vacuoles called myrosin grains of a certain class of cells, myrosin cells, distributed in the cotyledons and the axis of the embryo as well as in different orga…	Glucosinolates degradation
comp63387_c1_seq5	261.957	126.586	-1.04921	0.049761	GO:0009507(chloroplast),GO:0005788(endoplasmic reticulum lumen),GO:0005886(plasma membrane),GO:0005774(vacuolar membrane),GO:0009055(electron carrier activity),GO:0003756(protein disulfide isomerase activity),GO:0015035(protein disulfide oxidoreductase activity),GO:0045454(cell redox homeostasis),GO:0006662(glycerol ether metabolic process),GO:0046686(response to cadmium ion),GO:0034976(response …	NA	GCCTTTGAGAGAAGTTCATTTAACGGAATAGATACAAAACTAACCAACCCTCTATGCTCAAACATGAAACAGAGTAGATGATTAATAGGCTTTTTATTTGATCGAAGCTTTTATTACCGGGTAACATTAAGTTCAAATGTCAGAAAGAGATAAAAGCAAAAAAGAAAAGAAAAGAAAAACAAAGGCTTTTACAGCTCGTCCTTTGCGGCCGATTCCTCAGTCTTGTGTTCTCCACTCCTAATAGTAGTAGAAGTAGAAGACTCTTCACCATGAGAAGCTGGCTTGTTCTTCTCAATGAAGCTTATGAAGTCTTCCTTTGTCCTGCTTCCTTCGTACACTACCACCTTTCCATCTGCAGATCTGAAGTAAATCGTTGGGAAGCCTTTCACATCAAAGGTA…	Brassica napus protein disulfide isomerase-like 1-2 (LOC106400427)	PDIL1-2 PDI6, At1g77510	Acts as a protein-folding catalyst that interacts with nascent polypeptides to catalyze the formation, isomerization, and reduction or oxidation of disulfide bonds. Induced by chemically-induced ER stress response(Endoplasmic reticulum stress activates the expression of a sub-group of protein disulfide isomerase genes and AtbZIP60 modulates the response in Arabidopsis thaliana.Lu DP, Christopher …	ER stress response
comp56849_c1_seq1	4.09934	1.983	-1.04771	0.0490114	NA	NA	CCAGTTTCTCTTCAATCGGCGGAGGGACGATTCAGTTTCTGTAACGTTGCGTTGTGATTTATTCGTCTTAAATCGTCTTAATTCGCAATCCCACTACGAAACTTTCGTTTGTGTTGTTCGTCACCGAGATCGTGTATAAATATGCTCCACTACGAATCGCGACATCAAACTCCGACGAGTTAGGCACCAAACAATCCGCCACAGCGCTGCTGACGAAGATCTGCCGCTGACACACGTTGTTCCTCCAATCTTCCAGCCCAATCGCTTCTGTAATTAGATACGTCAATGGCAGTGGCGGCTGCGTCGCGGTTTCTGATGTTTGGTGCGGTAAAGGATTAGGGTTCTCGACGGATGCGGTGTCGATGGATCCTCCGAGGAGGAATCTTCCGCCGTCGCGTC…	Brassica napus ATPase ASNA1 homolog (LOC106376124), transcript variant X9, misc_RNA	At1g01910 F22M8.4,	Arsenical pump-driving ATPase homolog modulates cell morphogenesis by regulating cell wall formation and assembly, and/or growth polarization. ◾cell wall Source: TAIR◾extracellular region Source: UniProtKB-KW ◾plant-type cell wall Source: TAIR◾plasmodesma Source: TAIR	Cell morphogenesis
comp56505_c0_seq3	6.21475	3.00693	-1.0474	0.0490114	NA	NA	CATCAGCTCCTCGTGATAGCTTGGCCTCGTTGTACCGTCCTCCTTTTCATCTGATGACTCATGGCTCCTTTGAACAGGCAAAAATTACGTCTACTGCTCAGGATAAATGGCTTCTCGTTAACCTTCAGTCCACCACTGAGTTCAGCTCTCATATGCTAAATAGAGATACTTGGGCAAATGAAGTTGTTTCTCAGACGATCAAAGCCAACTTCATCTTCTGGCAAGTCGATGATGATACCACGGAAGGAAAGAAGGTGTGCACATACTACAAGCTAGAATCCATTCCTGTGGTGCTTGTAATTGATCCCACATCTGGTCAGAAGATGAGAATGTGGTGTGGAATGGTCGAACCAGAGACTTTGCTACAGTATTTAGTGCCGTTCTTGGACGGTGGTCCTG…	Brassica napus plant UBX domain-containing protein 7-like (LOC106360211)	At1g14570, PUX7	Expressed in roots, stems, leaves and flowers, mostly in vascular tissues.	-
comp44073_c0_seq1	2.65106	1.28309	-1.04695	0.0490114	NA	NA	CAAACAAAAAGTTTAGCTCTCTAAAGATCAAGAATCAAGAAAATTCCGTAGCTAGAACTTAAACATCGATAAAATGGATATGTTTCCTCAATTGATGGAAGGCTCTTCGGCTTACTCAGATGCCACAAACCTCAGCATCATCGCAAACATCTCCTCCTCCTCCGTCACCGAAGCCACCGCAACACAACCTCCGTCATCCTCCTCTCCATCGGCAAACTCAAGCCGTTACGAGAACCAGAAGAGGAGAGACTGGAACACGTTCGGACAATACTTAAGAAACCACCGTCCCCCGCTTTCCCTTTCCCGATGCAGCGGAGCTCACGTGCTCGAGTTTCTCCGTTACTTGGACCAATTCGGTAAGACAAAAGTCCACACGACTGTTTGTCACTTCTACGGCCA…	Brassica napus protein LIGHT-DEPENDENT SHORT HYPOCOTYLS 3 (LOC106450083)	LSH3 OBO1, At2g31160	Probable transcription regulator that acts as a developmental regulator by promoting cell growth in response to light (By similarity). Required for the maintenance of the shoot apical meristem and for the formation of lateral organs. Promotes petal formation and growth, but may suppress organ differentiation in the boundary region.◾maintenance of shoot apical meristem identity Source: UniProtKB◾m…	Maintenance of shoot apical meristem identity
comp62936_c1_seq3	6.48272	3.14581	-1.04317	0.0490114	GO:0009543(chloroplast thylakoid lumen),GO:0019898(extrinsic to membrane),GO:0009654(oxygen evolving complex),GO:0005509(calcium ion binding),GO:0015979(photosynthesis)	NA	CTTAAAATCTTTGGGACTAACGGCAATATGTGATAAGGACTGAGGAGAGAGAAAGCAAAAATGTGGTCGTCAAGCTTCTTAGCTTCCTCTCACAATTTCTCTCCTCCTCCCAAGCTTTCTCTATTGTCATCATCTTCTTTTTCTTCCTCTTCTCATCATAAAAAAATCCAAACCTTCCTCTGTTTTTCTCAAAATCATTCGTCCACTGTTGGCATCTGTTTCAGCAAGAGACACTTGAATCTCTCGATTCTCACCCTCTTGTTCAATGGTGGGTTTTTGTTGGATAAGGCTAAATCCATGGCAGAATCGGAAGATCTTCAAAGATACACCGATTCCAAAGATGGCTTCACTCTTCTCGTACCCTATTCTTGGACTAAGGTGGAGAAAGCAGGGGCCAAT…	Brassica oleracea var. oleracea psbP domain-containing protein 2, chloroplastic-like (LOC106331885)	PPD2 At2g28605	The PsbP protein is required for photosystem II complex assembly/stability and photoautotrophy in Arabidopsis thaliana. J. Biol. Chem., 282 (2007), pp. 24833–24841. Expressed around apical meristems, at the boundaries of vegetative and reproductive organs. Induced by NAC054/CUC1 and NAC098/CUC2 in shoot organ boundary cells. Accumulates at the boundaries between the apical meristems and lateral o…	Photosystem II
comp58491_c1_seq1	7.4935	3.63652	-1.04308	0.0490114	GO:0005829(cytosol),GO:0042409(caffeoyl-CoA O-methyltransferase activity),GO:0046872(metal ion binding),GO:0009809(lignin biosynthetic process)	NA	TGCTCTGGGAGATTGAAAACTCTGCATTCCATGGAGAAGGGAGTTTGTATAGCCAGACTTACAAATTGCCATACTTGTGGACCGTAGCTTCTCGTAGCTTCTTGAGCTCTCCATGCTCTCTTGGATATGCCGTCGTCTCCAAGATGTACTTTTTGAGTTCCTCGTTCTTGAGAATTCCTTTGGACGGAATCAAATTCTCCATATCTGGCTCCATCTCGTGATGCCTTCAACTTCAAAAAGCTTTGCAATACTTATGGACATATACTATATTACTT	Brassica napus putative caffeoyl-CoA O-methyltransferase At1g67980 (LOC106361880)	At1g67980	Methylates caffeoyl-CoA to feruloyl-CoA and 5-hydroxyferuloyl-CoA to sinapoyl-CoA. Plays a role in the synthesis of feruloylated polysaccharides. Involved in the reinforcement of the plant cell wall. Also involved in the responding to wounding or pathogen challenge by the increased formation of cell wall-bound ferulic acid polymers	Lignin biosynthesis
comp38108_c0_seq2	1.58112	0.7674	-1.0429	0.0490114	GO:0046658(anchored to plasma membrane),GO:0048046(apoplast),GO:0009507(chloroplast),GO:0008889(glycerophosphodiester phosphodiesterase activity),GO:0006071(glycerol metabolic process),GO:0006629(lipid metabolic process)	NA	GAGGAGACGACTTCCAGAGTCAACTAAAAAGCCATTTTATTAGAAAATGCTCTTGATTCTCTGTATTTGTACCAATGCTTAGGCAACATTGTTCTATCTGTGGCTTGTGAGAACAAAGAAGTTACCAGTGACTTCCCGGAGTGGTAATCCAACAATGCGAGCTTCGACAGTTCTACTCTGTAGTGTTGTTCTAATTCAGCTGTTTGCGGCTCAAAGTGATGCTTAAAGATCAAGAAGTCCATGGCAGACACTCAATGGTGAGAATTCTCTCACTTACTATCTCTTTGTTAGTTTCGTTACGCATGATTTTCCGAGAAGATAGTAAAAACCAGGTGATGCTCCTCTAGTGATTGCTCGTGGTGGGTTTTCTGGATTGTTTCCAGATTCAAGTATTGATGC…	Brassica rapa probable glycerophosphoryl diester phosphodiesterase 2 (LOC103852356)	GDPD2 At5g41080	Atypical receptor-like kinase involved in disease resistance. No visible phenotype under normal growth conditons. Expressed in shoots, rosette and cauline leaves, stems, flowers and siliques.	lipid metabolite
comp58914_c2_seq2	43.7182	21.2663	-1.03966	0.0490114	NA	NA	CCGTCCGATTCCGACGACGCATCAGGATGGTGAACCTTAGCTAAGCTCCGATACGCCGTCTTAATCTCCGTCAACGACGCCGTTTCGTCGACTCTCAGCAGTTCGTAGAGGCTCGACGCTCGCCGGCGAACGGATTCCGTTACGGCTGGCTCGGCGTTGAGAGTCTGCGCTGCCGAAGCTCTAAACGACGTAGCTCCGGTGGGAAACCGCGCGTTTCCGTTGTGGAGTCTGGTTGGCTTCGGTTGACGAAGGCTATTTCCCGGCGAGGATCGAAGGGAGTTAACGGCAGAGTAGATTAGAGTTCCGGACATTTACGTAATTAAATTAAAATTGGAGGGGCAAATTCGAAAGAACGCGTTAAGATTGGATTAAGCAGAGAGAGTTCCTCTGAGAAGCAGA…	Brassica napus chaperone protein dnaJ 11, chloroplastic-like (LOC106385759)	ATJ11 C11, J11, At4g36040	Serves as a co-chaperone for HSPA5. Binds directly to both unfolded proteins that are substrates for ERAD and nascent unfolded peptide chains, but dissociates from the HSPA5-unfolded protein complex before folding is completed. May help recruiting HSPA5 and other chaperones to the substrate. Stimulates HSPA5 ATPase activity. By endoplasmic reticulum stress-inducing agents such as thapsigargin and…	Chaperone
comp60984_c1_seq8	2.82744	1.37576	-1.03927	0.0490114	GO:0009507(chloroplast),GO:0008909(isochorismate synthase activity),GO:0006952(defense response),GO:0042372(phylloquinone biosynthetic process)	00130(Ubiquinone and other terpenoid-quinone biosynthesis),01053(Biosynthesis of siderophore group nonribosomal peptides)	CACGTATTTTTGTTGGTTTAACGCAAACCTAAATTAAAAAAGAAACCAATCACGTTCAGGAAACAATATTTGAAAGTATTTATTCACTAGCACTTACTGATAATAGAATACGTTCAATCGTTATAAAAATAACTTGTCGTTTTCTCATGAAGGTGGTGGAAATATAGTCAGCTTTAGATCATAACGTGCGTAAGTGCGTTATGGACCTTACTGTCAGTTTATAGGATTATCTTTTGGTCAGCATCATCATTAGTTGATCGTCTGCAAAGCTGGCTCATGTTCAAGTGTCTTAGTGAACTGAGAGATCTTAAGCTCAAGCTCGTTCCACTCAGAGGATGGATCACTTCCTGAAACTATTCCTGTTCCTGCGTAGACCAATGCTCCAAGACCCTTTTGCAC…	Brassica rapa isochorismate synthase 2, chloroplastic (LOC103835877)	ICS2 At1g18870	Involved in the synthesis of salicylic acid (SA) required for both local and systemic acquired resistance (LAR and SAR) while SA synthesized through the phenylalanine ammonium lyase (PAL) pathway seems to potentiate plant cell death. Also involved in phylloquinone (vitamin K1) synthesis. Has no isochorismate pyruvate lyase (IPL) activity.No visible phenotype; due to the redundancy with ICS1. Muta…	Synthesis of salicylic acid and vitamin K1
comp60626_c0_seq15	3.94866	1.92665	-1.03527	0.0490114	GO:0000139(Golgi membrane),GO:0016021(integral to membrane),GO:0008378(galactosyltransferase activity),GO:0006486(protein glycosylation)	NA	CTTTTTTTGTCTTTTATTTTTTGCTCTGCTGTCTCGCAATGATACACAAAGCCAAACTATTTTTTCCCCTTTCCTCGTCGATAATGCGAGATCGAAATTGCAGTTAGTTCAATCTTATAACTTGTACAACAAGGAATCACCAAAAGTTGGGTTACACAAAAATTACTAACCCTAAAGCCGTTTTAAGGGAATGTCAAGATCTATAAGAGGAAAGATCACTCATCTTCCGATGGCAAAGTCGGGCTCTTTGAGCAGCTCTCTTTCTTGTGAAGTTCCAACATCCTTTTCTCTGGGTTACAAAGCCCTGAGCATTTTGGTATATCCCAAACAGCAATGGAGGACGGGGAGCACTCTGGTTCACAAAGAGTCTTGTGATTCTCATGGTTGACGTTCATCGCC…	Brassica napus probable beta-1,3-galactosyltransferase 13 (LOC106439389)	B3GALT13 At3g14960	Beta-1,3-galactosyltransferase that transfers galactose from UDP-galactose to substrates with a terminal glycosyl residue.◾Golgi apparatus membrane	Transfer galactose
comp62362_c0_seq2	120.017	58.7302	-1.03106	0.0490114	GO:0005773(vacuole),GO:0043169(cation binding),GO:0019137(thioglucosidase activity),GO:0005975(carbohydrate metabolic process)	NA	AGATCATCTTTTATTGGAATATTTATGTAGTACAATATAGATAGAACAAACTCCTTATTATGAAGCAAGTAGTAGAGATATGAAGATGATCATGAAGGTGGGATAAAGTGTTTCATGCATCTGCGAGCTTCTTCTTCTGGTTCTGGAAGGAGAGGTTTGGGCGGCGGAAATATTGTTTGGCAGGGTTCTTATTGGTACCGTTAATAAAGCTTTGGTACCATTTGCCAGAGTCTTTGAGATTTCTATCATTGAGGTCTGTCCAGTTAACGTAACTAAGTCCGAATCTAACGGTAAAACCTTTGCAGAATTCATAATTATCTCCAAGAGCCCATGCAAAGTATCCTTTTATGTTGACACCCTTCTCCCTGATGACCTTGCGGAGAAAACATAGATGACTGC…	Brassica oleracea myrosinase mRNA, complete cds	Thioglucoside glucohydrolase 1 (TGG1)	Myrosinase 1: degradation of glucosinolates (glucose residue linked by a thioglucoside bound to an amino acid derivative) to glucose, sulfate and any of the products: thiocyanates, isothiocyanates, nitriles, epithionitriles or oxazolidine-2-thiones. In vacuoles called myrosin grains of a certain class of cells, myrosin cells, distributed in the cotyledons and the axis of the embryo as well as in …	Glucosinolates degradation
comp62936_c1_seq4	6.26043	3.06396	-1.03086	0.0490114	GO:0009543(chloroplast thylakoid lumen),GO:0019898(extrinsic to membrane),GO:0009654(oxygen evolving complex),GO:0005509(calcium ion binding),GO:0015979(photosynthesis)	NA	CTTAAAATCTTTGGGACTAACGGCAATATGTGATAAGGACTGAGGAGAGAGAAAGCAAAAATGTGGTCGTCAAGCTTCTTAGCTTCCTCTCACAATTTCTCTCCTCCTCCCAAGCTTTCTCTATTGTCATCATCTTCTTTTTCTTCCTCTTCTCATCATAAAAAAATCCAAACCTTCCTCTGTTTTTCTCAAAATCATTCGTCCACTGTTGGCATCTGTTTCAGCAAGAGACACTTGAATCTCTCGATTCTCACCCTCTTGTTCAATGGTGGGTTTTTGTTGGATAAGGCTAAATCCATGGCAGAATCGGAAGATCTTCAAAGATACACCGATTCCAAAGATGGCTTCACTCTTCTCGTACCCTATTCTTGGACTAAGGTTAATTCGAATTACGTATTC…	Brassica napus psbP domain-containing protein 2, chloroplastic-like (LOC106443682), transcript variant X2, misc_RNA	PPD2 At2g28605	◾chloroplast Source: TAIR◾chloroplast thylakoid lumen Source: UniProtKB-SubCell◾extrinsic component of membrane Source: InterPro◾photosystem II oxygen evolving complex Source: InterPro◾thylakoid Source: TAIR The PsbP protein is required for photosystem II complex assembly/stability and photoautotrophy in Arabidopsis thaliana. J. Biol. Chem., 282 (2007), pp. 24833–24841. Expressed around apical me…	Photosynthesis
comp90050_c0_seq1	1.80526	0.884989	-1.02847	0.0491866	NA	NA	GCGAGGAATTCTTCGTTGGTGGTAAGTTAGCCGTGAATGGACTCTAACTCTAATGGCTGAGCTAGGTATAGATGCTTACCAACCTCAACATCCCGTGCAATTGAGATTTTTACGTTCCATATAGTTTGAGGAGACACAAGGTTCTAGAGGACCATATCAAAAGAAGAAATTCAGATAAAATCTATCATCGGCTTGGCTTGCTTCCTAGGGGTTTGGGGAAGTTTTGGAAGTTGTGAAGGTCCTCTAAGGTAACTCTAGGGCTCGGGGTCCAGGCCAAGCGGAGGTCAACAGAAGGTCAACTCGCTTCAGAAGGCTGGAGGTAACCTAAGATTCCTAAATGCAGGGGTCTCATGCATTCCAAGTAGCTGAAAAGTGGCAACTTGGATGTTTGAAAGACCC…	Brassica oleracea mitochondrial DNA, complete sequence, cultivar: Fujiwase	-	-
comp7450_c0_seq1	2.59509	1.27279	-1.02779	0.0490114	GO:0016021(integral to membrane),GO:0005886(plasma membrane),GO:0005524(ATP binding),GO:0004674(protein serine/threonine kinase activity),GO:0004872(receptor activity)	NA	CCACTATCGATGGATGACCTCCCATTCCATATTCTACAAGTTCAATAATTAACTGGTGCAGCATATCCGATGGTCCCACGAACAGCCGTCGAGCTGAACTTCATATGAAACGATTCACGATCGAATTTCAGGAGGAGTCGGGCCAAACCAAAGTCACTTACATGAGCAGTTAAATCTTCATCTAGAAGGATATTGCTTGGCTTAATATCACAGTGGGCTACTGGAAACTGAGAATAAGTATGAAGATAAACCAGAGCCGAAGCAACATCTATAGCAATGTTGAGTCTTTCCAAAAGGGTCAGGGTTCTTCTCGATGGACCGTCAGATTCTTCCGGGTGCAGCCACATGTCCAAGTTTCCATTAGCCATGAACTCATAAACTAGAGCTCTGAAACCATTT…	Brassica napus putative receptor-like protein kinase At3g47110 (LOC106371354)	At3g47110	◾hormone-mediated signaling pathway Source: GO_Central◾protein autophosphorylation Source: GO_Central◾transmembrane receptor protein serine/threonine kinase signaling pathway Source: GOC. ◾hormone-mediated signaling pathway Source: GO_Central◾protein autophosphorylation Source: GO_Central◾transmembrane receptor protein serine/threonine kinase signaling pathway Source: GOC	Protein autophosphorylation
comp60154_c2_seq5	17.4753	8.57823	-1.02656	0.0490114	NA	NA	TCGGACGTCGGCCGTTACTTTTTAATTTCGTTACCAATAAAAAAAAAGAGATTAAAAAGGAAGAGGTGGTGATTGAAACGATTCCTCCAACACAAGAAAGATCGAGAAGGAATCTGAATCGTTTTCTGAACAGATATGAGAATCGGCGGCGCGGAGATTATGATGATATCTTCGTCAGCGGTGGAAGCGTTGAATCTCAAGGAAGCTTCGAGTTGGTGGTCGGACGTAAACGAGTCGCCGATTTGGCAGGATCGCATCTTCCACGCGCTCGCTGTTCTCTACGGCGTCGTTTCCATCGTCGCTGTGATTCAACTGGTGAGAATCCAATTGAGAGTTCCGGAATACGGG	Brassica napus tobamovirus multiplication protein 3-like (LOC106428472)	TOM3 At2g02180	Contributes to the intracellular multiplication of tobamoviruses, probably being a membrane anchor promoting the formation of the replication complex. When associated with TOM1 disruption, reduced efficiency of intracellular multiplication of tobamoviruses (e.g. crucifer strain TMV-Cg), characterized by a reduced accumulation of viral coat protein (CP) and reduced amplification of TMV-related RNA…	Defense response
comp48507_c0_seq1	3.53516	1.73562	-1.02632	0.0490114	NA	NA	GTTCATTTCCAAGTTTTATTTCTGAAACTGAAAGCTGGTTCTCTGTTTTGGTCACATGGTTTTTGATCAGAAACATAACTCTTTACTCCCAACATAATAAATTGTCCCACGTCAGCTTTTCATATTCAAGAAAGCTTGATCAGAGTTTTAAATCATAATCCAGTGATTTACATAGGAAAAAGAAAATGGAACGTGGTGGGTTTTATCCAGATTGGAAGGATACTTCATCTTCCTTGTTTGGATCAGAGAACATGGAGGAAGAGCTGGAAGAAGCTGAAGAGCTTTTCTCATCCATTCCACAGCCTCAGACACCAAAAGAGCCTATGGAGTTTCTCTCAAGATCCTGGAGTCTCTCTACCTCTGAAATCGCCAAAGCACTTGCACTCAAACATAGACAAC…	Brassica napus VAN3-binding protein-like (LOC106425443)	VAB FKD1, At3g63300	◾auxin-activated signaling pathway Source: TAIR◾leaf vascular tissue pattern formation Source: TAIR◾phloem or xylem histogenesis Source: TAIR◾response to auxin Source: TAIR	Phloem or xylem histogenesis
comp63958_c0_seq12	5.43759	2.67254	-1.02476	0.0490114	GO:0005634(nucleus),GO:0003677(DNA binding),GO:0008270(zinc ion binding)	NA	AGCTGCTTTCGTCTCTCTCTGCTTTTGCTTCGTGTTGTTGTCTCTCCACCCCAGAAAAAAATCTCTACATGTTCATGAGCTCATGAAAGTTTGATAAAAAAGAAGAAGTTGAGAGAGATAGAGAGACAAATTCTAAGAAGAGTAGAGTGAGGTTCTCTTCTCTCCTTTTGAGTTTTGTCTCTTTTAACTTGAAGTCTTAACCTCAATGCTAACTGAGTCACCATCTTTGCTCTCAGTACGCTCGGAATGGCTTACACCAACGGTCATAGAAGAAGACGAAGAGACTCCAGCAGCACCAGTAGTTTCTGAGCCACCACCACTAGTTGTGGTTGTGGGTTTAATGGAGCTCGAAGAGTGAAGCTCTGTGCCTTGGTCATTCAAAGAAGAGGTCATGGAGTG…	Brassica napus zinc finger CCCH domain-containing protein 58-like (LOC106386591)	At5g18550 AtC3H58	-
comp66517_c2_seq7	9.06338	4.46043	-1.02287	0.0493289	GO:0005634(nucleus),GO:0003677(DNA binding),GO:0048830(adventitious root development),GO:0009653(anatomical structure morphogenesis),GO:0009734(auxin mediated signaling pathway),GO:0006355(regulation of transcription, DNA-dependent),GO:0006351(transcription, DNA-dependent)	NA	ACTCTCTCTCTCTCTCCCTATCCCTCCGCTCTCGTTTTAAGCTTCCATTATCCTCTCTCTCTCTATAACTCTGTCTCAAACACACAGAGTCGCCCCCTCTCTCTCTCTCTATAACCTCCTCTCAACCGCCAATGTCACCACCGTCGGCAATAGCCGACGTCCACCGCGTAATCGACCCCAAGATCTGGCGCGCCTGCGCCGGAGCCTCCGTCCAGATCCCCGCGCTCTTCTCCAGGGTCTACTACTACCCCCAGGGACACGTGGAGCACTGCTGCCCTTCCTCCTCCGCCGTAACAGCTTCTCCGATCGCCTGCGTCGTCTCCTCGATCGACCTCCTCGCGGATCCGATCACCGACGAGGTCTTCGCGCACCTCGCGCTGCTCCCCGTGGCGGCGGCGG…	Brassica oleracea var. oleracea auxin response factor 17-like (LOC106299036)	ARF17 At1g77850	Auxin response factors (ARFs) are transcriptional factors that binds specifically to the DNA sequence 5'-TGTCTC-3' found in the auxin-responsive promoter elements (AuxREs). Could act as transcriptional activator or repressor. Formation of heterodimers with Aux/IAA proteins may alter their ability to modulate early auxin response genes expression. ◾adventitious root development Source: TAIR◾anatom…	Callose deposition		pollen wall assembly
comp58145_c1_seq6	10.8661	5.35826	-1.02	0.0490114	NA	NA	AGAGTGGGAACGGAAACTGAAAGATCTGGGAGATCAGTTCAATTTGATTTTGATCTATTTGTGTAATTCCACCGCAGAGGTGAAGCTTGCAGCGATGGATTCTTCTTCAAATTTGAATCCCCTTCGCGAGGATATCTCCGACGAAGAACCAGCTCCGGCGTCCGTCTTCGCCACTCGTCCTCTTCGTCCTCCGTCTACGAGTTCTTCGGAGAAGTATTCGCCTGTAGAATGGACAAGCTACTTTGACAAAGAAGACGACGTGTCAATCCCTGGATCCAACGATGTATTTCACGTGTATATGGCAGGAACAAAAGGACCTGTTGTCTTTTGTCTCCATGGAGGTGGCTTCTCTGGGTGAGCCCTTCAGTTTTAAAGATTGGATCTTGGTTGCTCTTGAGT…	Brassica rapa protein phosphatase methylesterase 1 (LOC103858551)	PME-1 At4g10050 T5L19.180	Demethylates proteins that have been reversibly carboxymethylated. Demethylates PPP2CB (in vitro) and PPP2CA. Binding to PPP2CA displaces the manganese ion and inactivates the enzyme	Enzyme demethylation
comp68509_c0_seq6	4.76137	2.35488	-1.01573	0.0490114	NA	NA	TTGATAAGACTCGGTAACATTTACAAGACGTGAGTTTGTTGGATCATCACGTAGCTGCTCTCCAGCTTGTTGATCCGTGGAGTTGATGAAAAGATTTCTCACAACATAATCTGTTCGTACGTCTGAATTACGCATTGGACCAGTTGTCTCTCTAGGTGATTCAATATCAGAATCATCAGCAACAAATCCCTTGTATTCATAGAGATCGTTGCTTGTGCCACCGCTGCTCTCACTCATTTTTCCACTCAACGCACGCTCGTTATCATCATCATCTGTCACTGGCTCTACTTCATTCTCAATATGCGATTCGGTCGACATGGAACATCTTTGAATATTTTCTTCATCGAAAATACTTCCATAATCCTCCAGGAGAACAGTAATGATGGCTTGAGCATTATT…	Brassica rapa rho GTPase-activating protein 7 (LOC103845758), transcript variant X2	Rho GTPase-activating protein 7	Functions as a GTPase-activating protein for the small GTPases RHOA, RHOB, RHOC and CDC42, terminating their downstream signaling. This induces morphological changes and detachment through cytoskeletal reorganization, playing a critical role in biological processes such as cell migration and proliferation. Also functions in vivo as an activator of the phospholipase PLCD1. Active DLC1 increases ce…	Cell migration and proliferation
comp67789_c1_seq1	11.6051	5.74449	-1.01451	0.0493289	GO:0005576(extracellular region),GO:0020037(heme binding),GO:0004601(peroxidase activity),GO:0042744(hydrogen peroxide catabolic process)	NA	TTTTTTTAAAGGCTTTCATATTAATTTTTTTTTTTTTTTGGATTTTTTTAAAACATACAACAGCTGGAAATTAAGAAAGCTAAAAAAAAAAAAAAAAAAAGTACAAACCCCACCACCAACACGGCTAAACCGCAACCGAGCAGTTGCTCCTTACTGCTCCCTTGGAACCAGTAAGCACGTTCAGGCTGGAGAGCTTCATCATAACCGCAGCAAAGTCGTGACGGAAGAGTTGTCCATCAGAAGCGTAGTTCCTCACCCACTTCTCGGTAATAGGGCTTGCCATCAGCTGTTGATCCGAATGCATTATCGCCTTTTTCTCGATGAGCTTCTTGTAGTATCTCACCCCAAAGCCAATGTCGTTCCCCTCCATGCCGAAGCTCATGTCGATCGTTGCCGAGC…	Brassica napus putative Peroxidase 48 (LOC106361612)	PER48 P48, At4g33870	Removal of H2O2, oxidation of toxic reductants, biosynthesis and degradation of lignin, suberization, auxin catabolism, response to environmental stresses such as wounding, pathogen attack and oxidative stress. These functions might be dependent on each isozyme/isoform in each plant tissue.	Response to wounding, pathogen attack and oxidative stress
comp17636_c0_seq1	13.6097	6.74764	-1.01218	0.0490114	NA	NA	GTTGAGTATAAATCTGTGGCGAGTAGCGTGCAATAGAAGTTTCCCTACAACACTAGAAGCTTATCAACCAGATAAAGAGTTGAGAATTTTATTTTTTTCTCAAGGAAGAAACAAAACAGTAGAAAGCTATATACAGTTTTATTCATGTCTTATTATTAGAGAGGGTCCATAACAAAAGTAATCAAGAACAAGAACGGAGAAAGAGAGTGCAAGTATTCAGAGAGACCAATTAGCTTCACTTCCTCGACGAGGGATA	Brassica napus stem-specific protein TSJT1-like (LOC106416317)	Stem-specific protein TSJT1	-
comp62596_c1_seq10	1.93214	0.960217	-1.00877	0.0490114	NA	00632(Benzoate degradation via CoA ligation),00903(柠檬油精Limonene and pinene degradation),01040(Biosynthesis of unsaturated fatty acids)	GAGATATCCGAATCCAAACGGAACCGTAAAGATCCAAACCAAAATCTTTGAATATCTGAACTGAACATAAATATCTAAACCCGAAAACTTGAAACTCGAATAAACCCTAACCAAATCCCTAATTTTAAACCGTCACTAATTCCCGGTTCGATTTTTTCTTTAAAAAAATTGTTGACCAAATATCGCAGTACAATCATTCAAGCATTAGAATGTATCAGCTGCAAAAACTCCCTTGTATGTAGTGGTGCGTCTATCACTCACAGCTTGGAGTCCAAGATGGGGTTACTAGTCACATTTTCTTTGAGCAAAGCTTCTTGCTTCAACGATACCACCAGCTGCACAGTCCCATTTACCATACACTCTTTACGCTTTACAAAAAAATGAGAGATCCATTTTGTA…	Brassica napus acyl-CoA thioesterase 2-like (LOC106388205), transcript variant X3	Acyl-CoA thioesterase 2, At1g01710	Can hydrolyze a broad range of acyl-CoA thioesters. Its physiological function is not known	-
comp42164_c0_seq1	3.85495	1.9175	-1.00748	0.0490114	NA	NA	GTGGCATGGGTCCCGGAGAAGGAGCAGATTCCATTGCCGGCATCGGTGGGGAAGCCATGTCAGGGACTGATGCGGGGCTTGGGCCCATAGGAGTAGTTGATGGACTCATTGGCGTCATAGGTGATGGAGCCATGGGCATTGGTGGTGGAGCCATGGGCATAGGAGGTGGAGTCATAGGCATAGGAGGTGGAGTCATCATCGGCATAGGAGGTGGAGTCATCATTGGCATCGGAGAGCCGCCGCTAGGCATTGGTGGCATGGACATTGAGCCAGAAGGAGCCATCATGGGGGACTGAGCTAATGAAAAAGAAATTAAAACCATAGACAATGTCAGCAAAAAGAGGGCTTGTGAAGAGGCCATGGTTGTGTGTGTTGAATAGTGTGGTTTACCGTTTACGT…	Brassica napus lysine-rich arabinogalactan protein 19-like (LOC106417586)	AGP19 At1g68725	Proteoglycan that seems to be implicated in diverse developmental roles such as differentiation, cell-cell recognition, embryogenesis and programmed cell death. Strongly expressed in stems, moderately expressed in flowers and roots and weakly expressed in young leaves.	Proteoglycan
comp16476_c0_seq1	3.19342	1.59209	-1.00418	0.0493289	NA	NA	CTTAAATCGAGAATATTTGCTTTCTTCTCTTTCAAAAATCTTAATTTTCGATTATTTTTCATCTCCTCTCTCTGTTCTTCACTTTTCTTTGATTTTGAATTTGACTGCTCAATACTTTCTCTTCGAGAAGTTTATAAATCTTTGCTTCTATGATTGGCTTAAGAAAGCCCATAGCAAAGTCTCTCTATCGAAATTAAGATTTGAGTTGATGATAAACTTCCTTGATTTAGTCCAGCTTTTGTTGCAAAATTGATGTAAGTTTGTCGTTTGTTTTAGACGAAGAATCAATTCCACTTCAAAGGTTATCAGCTAGAGAGGGGGATTTTTAACAAATCGGTACAAGAACAAGCTGCTGATTTTTTATTACGGTTGACGTTACCGAAAATCGTAGCAGTGATC…	Brassica napus rRNA-processing protein EFG1 (LOC106411274), transcript variant X2	rRNA-processing protein EFG1 At1g04230 MQD19.5 At5g43720	Involved in rRNA processing. Required growth at elevated temperatures, resistance to hydroxyurea and for cell cycle progression.	rRNA processing
comp51728_c0_seq2	2.51036	1.25201	-1.00365	0.0490114	NA	NA	ATTGCCAACTGATCCAGGCGCAGGCTTTCTCTCGCAACCAAGCGAACTCGATCAACACGCACTTATCTCGCCCGGTGGATACTCAAACTCCTCGGCAACGCGAAGATGTGATTCGAATTGCAACTCGTCGATTTCTTCGTCGTCGATGCTGCTTGGGACTTGGATAACGATCAGGTGATGCGAAGTAACATCTATCTCCGACGAACGGTTTAGATCTGGTTTGAGGCTAACCCGAAACACCCCCCTCCCAGCTTCGTAGCTCCAGTGATAAGAAAACGCCGGGAATCGGAGATGGAAGCTCCTTTGGCAAGCAACGATGATACAAGCATCGAATCCCACGAACCTATGGGAATCGCGAATCGGAGGTAAGCTGATCGGTCGTACACGTTCCTAGGGATC…	Brassica napus disease resistance protein RML1A-like (LOC106403280), RESISTANCE TO LEPTOSPHAERIA MACULANS 1A	RLM1A At1g64070	TIR-NB-LRR receptor-like protein that confers resistance to the pathogen Leptosphaeria maculans (blackleg disease). Disruption phenotype: No visible phenotype under normal growth conditions, but mutant plants are susceptible to the pathogen Leptosphaeria maculans.	Resistance to the pathogen
comp65913_c0_seq2	7.92473	3.95244	-1.00362	0.0490114	GO:0005524(ATP binding),GO:0030983(mismatched DNA binding),GO:0006298(mismatch repair)	NA	GCATATTCTGTTTTTCGTCACATGGTAGAGAGAGTCAAGTGCAGGATGCTCTTTGCAACGCATTACCACCCTCTCACCAAGGAGTTCTCGTCACATCCGCGGGTCACCTTGAAACACATGGCTTGCGCATTCAAATCAAGATCCGACCAAGAACCAGGTGGCTGCGACCAAGACTTGGTTTTCTTGTACCGTCTAGCCGAGGGAGCTTGTCCTGAGAGCTATGGGCTTCAAGTAGCACTCATGGCGGGAATACCAAAGCAAGTGGTTGAGACAGCATCGGTGGCGGCTCAAGCCATGAAGAGATCAATTGGAGAAAACTTCAAGTCGAGTGAGCTAAGGTCTGAGTTCTCAAGTCTGCACGAAGAATGGCTCAAGACATTGGTGGGTATCTCTCAAGTC…	Brassica napus DNA mismatch repair protein MSH7-like (LOC106391373)	MSH7 MSH6-2, At3g24495	Component of the post-replicative DNA mismatch repair system (MMR). Forms the heterodimer MutS gamma (MSH2-MSH7 heterodimer) which binds to DNA mismatches thereby initiating DNA repair. MutS gamma recognizes specifically the T/G single base mismatch, but not trinucleotide insertion-deletion loops (IDL). ◾maintenance of DNA repeat elements Source: GO_Central◾meiotic mismatch repair Source: GO_Cent…	Meiotic mismatch repair
comp66576_c0_seq2	11.5028	23.0127	1.00044	0.0490114	NA	NA	CCAGAAATTAGATCCTATGCTTAGATATTAGTTAAAACATTAAAACCGTGAACAAGTCAAGAAGTCATTAAAATCCTGACTTAATGTTAAAACCGTGAACAAGTCATGTCATTCCAACTTAGATAAGACAGTCGGATAATGAAGTAGGCATGCAAAATGAAACTGGAAACCAATATACTGAAGAAATAGATTGAGAAAGGTCTCAAAGAACAGTGTAGTAGAATTTAAGGTTTCAAAAACATTGAGCACTTTCATCCTCAAGCCTCCTCTCCTTATTCTTGCTTGGAAGCAAGAGCAGCAGCTTGACCTCTGAGACGACCAGT	Brassica napus 60S ribosomal protein L8-3-like (LOC106451593)	At4g36130 RPL8C	structural constituent of ribosome	ribosome
comp68999_c0_seq9	2.72526	5.46809	1.00464	0.0493289	NA	NA	CCTCAAGGGACCGAGAGTTCAAAGAAGGAGATGCCTTCCTTACGTCCACATCGCCAGCCAGTGCCTACTTCCTACAAAGGCAGATTGTTTGATTGGCCCTCCTCAGATTTTGCTTGGCCCTCCTCTTTCAGTGACACCAAACGTTTTTACTTGTTGAATGAATCTGAGTTGCAATGTGATTGGATTTCTTTGTATGTGGAACTTGCAATCTGTACTTCCCATAGGAAAATCAAAGCTAGGGATCTCACCAAGTTTCACTTGGAGATTGTCCAAGTTGCCATAGAGTCTCTAGATGATAAGTCTCTAGATGATAAGGAGCCCCCAAGTCTCATGTCTAGAGCTGCTCTCCTTTACGTCACATATAAAGACGTGGTCAAGTCTCTTCGGACCGGTGAGCCT…	Brassica napus UPF0725 protein EMB2204-like (LOC106353573)	EMB2204	May be involved in embryogenesis	embryogenesis
comp60630_c0_seq1	2.00564	4.03749	1.00939	0.0490114	GO:0016020(membrane),GO:0005634(nucleus),GO:0008270(zinc ion binding),GO:0006355(regulation of transcription, DNA-dependent)	NA	GCCGTTTGAGCTGAGCTTTGATTACGAGTCACACAACACATACGAAGAAGAGGCGTTAAAGAATGTTGAAAGTAGTGGTGAATGTATTACGGTGAAGGAGGAAGAGCAAAAGAATGTTCTGATGCTGAGATTAAACTACGAGTCGGTGATATCAACTTGGGGAGGCCAAGGTCCACCGTGGACATCAGGAGAGCCACCAGAACGTGACGTAGACATCAGCGGTTGGCCAGTTGTTTCCATGGGGGGAAATGTTAGAGAAAGTCAGCAGAAGCATCACGTTGGTGGATGTTTACCCTCGAGTGGGTTTGGGGATGGAGGAAGAGAAGCTAGAGTCTCGAGGTACAGGGAGAAGAGGAGGACGAGATTGTTTTCGAAGAAGATAAGGTACGAAGTACGTAA…	Brassica napus zinc finger protein CONSTANS-LIKE 16-like (LOC106367561)	COL16 At1g25440	Putative transcription factor that acts in the long day flowering pathway and may mediate between the circadian clock and the control of flowering. Plays a role in the regulation of flowering time by acting on 'SUPPRESSOR OF OVEREXPRESSION OF CO1', 'TERMINAL FLOWER 1' and 'FLOWERING LOCUS T'. Also regulates P5CS2 and ACS10 (involved in proline and ethylene biosynthesis, respectively)	circadian clock
comp67873_c3_seq1	34.7989	70.0711	1.00978	0.0490114	NA	NA	AATGGTGATGTCTTGTTTCTTTCCAGTGCCTTTGTCACTAGCACTGACAGATAGAATTCCATTGGCATCGATGTCAAACTTGACTTCGATTTGTGGAACTCCACGTGGTGCTGGTGGGATACCATCTAGACGGAAGCTACCAAGAGACTTGTTATCCCGGACAAACTCCCTCTCCCCTTGGAGCACATTAATCTCAACACTTGTCTGTCCATCAGCAGCAGTAGAGAAGACTTCTGACTTAGAGGTAGGCAGAGTTGAGTTCCTTGGAATAATCTTGGTCATAACACCACCAAGTGTTTCTAAACCAATGGAAAGCGGCGTCACGTCGAGAAGGACAATGTCGCTCACATCTCCAGCCAGAACACCAGCCTGGACCGCAGCACCTAGAGCTACAACCTC…	Brassica napus heat shock 70 kDa protein 6, chloroplastic-like (LOC106348936)	HSP70-6 CPHSC70-1, At4g24280	Acts redundantly with HSP70-7 in the thermotolerance of germinating seeds. Plays an important role in the protein precursor import into chloroplasts.In cooperation with other chaperones, Hsp70s stabilize preexistent proteins against aggregation and mediate the folding of newly translated polypeptides in the cytosol as well as within organelles. These chaperones participate in all these processes …	protein precursor import into chloroplasts
comp69116_c1_seq20	3.94147	7.95062	1.01233	0.0490114	GO:0008234(cysteine-type peptidase activity),GO:0004221(ubiquitin thiolesterase activity),GO:0006511(ubiquitin-dependent protein catabolic process)	NA	AACGCGAGGTTGTTGATTCCTTTTGATTCGTAAATGATCCCAGACGGATCGGGATCCGCCGAGTAACTGATCTTACGCCGCTTCCTCCTCCTCCGCTTCCGCCGTCTTTAGAAAGATCGACTTTCATAGGGTTCCGATTTCAAGATGGAGACTTTGAATCCCTCCTCAGCTAACAAGCGAGCTTTCTCTTCTCCCTCATCTAAAAGGTCTGATGGGTCTGATCCGTTGGAACATGGGTTGGATCGGGAGCTTACTTTCAGCAGAACCATCCGCAAAATCGGTGCGGGTTTGGAGAATCTTGGAAACACATGTTTTCTCAATTCGGTGTTACAATGCTTGACATACACTGAGCCGTTAGCTGCTTACCTGCAAGACGTTGGTCATGAGAGACGCTGCAAC…	Brassica napus ubiquitin carboxyl-terminal hydrolase 23-like (LOC106388485), transcript variant X2	UBP23 At5g57990	Recognizes and hydrolyzes the peptide bond at the C-terminal Gly of ubiquitin. Involved in the processing of poly-ubiquitin precursors as well as that of ubiquitinated proteins	Protein modification
comp59063_c0_seq1	3.20679	6.47625	1.01403	0.0490114	NA	NA	AGCCTTTCTTTCTCTCTAACCAAACTATCACGAGCCAAGCTGTTGAATACTCTTATGATCGGATTCTCATTATTGCTCTCTCTATTCAGCTCTTTCAGCTTACGATCAGTTCTCGTCTTCTCAAGCTTTATAGCAGCTTCTATTGATGGATTCCCCATGAACTTCTTAAACTCCTCGTCCGTCTTCCAGTCCATCTCTTGCTGCTTCGATTTCTCTTCATCTTCTTCACTGTTTTCAGGAGACGGCGGTGCATTGTTGTTAGACTGGTCCTCCTTCTGCTCCTCAGCTATCGCCACTGGAGAGGAAGCATCGTTGGCAGACTCGCGAACTCGATCATCTTCTGGTGAAAATCTCAAATGAGTGCTGCGTCTTGTACTCTGCTTCACAGGTTTTGCAAGT…	Brassica rapa probable zinc metallopeptidase EGY3, chloroplastic (LOC103872565)	EGY3 At1g17870	Probable membrane-associated metalloprotease that may be involved in chloroplast development	chloroplast development
comp49909_c0_seq1	23.8139	48.1616	1.01608	0.0493289	NA	05020(Prion diseases)	CAAGGGCTACAGCCGCCTCGGCGCCGCTCACCTGGGTCTGAACCACCACGAGGAAGCCGTGGAGGCCTACTCCAAGGGGCTCGAGATCGATCCGAGCAACGAGGCGTTGAAGTCGGGCTTAGCTGACGCGTCGAGGTCACGCGCCGCTCCTCCGCCGAATCCGTTCGGGGATGCGTTCAAGGGGCCCGAGATGTGGGCCAAGCTGACGGCGGATCCGTCGACGAGGGGGTTCTTGAAGCAGCCTGATTTCGTCAACATGATGCAGGAGATCCAGAGGAACCCGAGCAGTCTCAATCTTTACTTGAAGGACCAGAGGGTGATGCAGTCTCTTGGGGTTTTGTTGAATGTTCAGTTCAGGACTCAGACTGGTGATGAAGCTGAGGGGGCTCAGGAGGAGGA…	Brassica rapa hsp70-Hsp90 organizing protein 2 (LOC103838371)	HOP2 At1g62740	Mediates the association of the molecular chaperones HSP70 and HSP90. Mediates nuclear encoded chloroplast preproteins binding to HSP90 prior to chloroplastic sorting	association of molecular chaperones
comp60778_c2_seq1	7.41211	15.0124	1.0182	0.0490114	GO:0016021(integral to membrane),GO:0005743(mitochondrial inner membrane),GO:0005524(ATP binding),GO:0017111(nucleoside-triphosphatase activity)	NA	CTTTTATTTTGATATGCTCCCTGCAAAAATATAAGATAAATGGTTCTACATCATAATAACCATATATTACAATTCATGTTACTTCATCATAGCTCTCTATTGATATAGAAAATCAGCAAGTTTGTAGCATACTGATTTGGTTCTACACCTCTTAGTGATGTTCTTTAAAGCTATTCATGTGATGGAAGAGACAAAAATCTTTATATGAACGATAAATGAAACCAACATATATAGATTTTTCTTCAAATTCAATGCTCTGCGTCACCATTTTCTTCAATCTTTTTCTTCTTCTTCTTTTCCTCCTCTTCCTTTGCCTCCTTCTCAGCTTTCTTCTCCTTCCTCCTCTTCTTCTCTTCCTCTTCTTCCTTCTTCTGCTTCACCTCTTCCTCAACCCTCCTC…	Brassica napus ATP-dependent zinc metalloprotease FtsH-like (LOC106401990)	FtsH	Acts as a processive, ATP-dependent zinc metallopeptidase for both cytoplasmic and membrane proteins. Plays a role in the quality control of integral membrane proteins. Degrades a few membrane proteins that have not been assembled into complexes such as SecY, F0 ATPase subunit a and YccA, and also cytoplasmic proteins sigma-32, LpxC, KdtA and phage lambda cII protein among others. Degrades membra…	quality control of proteins
comp57571_c0_seq3	3.15908	6.40276	1.01919	0.0492923	GO:0031225(anchored to membrane),GO:0005886(plasma membrane),GO:0009567(double fertilization forming a zygote and endosperm),GO:0010183(pollen tube guidance),GO:0010483(pollen tube reception),GO:0007338(single fertilization),GO:0010198(synergid death)	NA	TGAATCTTCACTTCCTCTCTAGTTCTCTCTTCTTGTTCCTACTACTCTCAGTATTTTCGAGTTTCATCTCAGATAGTGTATTCATCAAATCTGAAACTTTGGTTAATGGAAGAAACCTGCTACAGAAGAAGAAAGCATGTCCAGTGAACTTTGAGTTTATGAACTACACAATCATAACAAGCCAATGCAAGGGTCCAAAATACCCACCCAAGAAATGTTGCTCTGCATTCAAGGAATTTGCTTGTCCATACGCTGATCAGCTGAACGACTTTCGCAATGATTGTGCAACCACTATGTTCAGCTACATCAACCTCTATGGTAAATACCCGCCTGGACTGTTCGCAAACAGCTGCCAAGAAAAAGGAGGTCTCAAGTGTCCAGGTCAAAAATGAAGTCCTG…	Brassica oleracea var. oleracea GPI-anchored protein LORELEI-like (LOC106318975)	LRE At4g26466	Female gametophyte-specific component of the signaling pathway required for fertilization	pollen tube
comp51005_c0_seq1	25.143	50.9612	1.01924	0.0493289	NA	NA	GTTGTATAGATAATCAAATGCTGAGAAAACCAATGACTAATTAAGAGTCTAGGACAAGTATTAAATAACAATGGTGTTAAAGACTCTTGCTTATGAGACAACAATTCAATAACAAAGTAGAGAGAGAGAGAGAGAAAAAAAGAGGGCTAAGATAAACAAAAAGAAGACAGAATGGGTAAGAACAATACCAAAATCCTCATCACAGCTCTTGTGATGGTTGTAACCGCCGCGATGATGATTGAAGAAGCTACGAGCATTCCCATATGTGGCGTCAACACAAACGACTTGAAGAAATGTAGTCCAGCTGTCACTGGAAACAACCCACCACCTCCCACTCCCCAATGCTGCAAGGTGGCCAAAGCCGCTAATCTTGAATGTCTCTGCCCGTACTTCACCAGG…	Brassica napus putative lipid-transfer protein DIR1 (LOC106353598)	DIR1 At5g48485	Putative lipid transfer protein required for systemic acquired resistance (SAR) long distance signaling.May interact with a lipid-derived molecule to promote long distance signaling associated with SAR.Together with AZI1,required for glycerol-3-phosphate-(G3P) and azelaic acid- AA) induced systemic acquired resistance (SAR).Component of plant systemic immunity involved in priming defenses in a AA…	lipid transfer
comp62101_c1_seq2	4.00498	8.12982	1.02143	0.0490114	GO:0008168(methyltransferase activity)	NA	GCTACAGGCTCGACAAGATCAACCTCGTTAAAGTACCGTATCAGAAGATTCTTGGTGATCCTTCCAACGCCAGATCCACAATCTCACTTCCTATAATATCAGCATCATTCACATGCCCGTATCCTCCCAATACTCCATCAACAGAAGCTTCAACACCTTCCCAGTAAGAAACTCCGTCTCTGTACCATTGGGTCTTCTTCGTTTCATCTCCTTCTTCTCCAATTTCTTCTCTCCACATCTCTTT	Brassica rapa alpha N-terminal protein methyltransferase 1 (LOC103827900)	NTM1 At5g44450	Alpha-N-methyltransferase that methylates the N-terminus of target proteins containing the N-terminal motif [Ala/Pro/Ser]-Pro-Lys when the initiator Met is cleaved. Specifically catalyzes mono-, di- or tri-methylation of exposed alpha-amino group of Ala or Ser residue in the [Ala/Ser]-Pro-Lys motif and mono- or di-methylation of Pro in the Pro-Pro-Lys moti	Protein modification
comp67011_c1_seq5	8.8995	18.086	1.02308	0.0490114	NA	NA	CTCATCATCATCACCAACATCATCATCATCATTAGATGTCATAGGTTTGGCCTCTAAATTCTTCTTTGCCTTATCTTTTGATGATTTCTCTTTTCGTAGCTCTATGGGGTACCAGCGACGATTATCTAACTGGAAGCCATAGAGTTCATTTAAGAATAAACTCATCATTACATCACCTTCCATTTCCATGTCCACAACACCACCAAACAGCAAAGCACGCTTTTTGTGGACACATACCGAAAACCCTGCACGAGAGCTAGGAGGCATCCCAATTTTCTTCACTTTGTTCCATTCCCACGTTCTGGGGTCAAGAGACCATAAATCTGCATGAACAACTCCCTTCTCAGAGCTCTTCTCAGATGAGACTTCTTTTGAATAACCACCATATAAGAATATCTC…	Brassica napus kelch domain-containing protein 4-like (LOC106388420)	ACBP4 At3g05420	-
comp47198_c0_seq4	0.623746	1.27052	1.02639	0.0490114	NA	NA	TTCGGTGATGCTGCGTTTACTCAGAACCTTCTCCTCCTGGAGGAGCATTTCCATGAACAATACTCTTCCAAATTCGAGTCTATCTCCTCCAGGACCATCTCCTCCGCTCCCACTCCCACTCCTCCTCAGAAACGAACCATTCTAGCCAATCTTAAGTCAACAACTGATTCATGTGATGATGTTCTGAGAAAGATAGAGAAGGAGGGAGGGTTTCAGATATCTAGACCTGATCTTAATCGCTGGATTGCTCTATTTGAAAAACGAGGTCAGATCCAGAAATCTATAGAGATCGACTCCTTCAAGGAGTGGAAGTACATTGGTTTGATGAAAACCTACAAACCTTGCTTTGGAAGAACCAACGTTGGAGATCCTCTTCCAACTTCGAGTCTCGCCTCATCT…	Brassica napus putative protease Do-like 14 (LOC106418199), transcript variant X2	DEG14, At5g27660, DEGP14	Putative serine protease	proteolysis
comp69022_c0_seq21	5.67973	11.5892	1.02889	0.0490114	GO:0008234(cysteine-type peptidase activity),GO:0004221(ubiquitin thiolesterase activity),GO:0006511(ubiquitin-dependent protein catabolic process)	NA	GATTACTTCTCTCCTTGAGCTCTACGGCTGGAGAGCCAAGCAACACATTCCCATTACGACTCCTTATCTTTTCATCATGGAGATTGACACAGTTATCCTTTCCATACAAGCAACCCGAGCCAGAAGAAGCAACTTCGCTAGTTATCTGTGAAGTGGAACGCTCTTGATCTGTAGCACTTGATCTTCTCTTTTTCTGTTTCTTCTTTTTGCGTACGCCCAAGGTCAGCTTAAAAGATTTGAATCCCACCTTCAGGGTTTTCATGCTACCCTTGCGAGTTTTTCTTGGTGTGGTGAGAGTCCCCTCATCAGAACTTGCTTTCACTGACTTAATGGAAGTGGCAGACTCCTCCAACTGATGTCCCAAGGTCTGATTAACATCAACAGCTTCTTTACTAGGTG…	Brassica napus ubiquitin carboxyl-terminal hydrolase 23-like (LOC106388485), transcript variant X2	UBP23 At5g57990	Deubiquitinating enzyme 23/Ubiquitin thioesterase 23 recognizes and hydrolyzes the peptide bond at the C-terminal Gly of ubiquitin. Involved in the processing of poly-ubiquitin precursors as well as that of ubiquitinated proteins	Protein modification
comp72231_c0_seq1	3.8021	7.81723	1.03986	0.0493289	NA	NA	GTCATATCATTGTAGCTCTTTTAACATTGTCATATCATTATTAATACATGAATGTTGACTTGACTTTATCAAGCAATTCAATCCATTTAACTATGAAAAGACTAACAACCCCTAGTAAACAACAAAATCAAAATATTGTTTCACAGATTCAGCATTGGGAAACAAGTAATTAAACTTCCACCGGGAAAAAAAAAAACAAAAACGCCTGCAACAACAAAGCTTTTATCTTTTGGAGTCTAC	Brassica napus 50S ribosomal protein L1-like (LOC106377407)	RPL1 At3g63490	structural constituent of ribosome	ribosome
comp59486_c1_seq6	1.29082	2.65742	1.04174	0.0493289	NA	NA	TCTATATCTGGTGCTCTGGTTGTTGTGCTGTATAAAGGCCCAAAAGTTCTATCTGCTGCAATTTTCACACCTTCATCATCTCCAACTAATTCGCTTCACCAGCAGTTGACTTCATCCGAGTCAAGTTGGATAGTCGGTGGCCTTTTGCTTGCGTCACAGTTCTTTTTAGTTTCAGTCTGGTATATTGTTCAGACTCTGATCATGGAGGTATACCCTGAAGAAATAACAGTAGTCTTCTTCTACTACTTATTTGCAACACTAATCTCAGCACCTATATGTTTATTGGCTGAAAGGAACTTGACTTCTTGGGTGATAAAACCAGATATTACCCTCGTTGCAATCATATACTCAGGAGTCTTTGCTTCATTATTCAGTGTGATAACCCACACATGGGGTCTG…	Brassica napus WAT1-related protein At5g40240-like (LOC106446136), transcript variant X2	At5g40240	Belongs to the drug/metabolite transporter (DMT) superfamily. Plant drug/metabolite exporter (P-DME) (TC 2.A.7.4) family.	drug/metabolite transporter
comp42114_c0_seq1	3.07345	6.32786	1.04186	0.0492923	GO:0005634(nucleus),GO:0043565(sequence-specific DNA binding),GO:0006355(regulation of transcription, DNA-dependent),GO:0006351(transcription, DNA-dependent)	NA	GAACGAACGAACGGTGGTGATAAAAAGAGAGAAAAGTCAAAAAACCTAATTATCTCAAATCGCAGAGGTTCTCTATCTCTCTTGTTTCTCAAGCGTCCGATCAAATCTCTCCCTTCTCCCGATCTCTCTTCCCAGCATCCTTTCCTTCATCCTCCAATCAACACCTCTCTATTTCACTCCCGCCCTTTTTTTCGAATTCTTCTTCTGATGGCGGAGTCGCAGGCCAAGAGTCCCGGAGGCGGTGAGAGCGGCGGAGACCAGAGCCCCAGGTCGTCGTCGCACGTCCGCGAGCAAGACAGGTTTCTTCCGATTGCGAACATAAGCCGAATCATGAAAAGAGGTCTCCCTGCTAATGGGAAGATCGCTAAGGACGCCAAGGAGATTGTCCAGGAGTGCGTC…	Brassica rapa nuclear transcription factor Y subunit B-8 (LOC103857654)	NFYB8 At2g37060	Component of the NF-Y/HAP transcription factor complex. The NF-Y complex stimulates the transcription of various genes by recognizing and binding to a CCAAT motif in promoters. Expressed in flowers and mature rosettes	regulation of transcription
comp69514_c1_seq2	103.813	214.191	1.04491	0.0490114	GO:0005524(ATP binding),GO:0006950(response to stress)	NA	AATCTCCTCCGCAGCGAACTGTTTCTCCTCGCCTTTGTAGTTGACGACGATCATAGGCTTCTCCGCAGGTCCTGCGATGATCTTGAATGGCCACAACTTCATGTCGCTCTGTACAGAGCTGTCGCTAAAACGACGACCGATCAGCCTCTTCGCATCTGCCACGTACACACAACAACAATCAATAACCGCAAGAATCAACACCCTATCAAGTCAGATCTACTGATAGAATCTGACTATTAACTTGTCAAACATCAATAAACGAATCACGAAAGCAATTATCAAGTGAGAGATCTACTAATTGGATCCTAGATTCAAATACGGAAGAAGAGATACGTAC	Brassica napus probable mediator of RNA polymerase II transcription subunit 37e (LOC106361615)	MED37E, ERD2, HSC70-1, HSP70-1, At5g02500	Component of the Mediator complex, a coactivator involved in the regulated transcription of nearly all RNA polymerase II-dependent genes. Mediator functions as a bridge to convey information from gene-specific regulatory proteins to the basal RNA polymerase II transcription machinery. The Mediator complex, having a compact conformation in its free form, is recruited to promoters by direct interac…	Transcriptional regulator
comp56942_c0_seq13	0.739667	1.52614	1.04494	0.0490114	GO:0016607(nuclear speck),GO:0004842(ubiquitin-protein ligase activity),GO:0008270(zinc ion binding),GO:0042742(defense response to bacterium),GO:0009626(plant-type hypersensitive response),GO:0010337(regulation of salicylic acid metabolic process),GO:0080021(response to benzoic acid stimulus),GO:0010167(response to nitrate),GO:0009751(response to salicylic acid stimulus),GO:0009697(salicylic aci…	NA	TTTTTTTGATGCAAACTTAATAAAAATAACATAGAATACTTAAGAATTTTCAATCTTTCACAAACAAATGGTCACTATATATAAGCCAAAACACGCACTCACAGAAGAAACCAAATCACAATCGTGAGATTTTGAGTTTTTATTTATTAGATTACAATCAATCAAAACCAAGAATATTTAAGTATGGATGTCTAACTTGAGATGCCACAAAAATCAACTTGTTATATTCCAGTGAAGCTTCGACATTGATAATCCCAATACTCCTTGGCTTGCTGTAACCTTTCTGCTCTCTCTGTTTTACGCCTTTCTTCCCAATACTCTTGGCAGCTTCTCTTAAGTAAGATACTGAGCTCGTCCAAGTGAACAGCACCTTTATAAACACAAACCTCACGGCAAAGC…	Brassica rapa E3 ubiquitin-protein ligase BAH1 (LOC103844555)	BAH1 NLA, At1g02860	Mediates E2-dependent protein ubiquitination. Plays a role in salicylic acid-mediated negative feedback regulation of salicylic acid (SA) accumulation. May be involved in the overall regulation of SA, benzoic acid and phenylpropanoid biosynthesis. Controls the adaptability to nitrogen limitation by channeling the phenylpropanoid metabolic flux to the induced anthocyanin synthesis.Disruption pheno…	protein ubiquitination
comp58647_c1_seq10	9.52823	19.7204	1.04941	0.0490114	NA	NA	ACCTCAAGTAGGGAGTGTCAGCGACTCTTACCTGACAGCTCCACCCGCACCGCCTCAAAACGGGAATGTCAGTGAGCCTTTTCTGAGCCCTCAAGGCCACTTTGATTTCTCCGCTGCTGCTAATGATGATCCTTATTCTTTTCTGCGTCCATGGGACAATACGGACCAGAGATGATAGAGCTTTGGTTCCTCCAACCAGGAATCATCTCCTCTGCCCTCTCTCCATGTTTAAGACAGACCATTAAACCATGAGATAATGAGCGACATTGTATATTTACATTTCTGAAACTCTTTTATGTCGCAAATCTCCCTTTCTCAGCATTCTCGTATTACATTGGATTTCAAGTTTTTTTGTTTTGTTTCTGTTCCATAAACTAGCTTAAGTTTATGATGAAGACC…	Brassica oleracea var. oleracea NAC domain-containing protein 82 (LOC106318225), transcript variant X2	NAC082 VNI1, At5g09330	Transcriptional regulator that binds specific DNA sequences on the promoter regions of target genes. Expressed in the epidermal cells of the root apical region (VND-INTERACTING2, a NAC domain transcription factor, negatively regulates xylem vessel formation in Arabidopsis.Yamaguchi M., Ohtani M., Mitsuda N., Kubo M., Ohme-Takagi M., Fukuda H., Demura T.Plant Cell 22:1249-1263(2010))	Transcriptional regulator
comp60723_c0_seq7	1.02218	2.11588	1.04961	0.049761	GO:0009507(chloroplast),GO:0005739(mitochondrion),GO:0005488(binding),GO:0008380(RNA splicing)	NA	CACCACCAACCCAATGAAAAAACGCCAAAGCTTTCAAAGGATGCTCCCTCAGCTCCTTCAACACCCTGATAACAAAATTATCCGAGAGAGGGAGCTTCATCTCCTGCAGCTCCCTCTCAACCTCACAACTCCAATCACCTTTCGAAACAGCAGCGGAAACACTACCCGCAACATCAGAAACTGCGTTGTCCTTAAGCATCCTCTCATAGAAATGAGCCAAAGCAGCAGCGTCGGCCTTGGTAAGCAAACTATAAAGAGTCTTGTAAGTTTCCTCGTCCATATAAAACCCTCCTTGCTTCATATCAGTAAGAATCATCCAAAACCGTTTCATGGATCTCTGCTGCACCAAGATCCTCAGCATCGTGCTGTAAAGGGGAGAGCTTGGAGTAAGACCTGATT…	Brassica rapa pentatricopeptide repeat-containing protein At3g48250, chloroplastic (LOC103873543)	At3g48250		RNA splicing
comp58647_c1_seq12	7.15396	14.8759	1.05617	0.0490114	NA	NA	CTGTGTGTTCTGTTCAAGAAAGATGGTCCTGGACCTAGAAATGGAGCTCAGTATGGTGCTCCATTTAACGAAGAGGACTGGAGTGATCAGGAACAGCACACTGATGTTCCTTCTTCAAGCAATCTCGCAATCCTTCATCGTCCTAACGCAGAAACCAGTCTGGTTGTGGCGCCCTCACATGACCCTAACAAGGATTGTTTTGTTGGCATGGTATCTGAATCGTGCGTCTCAGATTTCGCACCATCTACAGCTACTACTACCAGGGAGCTTCCGCATCTGAATGATGCAGCTCACACTCCTCTGTCTGCTACTCCACTTCTGGATTCCAATAGTACCGCCTCTCTGGGGCCGACCCTCCAAGCTCCAACCAACAACTATGATGACATATATTCAATGTTG…	Brassica napus NAC domain-containing protein 82-like (LOC106384941), transcript variant X1	NAC082 VNI1, At5g09330	Transcriptional regulator that binds specific DNA sequences on the promoter regions of target genes. Expressed in the epidermal cells of the root apical region (VND-INTERACTING2, a NAC domain transcription factor, negatively regulates xylem vessel formation in Arabidopsis.Yamaguchi M., Ohtani M., Mitsuda N., Kubo M., Ohme-Takagi M., Fukuda H., Demura T.Plant Cell 22:1249-1263(2010))	Transcriptional regulator
comp67885_c0_seq1	0.999566	2.08651	1.06172	0.0490114	GO:0020037(heme binding),GO:0019825(oxygen binding),GO:0015671(oxygen transport)	NA	TTGCTTGATCCCCATATATAGACCATGTCAAGCCAAGATGTTGTATGATAAAACCGATCAAACCGGTTACATTTGTCGGTTTGACTTTAAGCCCTATCTTCTTTCTCACAAAAACAATTTCAAGAGAAACAACGGTACCATCTACCATGTATCTCCTCTCATGATATCTCAAAATCCTTATTCAAAAACAATGAACTGTAGAAAGTCAAAGTATGAAGTATACTACATACACAGATATGTATGATCATATAATGATATAATACCCAAATGATATTTAGGGTTTTTGTGAGTCTTCTTGTTTCATCTCGGCCTTAATGGCTAAAGCCAAGTGATCATAAGCTTGGGACCAAGCTCCTTCAACTTCTTCATTGTATTTCTCCCCCAACCCTTCTTTCAGTG…	Brassica napus non-symbiotic hemoglobin 2-like (LOC106381193)	AHB2 GLB2, At3g10520	May not function as an oxygen storage or transport protein, but might act as an oxygen sensor or play a role in electron transfer, possibly to a bound oxygen molecule	oxygen transport
comp59438_c1_seq1	1.18949	2.48329	1.06191	0.0490114	GO:0016021(integral to membrane),GO:0009055(electron carrier activity),GO:0020037(heme binding),GO:0004497(monooxygenase activity),GO:0016705(oxidoreductase activity, acting on paired donors, with incorporation or reduction of molecular oxygen)	00361(gamma-Hexachlorocyclohexane degradation),00626(Naphthalene and anthracene degradation),00903(Limonene and pinene degradation),00945(Stilbenoid, diarylheptanoid and gingerol biosynthesis)	CCAAAACATATAATATAAGTTGTGTTAAAAAACTTATAGCTTAAATCTAAAATATATAACAGATAAATAAATAATTTGTTACTGACTAGCCTGATTAATCCGAACGGTTTAATACATGCTCCTAGTTGTCGTCTATAGCTATATCTCGAAAATTACTTTTCGCATATGCACTAATAATTTTCTACAAAATCCCTAGTTTCAGAATCAAGCTTTGGGATACTTACAACCATGTTTCCTTTGATGATGCGATCAGTGAAGTAATCAGGCTGCGTTTCTTGCAGAGAAAGCAAGTGATCGACCATCGTGTTGCCCTTCTCCTTAGCGTCTCGTTTCTCATCGACCAACCCTTGCAAGAACTCGTCCAATCTACTCGCCAGCTTCATGGCACGTTTCTCGTAA…	Brassica napus cytochrome P450 81D11-like (LOC106410844)	CYB81D11	May play a role in cis-jasmone-activated defense response to aphids. ◾defense response to insect Source: TAIR◾indole glucosinolate metabolic process Source: GO_Central◾secondary metabolite biosynthetic process	proteolysis
comp69332_c2_seq1	3.26663	6.82686	1.06342	0.0491866	NA	NA	AGAAACAAGAAATTATACTTTCATATCATATCTAAAGGCTGTAAGTTATTCTGAGCCGTTGATAACTCCTTTTTACTGTGATGTTTTTACCGAACTTTTCTCTCCCCGCCAAAGACGGTTTGTAGACAATAACACTATTTACATATTTCCCCTTCCCCAATTCAATAATTACGAATATACCCCTCACCGGAAAAAAACAAAACTACTCAAACGACCACCGTTCTTATACTACTCGGAAGATACCCTCCGGATGATCGATCACTTACATCATCTTCAAGCTCAATCCTAATCACAGAATCTTCTAAAGAAGAAGACACTCGAGACTTCAGTCTATTCAAGCTCGAACTCATTGCTTCCTCAAGCCACTCCTC	Brassica napus chaperone protein ClpB1-like (LOC106392415)	CLPB1 DLT1, HOT1, HSP101, At1g74310	Serine protease. mitochondrial matrix	proteolysis
comp60607_c1_seq1	1.95771	4.11184	1.07062	0.0499042	GO:0005759(mitochondrial matrix),GO:0004252(serine-type endopeptidase activity),GO:0006508(proteolysis)	NA	AAAAAAGAGCATCGGAAAACAAAACAAAAATGCTGCTCCGGTCAATTCGCACCGTCGAGCACCTCCGCAGAATCTCAGCTTCTTCGGTTTCCGCGTACCTCACTTCTCCTTCCTTAGTAACCAGAGTATCACCGACGGAGAGTGCTCTTTCTTCTCCTATCTCTAGATTCTATTACTCGAATCCGCGAAATGAGAATCGACACACGACGACTACATCGTCACCGGTTTCTTCACGGTGGCGTATCAGCATAAGACATATGTCACGGCGGAGAAACGCCGCAAAAGGGTCGGCGGCAACGGCGGGGAGTGCAGCGTATTCTTCAGCGGTGGATTTGGCGATGGACTCGGTGGTGAAGATATTCACAGTTTCGACGAGTCCTAGTTACTTCCTTCCTTGGC…	Brassica napus protease Do-like 10, mitochondrial (LOC106424834)	DEGP10 At5g36950	Probable serine protease	proteolysis
comp69086_c0_seq10	3.40368	7.15313	1.07148	0.0490114	GO:0016585(chromatin remodeling complex),GO:0005524(ATP binding),GO:0003677(DNA binding),GO:0004386(helicase activity),GO:0031491(nucleosome binding),GO:0043044(ATP-dependent chromatin remodeling)	NA	CGACAAGCCAACCTTAAGTATCGTCTCCTTTTTTGGAGGCAAGCCTTTCTCTACATCTGATTTTAACCTCCGAAGAAGAAATGGTCGGAGAACCTTATGAAGTTGTTGAACAACTTCTTGCTGGTCATTTTCACCAGAAATTTGAAACCACTCATCAAAAGTCTCTGCTGAACTAAAGATCTCAGGCAGAAGAAAATTGAGAAGG	Brassica napus putative chromatin-remodeling complex ATPase chain (LOC106387801) . ISWI chromatin-remodeling complex ATPase CHR17	CHR17 At5g18620	Possesses intrinsic ATP-dependent nucleosome-remodeling activity. Constitutes the catalytic subunit of several complexes capable of forming ordered nucleosome arrays on chromatin in vitro	chromatin remodeling
comp42789_c0_seq1	0.928419	1.9517	1.07189	0.0493289	GO:0005829(cytosol),GO:0005886(plasma membrane),GO:0003743(translation initiation factor activity)	NA	TGCCAAAGTCCAAGCTCAGTAGCTACTTTTAACTGCTCAAACCTTGTGTCTAGGTAAAGTTGCAAAGTCTCAGGCTCTGTCAAGTCAGGACGGTCCCTCTGGTCTCTGTATTTTTCAAGGTTCGCCAAATTGTTTCTCATAATTTCGCAAAGCCTACGAAACTCTGTTGGTCTTTTGTACTTCTTGCAGAACTGGAAGGCTTTATGTGCCGTAATCGCATACAAGGCTTGCAACTTTGAGTTGTTTCGCAATATCTCAAGAACCGTTCGGTATGTCTCCCACAAGAACTTGAACCATGGTGTAACCTCAAGATCATCTACATCAAGAGTCTCCTTATCAAGGGTCTGCTCAGCTTTCTCAGTAGCAAGACGTAGGAGTCGGTTGGTTACTTCTTCAAAG…	Brassica napus eukaryotic translation initiation factor 3 subunit A-like (LOC106440516), transcript variant X2	EIF3A TIF3A1 At4g11420	Component of the eukaryotic translation initiation factor 3 (eIF-3) complex, which is involved in protein synthesis and, together with other initiation factors, stimulates binding of mRNA and methionyl-tRNAi to the 40S ribosome	transcription
comp71026_c0_seq1	2.89834	6.0969	1.07285	0.0491866	NA	NA	CTCGAATTGTTTGCATTATGTTATAGATGTAACGACCAAGTTAAGTTGTACATAACAAGTTTGTAATATAGGCACTAGCCGACAATATTTTGAATATACTAGTTGCTAATCAGATGTCTTTATATTTCCGGTTCACTTTTCCTCCATTGTCGGTTATGGCAAAAAGTAAACATGCCGGTTAACTACATTTTAACTTTGGAGCTAACATAGCTGAGAAGAATTCATCAACAGTCATCAGACGTTAACAAGCTTCTTGCACAATACATATTATAGTATTTTGGTAATATAACAAGAATTATATCAATCACCACCAACTTGACGTTTCC	Brassica napus DNA-directed RNA polymerases II, IV and V subunit 6A (LOC106446012)	NRPB6A NRPD6A, NRPE6A, At5g51940	DNA-dependent RNA polymerase catalyzes the transcription of DNA into RNA using the four ribonucleoside triphosphates as substrates. Component of RNA polymerase II which synthesizes mRNA precursors and many functional non-coding RNAs. Pol II is the central component of the basal RNA polymerase II transcription machinery. It is composed of mobile elements that move relative to each other. Component…	transcription
comp65490_c0_seq4	3.11166	6.55709	1.07537	0.0490114	GO:0009507(chloroplast),GO:0005524(ATP binding),GO:0008026(ATP-dependent helicase activity),GO:0003723(RNA binding)	NA	GCCACCAATCTCGTAACCATAGCAGTTGTACAGAAAATAATCACCTTATAGTCCACATTATCTGCAATGTGTCTTTTAAGGAGCATATATATGAGGGAGAAATGTCTATCCAGTGATGCTATCATGTACATTTGTGTGACCTTTTGATGTGTCTCATCACTACCCTCTTGAACACAATTGACGAACTCATGATCTTGTTTCAAAGCAACATGGCATATTTGGCGGACCTTGACACCAAAAAAAAATTTAAGTCAAGAT	Brassica napus DEAD-box ATP-dependent RNA helicase 25-like (LOC106377685)	STRS2 RH25 At5g08620	Helicase required for RNA secondary structure unwinding,cold-responsive gene regulation and salt tolerance◾response to cold Source: TAIR◾response to salt stress Source: TAIR◾response to water deprivation Source: TAIR◾RNA secondary structure unwinding Source: GO_Central	RNA structure and stress response
comp15146_c0_seq1	10.0295	21.1411	1.0758	0.0490114	NA	NA	GCAGCTCACACCTCAAAAGCAAACTGATTGCCTAGACAAGAACACGAAACAGCTAGAAAAAACCCTAGATGGTAGTCGGAGAAAGCCAAAATGTCAGATTAGTAATGGAAAGAGTAAAATCGAGAATCCATAACGATGCCACGTAAAACACAAAACATCTATAGGGAATTTGCATCCAAGAGTAAAAATGTGCAAAGGGGGGTAAAGTAGAAGCAACAATAAAAACAAAAGGATGCAATTCAAATAACAA	Brassica napus probable 26S proteasome complex subunit sem1-1 (LOC106407312), DELETION OF SUV3 SUPPRESSOR 1(I)	DSS1(I) At1g64750	Subunit of the 26S proteasome which plays a role in ubiquitin-dependent proteolysis	ubiquitin-dependent proteolysis
comp54651_c1_seq1	1.46261	3.0839	1.07621	0.0490114	NA	NA	TTTTTTTTCTCCTGTCACACTCGCCTTCGCCGTCGCCTCCTTGTTCGTGGAGATCTATCGTCTGAGATTTTTCTCTACTGCTCTTATAAAGTTGATAAAAATCGAAGCTTTCGAAGACTAGCAAAACCGGCGTTTCAAGAAAATCTCGAATCTCCAGCTGTCATGTCCGAGAAGCCACCAGAAATCGCTGACATCATGCGTGTAAGCTCGCATCGTGAGGTCTACGAGCCCTGTGACGATTCATTTGCTCTAGTTGACGCATTACTCGCTGACCAAACCAACCTGATAAACCACGATCCCAAGGTTTGTATGGAGATTGGCTGCGGAAGCGGATACGTCATCACTTCACTCATCCTCCTCCTCAAAGAGAAGCTTCCCAATGTTCATTACCTAGCCACA…	Brassica napus hemK methyltransferase family member 2 (LOC106375061), transcript variant X2	hemK methyltransferase	Heterodimeric methyltransferase that catalyzes N5-methylation of ETF1 on 'Gln-185', using S-adenosyl L-methionine as methyl donor. ETF1 needs to be complexed to ERF3 in its GTP-bound form to be efficiently methylated. May play a role in the modulation of arsenic-induced toxicity. May be involved in the conversion of monomethylarsonous acid (3+) into the less toxic dimethylarsonic acid. positive r…	detoxification
comp66839_c1_seq4	1.88186	3.98058	1.08082	0.0490114	GO:0005488(binding)	NA	GTCGTGTGATCAATATGCTTGGAGAGTAAGAAGAACGACGCTGCTTCTCTCAATTTTGACGAGAAGACCATTGTTTTCAATCTCCCTTGAAGATTTTAGCAGGGAAAAACCAAAACCATAAGCTAGATATAGAGCTAGTCAACTCCACCTTTCTCCAGAGATATGACACCCGCAAAGCAAATTAGTAAACTTTCAAGTTCAGCAAGATCCTTTATTCTTAGTGGATCCAGATCGATTGCAGCTAGTGGGAGTTCTCGTGCACACACTGATGATGAACCTTTTGTCTCCAGACGCCAGCAGCTTAGGAACCAAGCTGCACACACTGGAAAAACACAGTCCAGTATTGTCCTCAATCCTTCTGTAGTTGCAAGTATATTACCAGGAGAGACAAGTAAGAAG…	Brassica rapa pentatricopeptide repeat-containing protein At1g18900-like (LOC103835875), transcript variant X1	At1g18900	RNA process	RNA process
comp66320_c1_seq1	31.5284	66.7486	1.08209	0.0493289	NA	NA	TGTTTATTGATTTCTTGTGATTGTATTCCATTATTTTGTAATAAGATTGGGTTAAACTAACATAAATAGAGAGAATTCACCAAGAGTAATCGGAATATTATAAATAACTCCGTCTTTAAACAAAATCTTAATCATGACAGAAATGAAAATGAAATCTCCTCTCGGCCAGATGACACCTTGAGAGAAACTTTGAGATAAAATAATCTTAGAAAACACGGGTGGGTGGACTCATTGTGCTCTTCAAGTACAAGCACCTAACGTTTTGCCAGTTTTTCTTCAAG	Brassica oleracea var. oleracea 60S ribosomal protein L10a-3-like (LOC106315523), transcript variant X2, misc_RNA	RPL10AC At5g22440	structural constituent of ribosome	ribosome
comp69116_c1_seq6	3.90754	8.28214	1.08374	0.0490114	GO:0008234(cysteine-type peptidase activity),GO:0004221(ubiquitin thiolesterase activity),GO:0006511(ubiquitin-dependent protein catabolic process)	NA	GTTTACCAGTGTGAAAGATGCAAGCAGAAGGTTAGGGCTGAGAAACAGATGACTGTTTCTAAAGCACCTTATGTCCTAACTGTACATCTCAAACGGTTCGAAGCGCATAGATCTGAAAAAATCGACAAGAAGGTCCAGTTTGCCTCTGCAGTTGACATGAAACCTTTTGTCAGTGGTCCCTATGCAGGTAATTTGAAGTACACTCTATATGGTGTTTTGGTTCATTATGGTCGAAGTAGCCATTCTGGTCACTACGCCTGCTTTGTTCGCACTTCAAGTGGCATGTGGTATTCCCTTGATGATAACGAGGTTATCCAAGCTAGTGAGAAGACTGTGTTCAACCAGAAGGCGTATATGCTTTTCTATGTTCGTGATAGACAGAACACAGCCCCAAAGAAT…	Brassica oleracea var. oleracea ubiquitin carboxyl-terminal hydrolase 23-like (LOC106335298), transcript variant X1	UBP23 At5g57990	Recognizes and hydrolyzes the peptide bond at the C-terminal Gly of ubiquitin. Involved in the processing of poly-ubiquitin precursors as well as that of ubiquitinated proteins	Protein modification
comp18662_c0_seq1	3.32674	7.07563	1.08875	0.0490114	NA	NA	GAGCGGGAGCTGGAGGAGCTTGAGCAGGAGCAGGAGCAGGAGGGGAAGCTTGAGCGGGAGCTGGAGGGGAAGGTTGTGTCTGGCTGTTAGGTACAGCCGAGCTCTCAGCCATCTGAGAATTAGAAGAACTTCCCGGATTGCTACGACGGGATGAACTCTTCTTACTGCCATAACTCTTCCTACTACCAGCAGACAGATATCGGGTATAATCATTTCCTGACATCTTGAGGAGAGAGATCCGGCAAGGCTGAGGCGAAGATCCGGCGAGGCAGCGGCGAGAAGGAGAGGCGGAGAGAGAGAATACACGGCGAGGGAGAGGCGGAGGAGAGAGGACACGACAAGGGAGAGGCGGAGGGGAGAGACCACGGGAAGAAGGAGAGGCGGGGAGAGGGCGGGGAG…	Brassica oleracea var. oleracea formin-like protein 4 (LOC106303963)	FH4 At1g24150	Might be involved in the organization and polarity of the actin cytoskeleton	actin cytoskeleton
comp69328_c0_seq4	4.33821	9.25212	1.09268	0.0493289	GO:0009507(chloroplast),GO:0005524(ATP binding),GO:0004639(phosphoribosylaminoimidazolesuccinocarboxamide synthase activity),GO:0006164(purine nucleotide biosynthetic process),GO:0009733(response to auxin stimulus)	00230(Purine metabolism)	CTTGTCTCGATAAAAAAGGGTTTAACTTTCTCCATTTCTCATGTTCGTTTTTCACAAGTTGCGGTTTACTCCCTTTCGCGCATATATCTCTCTCTGCTTCCATCTCCCTTGTTAAGAGTTTAGTTTGGTCTAAAGCCCTAGCCTTTTAGAACAATAATACGTTCTGTTTTGAAACAGTTTCAGGTTTTGGTGCAGTTTGTTGCTTTTGGAGTTTGTTTCTGGAATGGCTCAGTGTGTGAGGTCGTCAAGAACCCCCCAGAGCTTTATTAGGACAGTGTCTGCAAAAACCCCAGCTTTTGCATCAGTCTCGTTTCCTAGAACATTGCCCGAGTTCAAGAAGTACCCAGTTATGTCTTGCCAGGGAAAGCCTCAAAGCCAGCAAGAGCAGATACCACCACC…	Brassica napus phosphoribosylaminoimidazole-succinocarboxamide synthase, chloroplastic-like (LOC106389359), transcript variant X3	PUR7 At3g21110	ATP + 5-amino-1-(5-phospho-D-ribosyl)imidazole-4-carboxylate + L-aspartate = ADP + phosphate+(S)-2-(5-amino-1-(5-phospho-D-ribosyl)imidazole-4-carboxamido)succinate.This protein is involved in step 1 of the subpathway that synthesizes 5-amino-1-(5-phospho-D-ribosyl)imidazole-4-carboxamide from 5-amino-1-(5-phospho-D-ribosyl)imidazole-4-carboxylate.Proteins known to be involved in the 2 steps of t…	IMP biosynthesis
comp24752_c0_seq1	3.36265	7.17162	1.0927	0.0491866	GO:0016021(integral to membrane),GO:0044459(plasma membrane part),GO:0005524(ATP binding),GO:0005516(calmodulin binding),GO:0004674(protein serine/threonine kinase activity),GO:0004872(receptor activity),GO:0005529(sugar binding),GO:0048544(recognition of pollen)	NA	CAGAGATCTAAAAGCTAGCAACATCTTGTTAGATGAGAATCTGATTCCCAAAATATCTGACTTCGGGTTGGCTAAGATTTTCTCAGGGAATGAAGATGAAGCAAAGACCCGTAGGGTCGTTGGAACATACGGCTATATGTCACCGGAGTATGCAATGAGAGGACAGTTCTCAGAGAAGTCTGATGTGTTCAGCTTAGGTGTGATACTCTTAGAGTTTGTCAGTGGAAGAAGAAACTCAAGCTCGAGTCTTCTAGCTTGTGCATGGTCAATGTGGAAGGAAGGGGAGATTAGTGGTCTTGTAGATCCTGAGATCTTTGACACATTATTTGAGAAAGAGATAAGAAAATGCGTTCACATTGGACTTTTGTGTGTGCAAGAAGCTGCTAACCGTAGGCCAAG…	Brassica rapa G-type lectin S-receptor-like serine/threonine-protein kinase At1g11300 (LOC103857588)	At1g11300	ATP + a protein = ADP + a phosphoprotein. recognition of pollen	recognition of pollen
comp62656_c0_seq1	9.30756	19.8924	1.09574	0.0490114	NA	NA	GGAGAAATCACAGGGGCTTTGAGCCTTTGAGAGCGCCGTCGCCTTTTTACTCTCGCGCCTCTCAAAATCGCTCATCCTCTTCATTAATCTCTCCCAAGCAAAAGCTGCTTCGATCTTCCTCCTCGTCCTCCCGTTTCTAATTAGGATTCAATAATCATGTCCGATGCAAAGGAGGAGAAATCACAGGTTGCAGCCGACAGAATCAAAGCCGCTGCACTCACTGCCGCCAAAGGTCTTAGCCGCACTCAAGCCGAGCGAGCTGCCACCGCAGCTGCTCGTAACGTCAACGCTTACGGGCAAAAGGAAGAAGGTCCTAGCCGATGGCAGGAGAAACGGGAAGCCAAGAGGCAGATGTATTTGATGAGTACCGAGAAAGCCGTCAGGCTTGGGGAAAGGAAA…	Brassica napus zinc finger CCHC domain-containing protein 10-like (LOC106402974)	ZCCHC10	-
comp31028_c0_seq1	25.863	55.3548	1.09782	0.0493289	NA	NA	TGGGCTTTTATCACTTGAAGTCGGTTTACTGGTGTCTATATAAAGCAAAAACAAAAAGCAGCCAGACATATCTGTGAAAATCGAAACGAAAGAGCGAGACGGAAATGGTGAAGTCAGAGAAGAAGAAAGGCAAGGAAGAGAGGAAGAAGAGGAAAGTATCGCGACCCACCGCTAATTTCTCAGAGCTACGTAGTGCCAATGTCGAGAAGAAGAAGAAAGGATTCGCGGAGCTGCGCGACGATCTGTTCCGCGAAGCAGCGAAACTCGTCGCGGAAGATCCTTCACAGAGAATCGCGATCCTCATCAAACCTCCCGCCTCCGAATCGAACGTGGTGATGCAATCGTTCGGGTATCCGTCTGCGGAAGGAGTTGTTCGACAGTTCCTCAAGGATTCTGCTC…	Brassica rapa agamous-like MADS-box protein AGL97 (LOC103845485)	AGL97 At1g46408	Putative transcription factor. Interacts with AGL27 and AGL62
comp47771_c0_seq1	0.895229	1.91804	1.0993	0.0490114	NA	NA	CCCCATCACTACTTATAACCAACTCATCTCCCCTCTTCTTCCTCATGGACTTGGCTTCCATCAAACCAATCAAAGCCCCCGAATGCTTCACCACATTCTTCACGTTAACATCCCCCGCCCAAGGCAAACCAATCTCCTTCGCAACCTTCACAAGCCTCTCCAGCAACTCCTTATACCGCAACTTACAAGTACACAACGAAACCTCGCAATCTCTAGCCAAATCATCAATCCTACACTTCACACCATTCACCTGACAAACAAACGCCAAAACCGCAACAACCAAAGGCATAGGCCTCCTCCCCGTAGACAAAAACCACTTCAACGAACAGTTCATCAGAAACCCCCCTTGCTTCACCACCTTCTCCTTCTTCTTCCCATCAACACCACTCAGCCTCGGGG…	Brassica napus transcription factor IIIB 90 kDa subunit-like (LOC106350502)	TFIIIB90	General activator of RNA polymerase which utilizes different TFIIIB complexes at structurally distinct promoters. The isoform 1 is involved in the transcription of tRNA, adenovirus VA1, 7SL and 5S RNA. Isoform 2 is required for transcription of the U6 promoter.	Transcription
comp69359_c0_seq11	16.3743	35.1392	1.10165	0.0490114	NA	NA	AAAGTCAAGTCAGAGGACTTGATTGGGTCAGGGCTAGAGAGTGAGAGGGGTTTTGTTTGGTGATGGTTATTAACGACACCACACTCGTGATCTCTGCACTTCTTGCTCATTAAGAGGTCAGTGATTCTTCTATATTAGTATTATTATCATCAATCTGCACTTTTATTTTTATTGTTTTGACGTTTTTGGAGGAGAGACGGATATGAAAAACGAAATATTTTGGTTGTATTGTAGGATTTTTTTTTTTTTAATTATTAAAAAACTCAGATGTTGACGATTATGGTATTATTTAATATT	Brassica napus ABC transporter F family member 1-like (LOC106354449)	ABCF1 GCN1, At5g60790	ATP-binding cassette protein. Protein involved in the transport of a molecule (metabolite, protein, etc), a ion or an electron across cell membranes, inside the cell or in a tissue fluid	Transporter
comp33135_c0_seq1	8.53329	18.3886	1.10764	0.0490114	NA	NA	ATGGAAGTGGTGGTGGTGAAGGAGGTGGTTATGGTGGTGAAGCAGGAGGATATGGCAGTGGTGGTGGAGGAGGTTCAGGTGGAGGCGGCAGCCAATATGGTGGTGCTTACGGTGGTGGTGGTTCAGGCGGTGGACACGGGGGTGGTGGCTATGCTCCATGAAGACACCAACTCAAAGTAAAACAAACAAAAAAGCTGGAAATTAAATGATGATTTGTATACACAAATGAAAATGCTTTGGCTGAAAACATTCTGTATCCATTAGTGAAAATTGTATTTCCTAATAACTGAATATTAATTCTCTTCCAATTTATATGAATAAAT	Brassica oleracea var. oleracea glycine-rich cell wall structural protein 1.8-like (LOC106306634), transcript variant X2	glycine-rich cell wall structural protein 1.8	◾cell wall organization.Responsible for plasticity of the cell wall	cell wall structure
comp117150_c0_seq1	3.95019	8.54045	1.11239	0.0490114	NA	NA	TTGCAGGTGTTTCGGAGCTGACGACGACGACTTCTGATTCCTCTGCGGCGGCACTTCAGCAGTGATTATATATCAAAAGAAGAAAGAAAACTGAAACCCTAGGATTTGTTTGTTCAGACAAATATCTATTGGGCTTATTTAGTTAGTACAGGCCCATTTAGAACTCTAAAACTAACCAAAGGGCCTGGTAACTCTTTGAAATTTGAATTGTCAGAATTAATCAAGTAAAATTAAATAAAAC	Brassica oleracea var. oleracea 40S ribosomal protein S4-1-like (LOC106318240)	RPS4A At2g17360	structural constituent of ribosome	ribosome
comp72316_c0_seq1	3.28366	7.16515	1.12569	0.0490114	NA	NA	TTTAACTCAGGAGTGGTTGAGCTACCCAGAGAGGAAGGTAGAGAGATCAAGCTCAGCCTTGGGTTCTTGCTTCAAACTTCGATTTCGAAGTGTAGATCTTCAACTCTAGGTTAGCGCTCCGGATTTGATCGACGATGGATGCGACTGAGCAGAATCGCTTGCCGAAGAAGAAGAAGTCTGAAACGGAAGACGATAAGAGGAGG	Brassica oleracea var. oleracea peptidyl-prolyl cis-trans isomerase PASTICCINO1 (LOC106343053)	PAS1 DEI1, At3g54010, FKBP70, FKBP72	PPIases accelerate the folding of proteins. It catalyzes the cis-trans isomerization of proline imidic peptide bonds in oligopeptides (By similarity). Essential protein regulating cell division, adhesion and elongation throughout the plant development and embryogenesis. Required for the spatial organization of apical meristems. Involved in the hormonal control of cell division and differentiation…	regulating cell division, adhesion and elongation
comp15387_c0_seq1	3.03718	6.6476	1.1301	0.0490114	NA	NA	TCAGGTCATAAAACTTTGTTATCAATGTAATGACTGATTTGAAGAGATTCAATACTTGTATTTGGTTAATTGGTTTCGGCAAATCATTTGCCGCAAATGAGGTTCTTCGTTCGTACGTTGTTATATTATGTTTTCCAGTGTGCGCTTTGGTTCTTCTCCTCTTTTTGATGTTTTATTTTTTTTGTAAACTTGCTGTCCCCGAAGTATAAACTAGGCTTAGACATTGGAATATCGGCTTGTAGTGAATTTTTTTAGTTCAGTATCTCTTTGTTTGTATGGTTCTTTTTTATTGGATAAAAAGTAGGAGAGATTTGTAGATCCT	Brassica rapa 26S proteasome non-ATPase regulatory subunit 8 homolog A-like (LOC103838195)	RPN12A At1g64520	Acts as a regulatory subunit of the 26S proteasome which is involved in the ATP-dependent degradation of ubiquitinated proteins. May help to control the degradation of one or more factors that repress cytokinin signaling. Plays an important role for balancing cell expansion with cell proliferation rates during shoot development. Disruption phenotype: Decreased rate of leaf formation, reduced root…	cell expansion
comp49035_c1_seq1	6.23848	13.7003	1.13494	0.0490114	GO:0016020(membrane),GO:0030288(outer membrane-bounded periplasmic space),GO:0005524(ATP binding),GO:0015439(heme-transporting ATPase activity),GO:0017004(cytochrome complex assembly)	NA	TAACAACTTGAGAATCCTGTCCTCTCCGCCGCTAAAGCAACTCCGTTTCAACGCTTCTTACTCTTCCGCTTCTTCACATTCTTTCTTGTCCCCAACCATGTCTCCATGGAACCCTCCAACCCCTCGTCTCCTCCTCAAAAACGTCTCCTGCATGAGAAACGCCCAGCAGATCCTCCGACACGTCAACGTATCCCTCCACGACGGCGGCGCGCTCGTCCTAACCGGAACCAACGGATCCGGCAAATCAACCTTCCTGAGAATGCTCGCCGGGTTCTCAAAGCCCTCCGCGGGAGAAATCCTCTGGAACGGCCACGACATCACGCAATCAGGGGTCTTCCAGCAGTACAAACTCCAGCTCAACTGGATCTCTCTGAAAGACGCAATCAAGGAGAGGTTCAC…	Brassica napus ABC transporter I family member 1 (LOC106358551)	ABCI1 CCMA, NAP10, At1g63270	ATP-binding cassette protein. Protein involved in the transport of a molecule (metabolite, protein, etc), a ion or an electron across cell membranes, inside the cell or in a tissue fluid	Transporter
comp66117_c0_seq4	7.65649	16.8339	1.13661	0.0493289	GO:0009507(chloroplast),GO:0005524(ATP binding),GO:0004639(phosphoribosylaminoimidazolesuccinocarboxamide synthase activity),GO:0006164(purine nucleotide biosynthetic process),GO:0009733(response to auxin stimulus)	00230(Purine metabolism)	GCTCATAATAAATTAGGAAAAACGTTACAACAATAGCTCTGTTCTTTTGATTAACGCAGCTTCTCGCGTCAGCGACTCCAAATTTTACGGTGGCTGCTTCGTGTGAAACGACGCGGACAATGGTGATGACATAAAATGCGTCGCCGTAACAGTAAAAAATAGTCGCCGCGTGAGTCGTAACTGACGCTAAAAATTCTAGCGATCAATAATCATCCCAAAACTAACGCTGCGTCTCTTATAATTAACATCAGCAAAGTGATTTTTCAGCAATCTTGTTTTTAAAGTAACGGAAATACAGAGCGGAAAAGAGACGCAGACGCTGACGCAGCGTTCATCAAAAGAACATGACTAATATGACATTCAAATGCAACAAGAAACATAACTATGCTCTCTGCCTCC…	Brassica napus phosphoribosylaminoimidazole-succinocarboxamide synthase, chloroplastic-like (LOC106406300)	PUR7 At3g21110	ATP + 5-amino-1-(5-phospho-D-ribosyl)imidazole-4-carboxylate + L-aspartate = ADP + phosphate + (S)-2-(5-amino-1-(5-phospho-D-ribosyl)imidazole-4-carboxamido)succinate.This protein is involved in step 1 of the subpathway that synthesizes 5-amino-1-(5-phospho-D-ribosyl)imidazole-4-carboxamide from 5-amino-1-(5-phospho-D-ribosyl)imidazole-4-carboxylate.Proteins known to be involved in the 2 steps of…	IMP biosynthesis
comp69764_c1_seq2	1.40238	3.0892	1.13936	0.0490114	NA	NA	GAAAGAGAGAGAGAGAGAGAGGAGGCCACATACGCTCTTTCTTCTCGCACATTCCTATACTCTTTCTTTCTTGTGGACCCCCTTCACTTTGTTAATTACTATACTACCCTTTTCTTCCTCCATCTCATTTCTATTTTTTAATTTTTTTTTTCTTTCTTTCCTTCTGGAACTTCCGATCTGTTGTCTCTCTCATCTCTCTCTTCCTCTCTATCTCATTCTTATCGTTTCGTTTTTGCGAGAACCTTCTAGAACACACACTCTCTCTCTCTCTCACGTTTGAGATCCGTACGGAGTCCTTCTGGATTAGGGCAATCTCGTTGTTGGTTGGTGAAAACTGAAAAGATTGCGTTAAGACATAGAGTTAGTTATTTTCTGAGTGTCTCTTCGGGTTTGGTTTAA…	Brassica oleracea var. oleracea heat stress transcription factor B-2b-like (LOC106328531)	HSFB2B HSF11, HSF7, At4g11660	Transcriptional regulator that specifically binds DNA sequence 5'-AGAAnnTTCT-3' known as heat shock promoter elements (HSE)	Transcriptional regulator
comp56617_c1_seq2	30.8569	68.0122	1.1402	0.0490114	NA	NA	CAATGGGAAGAGCTATCAACAAGAGTGTGAACATTGTTGAGTTGATTAAGAGAAGGATTCCTGGTCTTCACCAGCACACATCTATTGGATCCACAGACATAACTGATACCTGGGAGCCTAAAGAGGAAGGCCTTCTTCCAATTGAGACGACAAGGCATGTGTCGTTGATCACGATAACACTTTCGAAGAAGGAGCTCAACACATCCTCTGTTGGATACCAGCCTCCGATTCCTATTGAGATGGTGAAGCCATTAGCTGAGATTGATTACGAAGGCAGAGATGGATCACCAAGAGGCAGAGCAAGAAGAGGCCGAGGAAGGGGTGGTCGGGGAAGAGGTGGCAGAGGGGATGGATATGTGAACGTTGAGTATGATGACGGAGGTATGGAACCTGAGCGTC…	Brassica oleracea var. oleracea myosin heavy chain IB-like (LOC106292546), transcript variant X2	myosin heavy chain IB	Myosin is a protein that binds to F-actin and has ATPase activity that is activated by F-actin. Myosin heavy chain that is required for the cell cycle-regulated transport of various organelles and proteins for their segregation. Functions by binding with its tail domain to receptor proteins on organelles and exerting force with its N-terminal motor domain against actin filaments, thereby transpor…	cell cycle-regulated transport
comp69896_c0_seq1	7.33022	16.1868	1.14289	0.0493289	NA	NA	AGTCCGTGGTTGAAGATGTTCCAGAATGCTAGGGACTGGTGCTCTCAGCTTTAAGAGTTATGTTTAAGTTTGGTTGAATCTGATGTTGAGTTCTGACAATTGGATCTACGTTTTGTTTTACTTGATAATACATTCTTCATATGTAATAATATATCATTGGATGGATAGATATTGAAGTGGTGGTCCAGGATAATAAAAGCTTCCTCCAACAACACTAACAACATAGTCCACCTGGTTATAATTGAATAATAAGTC	Brassica oleracea var. oleracea probable phosphoribosylformylglycinamidine synthase, chloroplastic/mitochondrial (LOC106300018)	PUR4 At1g74260	Essential to the male gametophyte development.[pur4 mutations are lethal to the male, but not the female, gametophyte and affect sporophyte development in Arabidopsis.Berthome R., Thomasset M., Maene M., Bourgeois N., Froger N., Budar F.Plant Physiol.147:650-660(2008)]. Phosphoribosylformylglycinamidine synthase involved in the purines biosynthetic pathway. Catalyzes the ATP-dependent conversion …	IMP biosynthesis
comp65853_c1_seq3	6.43782	14.2988	1.15125	0.0490114	GO:0009941(chloroplast envelope),GO:0016020(membrane),GO:0005634(nucleus),GO:0005524(ATP binding),GO:0008026(ATP-dependent helicase activity),GO:0003676(nucleic acid binding),GO:0006397(mRNA processing),GO:0008380(RNA splicing)	NA	CCTGCGCCTGAGACACTGATGCGAGCCTTGGAGGTTTTGAATTATTTGGGAGCACTGGATGATGAAGGAAACTTGACGAGGACGGGTGAGATTATGAGCGAGTTCCCCTTGGATCCGCAGATGGCAAAGATGCTGATTGTCAGTCCTGAGTTCAACTGCTCAAACGAGATCCTCTCCGTTTCGGCAATGTTATCAGTCAGTCTCTCATGGCCTCTTCTATACATCTGCTGACCTCTTCTTCCATGGACCCTCTCTCCCTGTGATAAAACACAATTGTTTCTTT	Brassica napus probable pre-mRNA-splicing factor ATP-dependent RNA helicase (LOC106451997)	At2g47250 DEAH3	Pre-mRNA processing factor involved in disassembly of spliceosomes after the release of mature mRNA	Pre-mRNA processing
comp62101_c2_seq1	2.21209	4.97265	1.16861	0.0490114	NA	NA	AAGTTATTGTAAGATCCGTGGAGCAAGGCTTGGTTGCTTCGAGGTAAGTTCACTGGCCTGCTCGAATCTCCTGTCCTCGCCTGGTTTATGTACCTTGTTCATTTTCTGCTCATTTGTCTGAATTTGAAGATATATGTACTAGAATTTACACATAAGTTAGAGCGTATTCCTCAAATGGTGATTTGTAATCTGAATCGTAGTTGTCTTATATCAATCCTTTTTGCGGCCGAGGTGCCTTATGTTGAATTGCTGCATTCATCTCCAAACGTGAACCATAAGACAAGACAACCATCTTTGTTTCTTTGCTCCTAAATATATTTTGCTTATTTGTTCAAAAAATGATTATAGGTCAAAGAACTTGCGTAGAAGATCTG	Brassica rapa alpha N-terminal protein methyltransferase 1 (LOC103827900)	NTM1 At5g44450	Alpha-N-methyltransferase that methylates the N-terminus of target proteins containing the N-terminal motif [Ala/Pro/Ser]-Pro-Lys when the initiator Met is cleaved. Specifically catalyzes mono-, di- or tri-methylation of exposed alpha-amino group of Ala or Ser residue in the [Ala/Ser]-Pro-Lys motif and mono- or di-methylation of Pro in the Pro-Pro-Lys moti	protein modification
comp36303_c0_seq1	10.2847	23.1238	1.16887	0.0493289	NA	NA	AAAGGAACTCATAAACCATAATCATCATATTCATAAAGTCCATAGCTAAATTAAACGAATCTCACAAATAAAAGGACAAATATAACATAAGAAACTAAAAACAAAACTAATCTGAAGTGAGACTTTGGATACAAGCATAAAAGCCTTTTGTCTCACTTTTTCCAGAATAGATACCATAAAACAAAAAATTCAAAACTTAAAGAGCAGTGTAACACAAACCCATCTCATTATTCGTCATCGCTGTCTTTGGTTTTCTTCTTCTTATCCTTCTTTTTCTTCTTCTCACTC	Brassica oleracea var. oleracea H/ACA ribonucleoprotein complex subunit 4-like (LOC106318751)	NAP57, At3g57150, CBF5	Plays a central role in ribosomal RNA processing. Probable catalytic subunit of H/ACA small nucleolar ribonucleoprotein (H/ACA snoRNP) complex, which catalyzes pseudouridylation of rRNA. This involves the isomerization of uridine such that the ribose is subsequently attached to C5, instead of the normal N1. Pseudouridine ('psi') residues may serve to stabilize the conformation of rRNAs. May funct…	rRNA processing
comp17410_c0_seq2	3.05925	6.88301	1.16986	0.0490114	GO:0005783(endoplasmic reticulum),GO:0005634(nucleus),GO:0046872(metal ion binding),GO:0070191(methionine-R-sulfoxide reductase activity),GO:0033743(peptide-methionine (R)-S-oxide reductase activity),GO:0008113(peptide-methionine-(S)-S-oxide reductase activity),GO:0034599(cellular response to oxidative stress),GO:0009631(cold acclimation),GO:0022900(electron transport chain),GO:0006810(transport)	NA	GATCTCTATTCTTCTCCCATCTGGGTCTACGGTTCGGGTTATGGCATCGGGGATTCCATCAAAGAATGCAGGCCAGCCACAACCTGCGTTGAACTTTGTGGTTGATTTGTAAAGAGGAGTTTTGCAACCTGCACAGCCGTAGATCCCTTCTTTGTTGAAATCTACGTATTCCCCAGTTCTCGGTGCCTTTCAGACGGAGAATCCTAAACTGCTCGGGAGAAAGAACCGCACGCCACTCCTCCTCTCCTTTCTGCATCGATCCCACAGCCGCCATGTTCACCACGATACAAGCTTACGATTATAGGGCGAGGAGAATCGAATCAGACGATGGTCTAATGAGTAGTTGCGTGATTACTCACATCACGAGAAAAGCAATCATTAGAAAAAAAAAGAACAACA…	Brassica rapa peptide methionine sulfoxide reductase B3 (LOC103839813)	MSRB3 At4g04800	Catalyzes the reduction of methionine sulfoxide (MetSO) to methionine in proteins. Plays a protective role against oxidative stress by restoring activity to proteins that have been inactivated by methionine oxidation. Involved in cold tolerance. Eliminates MetSO and reactive oxygen species that accumulate at the ER during cold acclimation. MSRB family specifically reduces the MetSO R-enantiomer	response to oxidative stress
comp59703_c1_seq1	1.98103	4.4614	1.17125	0.0490114	GO:0003677(DNA binding),GO:0008270(zinc ion binding)	NA	GGCTCTTGTAATAACTAGCATCTTTTGCTGGTGGTGGTGGTGCACCATAGTTGGACTGGTTTGAACGTGCTGGAGGAAGATAGACCATGGGAGGAGGAATATGGGCTACCGCTGGCTGAGGGTTATATTGTCCATTTGAACAGGCAGGTGTCGTGGAGGTGGCTACCACTCCATTGGTTTCATGTGTTGCGTTGGAGGAGACTGAAGCTGCACTACTACCACAATTTGCAACAAGATTCTCCACCATCTTAGGGTTGCTTAGGATTTTGATAAGCAAATCTTTGTCTATCATGCTGCCGCCTTGTTCTTTGCTATTTGAAAGTGCAGATAACGCAGCCATTATTTCTGACGCTGCAGGGAGAGATGAAGAAGTCGATGTGTTCTCATTGGTTATTGATT…	Brassica napus zinc finger CCCH domain-containing protein 6-like (LOC106346988)	CG1 C3H16 At1g75340	-
comp31137_c0_seq2	27.2945	62.0825	1.18557	0.0490114	NA	NA	GCTTTTCAGATTATAACCAAAATTTCAATTAATTAAGCGATTCGATCTTGAACGCGTCGGATAATAATAAACGCGATGTGCAAACCGTAAGCATAATAAATAATTAAGCAGAGACCGAGAAAGATAAATCTGAGAAACCATCCATAAATAAATAGAATCACAATCCAAAAACACCGTCTAGAAATTACAAAGCCACACAATAATATATATATCCTTCACAATGACATGAAGGTAAATAAAGTAAAAAAAAAAAAGAGAGTGAGATCTATAGCTCCTGAATACTATCTCTGTACGAATCTCCATCACACAGACTTAGATCCTAAGAGCAGATCCCAAAACAAGAGCCGCGACGGCCGCA	Brassica rapa 50S ribosomal protein L19-1, chloroplastic-like (LOC103850792)	At4g17560	structural constituent of ribosome	ribosome
comp15645_c0_seq1	51.212	117.294	1.19558	0.0493289	NA	NA	GAGCTTAGAGGATTATAGATTTGTAGCCATTGATGTGGAGTTCTTTGATAAGAGAACTTCCACTTCAGTGCGACTCTTTTTGTATTCGTTTTTGATGGATTATTATTACTCTCGTTTACCCTGTTTTTAATATTAAGTACCTCATTTCTATTCTTCATTCCTGGATTTGATTTAACTGTTATGAAAAAAATCAATGAAATTTGTCGTGGAG	Brassica oleracea var. oleracea 40S ribosomal protein S3a-2-like (LOC106303558)	RPS3AB CYC07, At4g34670	structural constituent of ribosome	ribosome
comp50395_c0_seq1	13.5577	31.1692	1.20101	0.0490114	GO:0005730(nucleolus),GO:0005773(vacuole),GO:0004526(ribonuclease P activity),GO:0008033(tRNA processing)	NA	TTTAACTTCAGAGACGATAATGGCTCCTCCAATTATATAATTTCGAGTTTATTAATTAAGACGACTTTGCACTTGTGCCCCTTGAGTTCCCGAGTCTCACAAAAAATGCCATAAATATCCAGATCAAATCGCAACAGTATATAAGACAAGGGAATGATTTTACATTTTGAAAACTTAGGGGTCAAATTCGAAAAAGTCGAGTTATTACAACAGTTTGAGCTTATCTAAACACCTATTCATCTCTCGGATCTCCTCTTCAGACAATCCTTTACCAGACTGATTAAACTTCTCCGTCTCGCACTTCAAGGCCGCGTCTCGACACGCTCTGATGCAACCGCTGATATCGAGCAAGTTAAACACCACGGGGCAGTTCCCGACGCTTCTGACCAGCGTCATCGC…	Brassica napus probable ribonuclease P/MRP protein subunit POP5 (LOC106400943) . EMBRYO DEFECTIVE 1687	EMB1687 At1g04635	Component of ribonuclease P, a protein complex that generates mature tRNA molecules by cleaving their 5'-ends. Also a component of RNase MRP, which cleaves pre-rRNA sequences. Endonucleolytic cleavage of RNA, removing 5'-extranucleotides from tRNA precursor	pre-rRNA cleavage
comp57398_c4_seq3	9.25857	21.4397	1.21143	0.0490114	NA	NA	TGTCTGCGTTTGTCTGGTTTCAGTGTGTGTCTGGAATAAGGTACGAGGACAGTGGCCAAGCTGTCTTCACGTAATCAGCTGTGGTCATCGTTCTCTCTGCTGTTTTCTTTAGATGATCTCGTCTGTGTTTTAAAGACTCAAGACTGTTTGTTAAAGTTTCAGACTCTTTTGTTAATGCTATCTCTCTGTTTTAAAGCTAAACGAGTTTTTATTTTAAAATCATTATAACTCTATAAAATAGCAGTGTTGAAGTTTTAATATTTTGTTAGTGTTTGTTTTATTTTTAATAGGCTTTTTGTTGCATATTTGAC	Brassica rapa probable eukaryotic translation initiation factor 5-1 (LOC103848723), transcript variant X3	eIF-5 1 At1g36730	Component of the eukaryotic translation initiation factor 3 (eIF-3) complex, which is involved in protein synthesis and, together with other initiation factors, stimulates binding of mRNA and methionyl-tRNAi to the 40S ribosome	protein synthesis
comp66529_c0_seq14	5.33104	12.3647	1.21374	0.0490114	NA	NA	TAGGTCGTAAGAAGGTGTCCTTGGCATGCTGTTGTCATGGATAATGCTCAAGTCTAGTAGTTCGCTGAACATGTCTTCTCCTTCTTCTAAGAAAACCGGAGCTGGAACACAGGTATCATGCATTACCTCATTGTTGTTGGGCTCACAGAAAGGCAAGCACTCATCCTCGTCGACAAAGCGATCCAACATTGAATATATGTCATCATAGTTGTTGGTTGGAGCTTGGAGGGTCGGCCCCAGAGAGGCGGTACTATTGGAATCCAGAAGTGGAGTAGCAGACAGAGGAGTGTGAGCTGCATCATTCAGATGCGGAAGCTCCCTGGTAGTAGTAGCTGTAGATGGTGCGAAATCTGAGACGCACGATTCAGATACCATGCCAACAAAACAATCCTTGTTAGG…	Brassica napus NAC domain-containing protein 82-like (LOC106384941), transcript variant X1	NAC082 VNI1, At5g09330	Transcriptional regulator that binds specific DNA sequences on the promoter regions of target genes. Expressed in the epidermal cells of the root apical region (VND-INTERACTING2, a NAC domain transcription factor, negatively regulates xylem vessel formation in Arabidopsis.Yamaguchi M., Ohtani M., Mitsuda N., Kubo M., Ohme-Takagi M., Fukuda H., Demura T.Plant Cell 22:1249-1263(2010))	Transcriptional regulator
comp40731_c0_seq1	9.04772	21.0129	1.21565	0.0490114	NA	NA	ACTGATGAAGGGACGGATATTGTTTCCGAACCTTCTGATGCAAGTGCTGATACTTCTAAAACTGGTGATGAATCGATCCATGGAGAGGAAAACGGAGCTTTGACTTCTGAGAAAACTGTTACAGAAAAGCAAAATACCACCGCCGATTATGCAGCCGAAATTTCCAAACTATGTGAAGAAATATCATTTAACCCTAATGTTTTCACCGACTTCAAATTAGGTGGCACACAA	Brassica napus clustered mitochondria protein-like (LOC106448070)	NOXY38 At3g52140, FMT, FRIENDLY MITOCHONDRIA, non responding to oxylipins 38	-
comp52914_c0_seq2	27.9968	65.2611	1.22096	0.0490114	NA	NA	GAAATTGGATTCATTAAGTACCGTTAAAGAAGATTCGGTGTTGTTTGAGCAGGAAGAGTCATTTGGGTTTTTTAAGCTTTACTTCAATCTTGTAATGGATCTTATAAATGCTTTAGAGTTTCAACTAGGCATTTAAGTTGTTGAACATTTTAGCTTCCTTGTTTTATCAAACATCTTAATTCTACTACCATTTGATTATCAAAAAA	Brassica napus 40S ribosomal protein S29-like (LOC106359770)	RPS29A At3g43980, RPS29B At3g44010, RPS29C At4g33865	structural constituent of ribosome	ribosome
comp23725_c0_seq1	12.5448	29.6947	1.24312	0.0490114	NA	NA	GGAACTCACTACATAGGTTGAGTTTCAAGAACCCGCGTTGGTCCTCTTTTATAGTTCACTTGCATTTCCGAAGCATTTTCTTGAACATTATTTGTATTTCCCCACTTTTAAGGCTTATTTTTTCCTTCTATGAGCCATAAACATATTTCCTTCAAAGTCTATAATTGACACATCTTATCTTACGCTGTGGACAGTTTAGAAAGAATGGTAGAGAGTTATGCTCTTAACATTCAAGAATTTGAATGACAGGACAAAGATTGATCAGAAAGTTGATGCACTATTTAGCATTCAAAGCCAG	Brassica napus nascent polypeptide-associated complex subunit alpha-like protein 4 (LOC106391788)	At4g10480	May promote appropriate targeting of ribosome-nascent polypeptide complexes. protein transport	protein transport
comp52914_c0_seq3	69.1799	164.054	1.24575	0.0490114	GO:0022627(cytosolic small ribosomal subunit),GO:0046872(metal ion binding),GO:0003735(structural constituent of ribosome),GO:0006412(translation)	NA	TGGTAGTAGAATCAGGATGTTTGATAAAACAAGGAAGCTAAAATGTTCAACAGCTTAAATGCCTTGTTGAAACTAAAAAAACATTTATAAGATCCATTACAAGATTAAAGTAAAACTTAAAACCGCAAATGACTCTTCCTGCTCAAACAACCACGGATCTTCTTTAACGGTACTTAATGAATCCAATTTCCTTGGCGTTGCTGCGGAAGCACTGTCTACAGCAGTTAAGACCATACTTCCTGATCAACCCATGCGAGTTTCCACACACACGGCAGGTG	Brassica napus 40S ribosomal protein S29-like (LOC106432992)	40S ribosomal protein S29	structural constituent of ribosome	ribosome
comp59093_c2_seq2	16.0413	38.2019	1.25186	0.0490114	GO:0005736(DNA-directed RNA polymerase I complex),GO:0003677(DNA binding),GO:0003899(DNA-directed RNA polymerase activity),GO:0046872(metal ion binding),GO:0032549(ribonucleoside binding),GO:0016539(intein-mediated protein splicing),GO:0006360(transcription from RNA polymerase I promoter)	00230(Purine metabolism),00240(Pyrimidine metabolism),03020(RNA polymerase),04623(Cytosolic DNA-sensing pathway)	TGCTATGGGAAAACAAGCTATGGGAAATATTGCTTACAACCAGTTAAATCGGATGGACTCATTGCTTTACCTATTGGTGTATCCTCAACGACCTCTGTTGACAACAAGGACCATCGAATTGGTTGGATACGATAAACTTGGAGCAGGTCAAAATGCAACAGTTGCTGTTATGAGTAATACTGGATACGACATTGAGGATGCAATAGTGATGAACAAAGCTTCCTTGGATCGAGGTTTTGGCCGCTGCATTGTTATGAAAAAACTTGTTGCTGCTTGCCAGAAGTATGGTAACGATGCAGTAGACAGAATACTCAGGCCACAAAGAACAGGTCCAGACGCGGAAAAGATGCAGATACTGGATGATGATGGAATAGCATCTCCAGGGGAAATTATTAGACC…	Brassica oleracea var. oleracea DNA-directed RNA polymerase III subunit RPC2 (LOC106306761), transcript variant X3	NRPC2 RPC2, At5g45140	DNA-dependent RNA polymerase catalyzes the transcription of DNA into RNA using the four ribonucleoside triphosphates as substrates. Second largest core component of RNA polymerase III which synthesizes small RNAs, such as 5S rRNA and tRNAs. Proposed to contribute to the polymerase catalytic activity and forms the polymerase active center together with the largest subunit. Pol III is composed of m…	transcription
comp57571_c0_seq15	1.45401	3.47045	1.25509	0.0490114	GO:0031225(anchored to membrane),GO:0005886(plasma membrane),GO:0009567(double fertilization forming a zygote and endosperm),GO:0010183(pollen tube guidance),GO:0010483(pollen tube reception),GO:0007338(single fertilization),GO:0010198(synergid death)	NA	TCTTTATATCTATATTTTCGTTTCCTATTTTTTTTTTTAACTTTATAATTGTTTTTTTAATTATAGGTATATGTTTTTGGAAATTTTTTATTTAAAAGGAAACTAAATAAAAAATAAATAATAGTATTTAATATTTTTAATTCATTAAGGGTATCAGTGTAATCAACCATCGTAAGAGTTAACGTGAAAGCGACATATATAAAACTGATTTATATTCTCTTAGTATACGAATATTAGTAAGAGTGTTCCATTGATACATATCCCCAAACTGTTAAAATAGAAAGACGGATTATAGCTAGCTAGTAACGATTCATTGACCAAATCTTTGAATTACAATCTTGAACATTGATTCTTAGAGTTATGATACTCTTCTGTTTATTAAGTTCTATACTTTTGTGT…	Brassica napus GPI-anchored protein LORELEI-like (LOC106385062), transcript variant X2	LRE At4g26466	Female gametophyte-specific component of the signaling pathway required for fertilization	pollen tube
comp68652_c0_seq2	2.51217	6.01434	1.25947	0.0490114	GO:0016021(integral to membrane),GO:0005886(plasma membrane),GO:0005524(ATP binding),GO:0004672(protein kinase activity),GO:0004872(receptor activity)	NA	TGGCTTAGATCAGGTAAAGCTCCTCTAAACCGGTTATTAGCTAGAGCAAGAACTCTAAGACCTGACAAGGTACTCAGCGAAGAAGGTAATGATCCGTTAAATGCATTTTTTCTTAGACTCAGCACAGCTAAACTCGGTAAAGAACCAATCCAATCCGGTACAAGACCAGAGAACATATTCTCATCGAGTATAAGGGTCTGAAGGCTAGCAAGCGAGGACAGTTCATGTGGTACA	Brassica oleracea var. oleracea probable inactive leucine-rich repeat receptor-like protein kinase At3g03770 (LOC106295241), transcript variant X2	At3g03770	The protein kinase domain is predicted to be catalytically inactive.	protein kinase
comp69691_c1_seq1	4.49096	10.7628	1.26096	0.0490114	NA	NA	ACCCTGACGAAGAAGTCGCTCTTGAAGCATGTGAATTTTGGTCTGCGTACTGTGACGCTCAGCTTCCGCCGGACAATTTAAAAGAGTTACTACCACGACTTATTCCAGTGTTGCTCTCAAACATGGCTTATGCAGATGACGATGAGTCGCTTTTGGATGCCGAGGAAGATGAGTCTCAACCAGACAGAGATCAGGATTTGAAACCTCGATTTCATACATCAAGG	Brassica napus transportin-1-like (LOC106439824)	TRN1 At2g16950	intracellular protein transport	protein transport
comp60257_c1_seq3	105.582	253.899	1.26589	0.0493289	NA	NA	TTTGAAGACAAGATGAAGGAGTTGGAGAGCATCTGCAACCCAATCATTGCCAAGATGTACCAAGGAGCTGGCGGTGAAGCTGCAGGTATGGACGATGATGCTCCTCCTGCCTCAGGCGGTGCTGGCCCTAAGATCGAGGAGGTCGACTAATCTGTTGATTCTTGACGTCTCTCTCTATCTATATCACTCTTTATTTCGATCTCTTAAGAACTTTTCGTATGTTTGGCCTTTATGATAGGTCCGTTTTGCTATTATCTTTGTTACAACTTTTCTGAACTCTAGATTTTCTGTTCTGCTATGATGATGGATTATTTGGCTTTTCCTATTTTGGTGTTCATTTTTAGCTAGTCTCCTTCCGCTAAGAGCTTGATAACTGTTGTTTTCTCGACAGAGAAACGA…	Brassica napus probable mediator of RNA polymerase II transcription subunit 37e (LOC106370005)	MED37E, ERD2, HSC70-1, HSP70-1, At5g02500	Component of the Mediator complex, a coactivator involved in the regulated transcription of nearly all RNA polymerase II-dependent genes. Mediator functions as a bridge to convey information from gene-specific regulatory proteins to the basal RNA polymerase II transcription machinery. The Mediator complex, having a compact conformation in its free form, is recruited to promoters by direct interac…	transcription regulation
comp28822_c0_seq2	4.25541	10.359	1.28351	0.0493289	NA	NA	GTAACTTGTTATTATCATGCTAAACAAAGTTTGAATCAATAGTAGCAAAGCAATTGAAAATTTAATTTGAAATCAAGATACATCACCTAATTGTTATTTATTTTAAGCAAGCACATAAATTTATGAAAGCTTATATCGAACTGAAAAAGTTTAAGGGATGATATGCATGTCCTATTGTATCAGCTCACCGGTTAACTTGAGCATCTGGACCAGTTATAATTTAAAAGGATGAACCCAATTGGTTCATTCGGGAACCACTTCCGGTTTTTTGTTGCTCCATTTGTCCAACCTTTTAGCAGATTCTTCCACCTCTTTTGTCCAGTCTGTTCGAAACGTGATCCATGCTAAAATAACCGTCTGTATAAGAGTTCCACATATCATTCCCGTCCATATACCCTT…	Brassica rapa protein TRANSPARENT TESTA 12-like (LOC103835044)	At3g59030	May be involved in vacuolar transport of flavonoids. Drug transmembrane transporter activity	transmembrane transporter
comp34058_c0_seq1	0.747112	1.81973	1.28433	0.0493289	GO:0005634(nucleus),GO:0005524(ATP binding),GO:0016887(ATPase activity),GO:0008134(transcription factor binding),GO:0043254(regulation of protein complex assembly),GO:0006355(regulation of transcription, DNA-dependent)	NA	GATGAACTAAATCTTGCCCCACAATCCGTTCTAGAGGGTTTGAATGCCATTTTGGATCATCGTGCTCAAGTCTTCATCCCAGAACTAGGCTGTACCTTTGAATGCCCCCCGACGTTTAGAGTTTTTGCATGTCAGAATCCTTCTTCTCAAGGTGGTGGCAGAAAAGGTCTTCCCAAGTCTTTCCTTAACCGATTCACAAAAGTGTATGTAGACGAGTTAGTTGAAGATGATTACCTCTTCATATGTCGCTCGCTTTACCCTTCTATTCCCAGTCCATTGCTTTCAAAGCTTATTACTCTCAATAGACAGCTACATGATGGTACTATGATAGATAGAAAATTCGGTCACGATGGCTCACCATGGGAGTTCAATCTACGTGATGTGATCAGATCATGTCAA…	Brassica napus midasin-like (LOC106381057)	AtMDN1 MDN1, MIDASIN 1, At1g67120	ATPase activity; ATP binding. Source: UniProtKB-KW	Transcriptional regulator
comp43473_c0_seq1	10.4341	25.5553	1.29232	0.0490114	NA	NA	CACTGCGACGTCGTTTTTGGGTGAGTAAGTAAACCCTTTGTAATTTTTGGTTGTGCTCTGACCTCTAAACAAGAACTAATCCAACACTAATCAGAAACTCATCGATATAAATGATAGATCGAGTTGTATCTTCTGAGAAAAGTTAAGAATGTTTACAAACTGGTCCAAACGACAAGGAAACAGAAATTGAGAAGGCTAATAAGAGATGAAATCACGGGATCATATAGTCTGTTTGATGATGTTGCAACATAAAAGGAATGATGTCACGGGTCATGCTCCGTCTGAAATGCTTCTGTTGAGTTGAGAAGACATGGACGAGGACCGAGCTTGGCAGAAGAGGATTCTTTTGGTTTTAGACCCTCTTGTTCATGTGTCTGGTCCGTGTGTCACATGAACGCA…	Brassica napus NAC domain-containing protein 82-like (LOC106384941), transcript variant X2	NAC082 VNI1, At5g09330	Transcriptional regulator that binds specific DNA sequences on the promoter regions of target genes. Expressed in the epidermal cells of the root apical region (VND-INTERACTING2, a NAC domain transcription factor, negatively regulates xylem vessel formation in Arabidopsis.Yamaguchi M., Ohtani M., Mitsuda N., Kubo M., Ohme-Takagi M., Fukuda H., Demura T.Plant Cell 22:1249-1263(2010))	Transcriptional regulator
comp58104_c0_seq10	3.92402	9.62515	1.29448	0.0493289	NA	NA	TGACGATAGGCTTGAAAGAAAGCACGACCCAATATACCAGAACCCATCACAATGAGCTGCGCAATGATTCTCCCTGCCATTGGAGCTGATTAATTGATCGATTGAGATTTCGGAAAGATGCTTCTTTCGTTAACGAGATGCGGATTCGTTTTCGCGGGCGGGGGAGAGAGAGATAAACCTGGACTGGACAGGAAGGCGATGGAACAATCTAGGGTTCTCTTTTGTTTTTGTTTTTGTTGTTGT	Brassica napus mitochondrial import inner membrane translocase subunit tim16-like (LOC106368354)	PAM16 MUSE5, PAM16L2, TXR1, At3g59280	Essential component of the PAM complex, a complex required for the translocation of transit peptide-containing proteins from the inner membrane into the mitochondrial matrix in an ATP-dependent manner. In the complex, it is required to regulate activity of mtHSP70 (SSC1) via its interaction with PAM18/TIM14. May act by positioning PAM18/TIM14 in juxtaposition to mtHSP70 at the translocon to maxim…	Protein translocation
comp74644_c0_seq1	1.46984	3.63879	1.3078	0.0490114	NA	NA	TTTGGACTCTCTAGATCTTTCCAAAATGGAGGTGAATCTCTGGTTTCGACGGCAATTGCTGGTACTATGGGATACCTTGATCCCGAATGTTACAGCTCACGTCGCCTGACCAAGAAGAGTGATGTCTACAGTTTCGGGATCGTGTTGTTGGAGATGATCACAAACCAACCTGTGATTAATCAAACTTCTGACAATTTACACATAACGAAATGGGTGGGCTTCAAGCTCAACGGGGGCGATATTATTGAGATTATGGATCCAAACCTTGGACAAGATTATCACTCCAATTCTGCATGGAGAGCTCTTGAGCTAGCAATGTTATGCGCGAATCCTTCTTCCTCAAAACGACCATCCATGTCTCAGGTTATTC	Brassica napus receptor-like protein kinase At5g59670 (LOC106386425)	LRR-RLK At5g59670	Probable receptor with a dual specificity kinase activity acting on both serine/threonine- and tyrosine-containing substrates	protein kinase
comp89545_c0_seq1	3.83523	9.56801	1.31891	0.0493289	NA	NA	CCTCAAAAAATTTAAACAAAAAGCTGAATAAAGTTTAGAAACCTAAATGCTAAGCAAAACTAAACGAGTGAATGAAAAACATAAACACACTAAGCAAAACAAAACGAGGGAATGAAAAACATAAACACACTTAGCAAAGGACCTAGATGCGTATAGACTAAACGCGAAATAAATAACAGAATACAGGACTTGCAAATTCCAAATTGCAAAGTTAACAGAAATCTCATTCAAGTCCAA	Brassica napus 60S ribosomal protein L37-2-like (LOC106360465)	RPL37B At1g52300	structural constituent of ribosome	ribosome
comp69359_c0_seq3	14.5186	36.2617	1.32054	0.0490114	NA	NA	AAAGTCAAGTCAGAGGACTTGATTGGGTCAGGGCTAGAGAGTGAGAGGGGTTTTGTTTGGTGATGGTTATTAACGACACCACACTCGTGATCTCTGCACTTCTTGCTCATTAAGAGGTCAGTGATTCTTCTATATTAGTATTATTATCATCAATCTGCACTTTTATTTTATTGTTTTTGGCCTTTTTGAAGGAGACACAGAGATGTATTTTTTTAATAATTATTAAAAGACTGAAATGTTGAGGATTATGGTACTATTTAATATTATTAAATTTAGAAAAAGCG	Brassica rapa ABC transporter F family member 1 (LOC103851055)	ABCF1 GCN1, At5g60790	ATP-binding cassette protein. Protein involved in the transport of a molecule (metabolite, protein, etc), a ion or an electron across cell membranes, inside the cell or in a tissue fluid	Transporter
comp52176_c1_seq2	2.09255	5.2731	1.33339	0.0490114	NA	NA	CATGTCTTTTTTTTTGTTCAACTTATAGATCACGTCTTCTTTCTCTAAATTCGAACTGAAACAATCTTGGTGATCATAGAATGAAAATGTTTATCTTTTTTCCTGGATTTAGATTCTTTTGAGAAAAATGATAGAAGTGACAAGCCAATTGGAGGCAATAGAAAACGAATAGATGACTCAGGGCAGAAGGTTAAAGCTTGTTTGTTTCAAAAGGTCAAAAAGAGCCAATGGCATCATCTCACTTTTACTGCCTCTACTTCATAGACAAGCCACGAGTTCTTAGGCACATTTTCCTTCTTCAATCCTTCCTCTGAGTATCCAAGAGATGGTGGAATTACGAGTCTTCTCTTATCACCAACTCGCATCCCTTCAACACCATTGCTGAGACCTTTTATGACT…	Brassica rapa peptidyl-prolyl cis-trans isomerase FKBP43 (LOC103864142)	FKBP43 At3g12340	PPIases accelerate the folding of proteins. It catalyzes the cis-trans isomerization of proline imidic peptide bonds in oligopeptides (By similarity). Essential protein regulating cell division, adhesion and elongation throughout the plant development and embryogenesis. Required for the spatial organization of apical meristems. Involved in the hormonal control of cell division and differentiation…	Regulating cell division, adhesion and elongation
comp72517_c0_seq1	1.4641	3.7126	1.34241	0.0493289	NA	NA	AAGAAAGTGGTTAAATTAAAATAGGACCGAGTTATAGGAGTCAATCAAAATATAACTAACAAATAAGCTTTTAGTCGATAAGCAAAACGAATAACAAAAAGATTTAAGAATTTTGACAAGTAGACAAAATGTTTTTCTCAACAGAGCCACATAACTTTTTTTATAATTAAAAGAAAGACAGGAGAAAACAGGATTTCTAGAAAGAAGCTACCAATCCAAGACTAGTACATGTACAACTACTAGTCACTATCTTCTTCTTCCCCTAGCCGGTTGATGCAAATTTTCATCTTCAAAGTAGTCCGCCCATCCAAGAAGTAGCGAGGAACAGAGATAAAGCCCTTCTCAGGAGTTTGGAAGCTCA	Brassica napus E3 ubiquitin-protein ligase SINA-like 2 (LOC106403576)	At1g66620	E3 ubiquitin-protein ligase that mediates ubiquitination and subsequent proteasomal degradation of target proteins. E3 ubiquitin ligases accept ubiquitin from an E2 ubiquitin-conjugating enzyme in the form of a thioester and then directly transfers the ubiquitin to targeted substrates. It probably triggers the ubiquitin-mediated degradation of different substrates	ubiquitination and degradation of proteins
comp67252_c1_seq1	7.96658	20.2341	1.34476	0.0490114	NA	NA	GAAGTGGTTGAAGCTAAGCAGAATGGTCATGTAGAAGCCAATGGATATTCAATGGTAGATACTGCTACTCAGAGCCCTCGAGCTGCTGCAATGGTCTGAGGATTTTGGTTTTGACAGAGAGAAGAGAAGAGCCTACAGACTCAATTTTTGCTGCTACGTTTCATATTTTTCATATACATCATATCAATGATCTGCTGCTACTCCTTACATTGAGTGTTTTGACAACAAACG	Brassica napus dnaJ homolog subfamily C member 2-like (LOC106382958)	dnaJ homolog subfamily C member 2	Acts both as a chaperone in the cytosol and as a chromatin regulator in the nucleus. When cytosolic, acts as a molecular chaperone: component of the ribosome-associated complex (RAC), a complex involved in folding or maintaining nascent polypeptides in a folding-competent state. In the RAC complex, stimulates the ATPase activity of the ribosome-associated pool of Hsp70-type chaperones HSPA14 that…	chaperone
comp64229_c0_seq5	1.48592	3.77501	1.34512	0.0490114	GO:0000790(nuclear chromatin),GO:0000124(SAGA complex),GO:0005669(transcription factor TFIID complex),GO:0000991(core RNA polymerase II binding transcription factor activity),GO:0003677(DNA binding),GO:0006338(chromatin remodeling),GO:0016573(histone acetylation),GO:0006355(regulation of transcription, DNA-dependent),GO:0006367(transcription initiation from RNA polymerase II promoter)	NA	CTGCAAGTTTTTCTGTGCATCATTTATAACACCATCGAACAGCAAAATGAGTAACAACAGCAGCTAGTAGTAATCCACACGAAACATAGGTCTAGAAGGACAAACCTAAGTGGAGTAATACATCCTTAGGCTCCAATACGGTTGATTTACGATGCTTAGCCAATCTACATGCAAATGAAGTAACGGAATCAAGGAAATCATCTGCTATCTCCAAAAGGAGGTCTTCAACATCAGGATCCAATTTAGCATGTGCACCCACCTGTGAAACCAGATCCTGTAATTTTCTTTTGCCAAGCAGTTGGTTTGTTGCTTCTGGTCCTTGGCTGGACCTAACAACACCTGGTGTTGTTGCACCCGGCTCTGTCCCATCTGGTTGTGAACCTGTTACACTAACAGATC…	Brassica oleracea var. oleracea transcription initiation factor TFIID subunit 12b-like (LOC106311935), Protein CYTOKININ-HYPERSENSITIVE 1) (Protein ENHANCED ETHYLENE RESPONSE	TAF12B CKH1, EER4, At1g17440	TAFs are components of the transcription factor IID (TFIID) complex that is essential for mediating regulation of RNA polymerase transcription. Required for the expression of a subset of ethylene-responsive genes. Probably involved in the negative regulation of cytokinin sensitivity
comp75278_c0_seq1	1.79479	4.5613	1.34563	0.0493289	NA	NA	CTGGAGATGGGTTTGGTAACAAAGACGCGATCAGTGTCGCTGGTGATCTCAAGGTTTTGCTGAATGGATCTAAAGCTGTTGGGAAGTTTGAGATCGAAGAGGTTTCGAAGATACCGAGGATTCATGGGAAGTTTAGGGATGTGGTGAGGAGCGTGCACTCGGATGCTCGGGTTGAGTTAAACTCAGGAGGTGGGAACTCTGGAGTTGGTGAGGCTTTGGGAGCTACGTTGTCAGCTTTGTGTGTGCCGATTAAAAGCTTGGGAGAATGTTCGTTCTTTCGTGCTAAGCTGTGTTTTGAGTCCATTGTAAATGAGGATCTGAGGAATCTGCTCTTGGAAAAGAGCTGTGTTGAGTATGAGAATCTGAAGAGTGGTGTTAAGTTAGCTCTCGTCGAAGAGG…	Brassica napus histidine--tRNA ligase, cytoplasmic-like (LOC106387290)	At3g02760	Protein biosynthesis. Histidyl-tRNA aminoacylation	Protein biosynthesis
comp71483_c0_seq1	26.9632	68.8395	1.35224	0.0490114	NA	NA	CGCTCTTCCGATCTTTTTTTTTTTTTAGACCAGAGGAAGAACATGTCCATATATTTTGTTAAATTAGATAAGCACACTTGCAAAATTAAAGGTCAAACCAAACTATAATTAAGTAACAAACCGGAACTATAAGTCTAGCACAAAAACAAAGTATCCTCAACAGAGGAGATAAACGTTCAACAAACACAAACTGAGAGATCTTAAACGATAGCATTTGCAGCACTTGCGATCCTTGGCCACAGGTCAGCA	Brassica napus 60S ribosomal protein L23 (LOC106365667), transcript variant X2	At1g04480, RPL23B At2g33370, RPL23C At3g04400	structural constituent of ribosome	Ribosome
comp16911_c0_seq1	3.52197	9.04172	1.36021	0.0490114	NA	NA	GTCTAACGATTCTAAAGCAGTTGAGTAGTCAATTGTCATCATCACAATCTAGAGATATCTGAATCCTTGTAATAAGATCATGGGAGACGACTAATTCTTCTGAGGTTTTTGGTTTTGATGATCTTTTCTTCTTCTACCTGACACAGTAACACCTGTTGGGCTTTATTACTATATATATGTACATGTAATTTGCTATTGCACTGTAATGACGTATGATTCATTGCAATGCTGATTTATAACTACTT	Brassica oleracea var. oleracea type 1 phosphatases regulator YPI2-like (LOC106339837)	type 1 phosphatases regulator YPI2	Regulator of type 1 phosphatases which maintains protein phosphatase activity under strict control	protein phosphatase
comp63135_c1_seq3	2.98814	7.69328	1.36435	0.0490114	NA	NA	TGCAATAGTTTAGGAACCGGTCTTAACAAAGTCTGTCTAAAACCAAAACTCACGTTTTGTTGGTTGCAAACACAAACAATAAACAAAATCGTCTTACAAAAGGGAAATGCAACAAACCAAAAAAAAATAACCAAGTAAAATCCCAAATGGCGCGCCGGGATTGTTTCTTATCTTTATTTCCTCTCAAATCGTAATTACCCCACTATTCCGCATTGAATCCGACTCTTTCGCTTCCATTGTTGCTCAGTAGAGCTTCGGGTATAAATACCTCCTCATCCAGTCATGGTCATTACAGCTACGACAAGAATCAGAAAGTCACTTTTTTCAAGTTATGGTTATTACAATGGCGAATTCTCGAGTACTTCTTGCCGATTTGAAAGCAGGTCGTTGTTCAAACGT…	Brassica napus probable replication factor A 73 kDa subunit (LOC106397191), transcript variant X1	probable replication factor A 73 kDa subunit	As part of the heterotrimeric replication protein A complex (RPA/RP-A), binds and stabilizes single-stranded DNA intermediates, that form during DNA replication or upon DNA stress. It prevents their reannealing and in parallel, recruits and activates different proteins and complexes involved in DNA metabolism. Thereby, it plays an essential role both in DNA replication and the cellular response t…	DNA replication
comp51184_c0_seq4	12.4638	32.2889	1.37329	0.0490114	NA	NA	TAAGTATTGATCATAAGAGACCAAACTGTTATTGATATTGTGGTGAGATTCTAAGCTTTTGCATTGGGTTGTTTGTTTCTTGTAGGGTCCTAGCGAAAAGGTCTAGGAAGTGAGGAGAAAAAGCTTTTGGTCGATAGTGAATTTTTCTTTAGCATTGATTTTTGCATTTTTTTTTCTGTTATTCAGTTTTTTTGTCAAAACAACTTCTTTGCGACAAATATGAGAACCTTGGCCATTAGTTTTGTCAGTAATTTTATGTGTTTCAGGATATACTTTGAATCTCTTCTCTAATCCTTGCTTTTTAAGATTTTGCTTGGAGACAATGAGTTCTCTTGTGTTCAGGCGG	Brassica rapa 60S ribosomal protein L19-1 (LOC103836766)	EMB2386, At1g02780, RPL19A	structural constituent of ribosome	ribosome
comp83465_c0_seq1	0.86573	2.26586	1.38807	0.0490114	NA	NA	CTTAGGCAAGAAGGTATTAAAACCGTATATCAAATGGTTATGACCCTTGAACAACTCCTTAACTCGGGCAATCACACCGCGTGTGTCGATCCTTAGAGCTTTAAAATCTTTCATAACCTCAAGAAACCTGTCATATGTCTCCCGTTGATCATGAAACATGTCCTTAACATCCTGGAGGTAGGACAAGGCATCCTTAACATTCTGAGAGGTAACGTCTCCACTAGCGATTCTCCCTCCCTCTCCTCTTCCTTCTTCAGTGTCACCACTGCCAGGGACCGAAGATTGTCCATATAATTCGCCTCGAGAAGAGCCCAAAGTGCGTCGAAATTGAGACCCGGAGCCGTCTCGTATCCGCTTCATGGCTGGTTTACGGGACTTTTGATAATAAACGAAATCAGG…	Brassica rapa paired amphipathic helix protein Sin3-like 1 (LOC103850076), transcript variant X1	SNL1 At3g01320	Histone deacetylase complex subunit Sin3. Acts as a transcriptional repressor. An histone deacetylase (HDAC) activity is required for transcription repression. May play a role in telomere stability. Interacts (via PAH3) with ALY2. Interacts (via PAH2) with TBP1. Interacts with ALY3, GATA21, TRP2, TKI1, VAL1, SKP1B, FBX5 and PUB14	transcriptional repressor
comp67001_c0_seq8	8.91153	23.5561	1.40235	0.0493289	NA	NA	CTCAAATTCAACAAAAAGTTAGCTGCGTTTGTTTTTGGGATCGTAGAAGAGTAACTATCAAAGATACGGTTTTGTATTTCGGCAACTAGTGACAAGTTCTTCAACTTTCACAACCTTACACACACCCAATTTAACAAATGAGAAAGTTTGATGCAATAGGTTTAACACACGTCTGTACAAAGGGTGGGTGTGAGGAGCAACATTTATTTAACTTCCATAGTGTAGCAAAGAAGAGGGACACGATTTTATGATCCGAGCTTTGCTGCTTAAATTCTACTCAGTCAAATGCATATGGATCATCAGCGTAAGGGTTGAGAGAGAGAGAAGAAGAACCATCTTACGAATCATTGGACTCAGAGACACAATGGAGACTGAATACGACCAAGTTCTTCACTCCGT…	Brassica rapa proteasome assembly chaperone 4 (LOC103871490), transcript variant X1	proteasome assembly chaperone 4	Chaperone protein which promotes assembly of the 20S proteasome	20S proteasome assembly
comp61442_c1_seq10	14.4491	38.2093	1.40294	0.0490114	NA	NA	CCAATTTTAGCGTGGTGAACTCAGTAATTATTCAATTGTGATTAGGCATAGCAGAGGAGTAAGAGCATCTAAGTTGCTCAATTATGATCACATAAAGTAGCGTTTACCAAATCCAACACATGCATTTCATATTAAAGGTTTAAAATATTTGGATGCAGAATAACATAAGCCCTTTCGCTTTTCTTATCATCCCATGGCGTACTTCTG	Brassica napus ubiquitin-conjugating enzyme E2 11 (LOC106452842)	UBC11 At3g08690	Accepts the ubiquitin from the E1 complex and catalyzes its covalent attachment to other proteins. Mediates the selective degradation of short-lived and abnormal proteins.This protein is involved in the pathway protein ubiquitination, which is part of Protein modification.Ubiquitously expressed. Mainly in petals. Up-regulated by syringolin, a cell death-inducing chemical. Interacts with the E3 ub…	protein ubiquitination
comp62385_c0_seq11	0.673151	1.78239	1.40481	0.0497617	GO:0009507(chloroplast),GO:0005694(chromosome),GO:0005524(ATP binding),GO:0003918(DNA topoisomerase (ATP-hydrolyzing) activity),GO:0006265(DNA topological change)	NA	CTCTATTTTTTAATAAGAGTTTTAACCATATCTAGCACTTAAAAGCTGCTTATAAATTTATTTAGAAGAAACTCTTAAATGTTTTGAATCTAATCGTTGAAAATAACGAGGCAAAAACGATGGGGGAGACACATCGCTGCAGATGATTCATTAAACTTAAGAAAAAACTTGCGTATATAATCCGTGAAGTCAGTTGGTAATTTCAGTAATGTACGGTGGAAGAAGGGTATCACTGCATGAGATCAAAATGTGTGTTTCTCAGGTTAAAGTGTCTATGGAAAGGGAGGATAACGACTCCAAAAACAACCGTTATAAAGAATGTTATTATGCTGGAGGCTCTAGTGAATATATCAGTTGCCTCAATCCTGATAAGAAACCACTTCATGATGTGATGGGTTT…	Brassica napus DNA gyrase subunit B-like (LOC106372671), transcript variant X1	GYRB1, GYRASE B1, At3g10270	DNA gyrase negatively supercoils closed circular double-stranded DNA in an ATP-dependent manner.Made up of two chains. The A chain is responsible for DNA breakage and rejoining; the B chain catalyzes ATP hydrolysis. ATP-dependent breakage, passage and rejoining of double-stranded DNA	chromosome
comp77589_c0_seq1	1.25901	3.34499	1.40971	0.0490114	NA	NA	CTGTATTATTTTTAAAAATCTATAGAGAGTTCATTTGAAACGAAGAGGACGAAAACTAACATTACATAAATGTTTTCTTTTACTTTTCTTTCCATCTTCATATGTATAAGATATATATAACACAATGCATACCTGCCACTCCAACACAAAAACTCAGTAGCCGTTGATTGGAGCTGACAAGTTCGGGTTTGATGAGTCTACGTCAAAGGAAGGGTAAGTAGAACGCATCGTTCTGGCTCCTCGTCGCCAATAAAGACAAGTCCATATTCGCACTCTGGCCGTTCCCATACAACGAAGAAGAAGATGATGACGAAGAATCTGACATGTGTTCACCGTAAGATTGGTAAAATCCATCATCAGTGTAACTCCTAGACCTCCCAGCGATCCCCATATCCGCAA…	Brassica napus MATH domain-containing protein At5g43560 (LOC106407457)	At5g43560	positive regulation of cell proliferation	positive regulation of cell proliferation
comp69173_c2_seq4	2.64159	7.16841	1.44025	0.0490114	NA	00860(Porphyrin and chlorophyll metabolism),00970(Aminoacyl-tRNA biosynthesis)	GCTTGGCTCTGGAGCGAACCGGAGCTTGACTTTTCCAACTTCAGCACCAGGCAAGTCCACTTCAGGCTTCCCTTTATCTGATGCTTGTTGGTCTTTGGATCTTGGTGCAACAGATGCAGGCTTCCCTGAGCCCTTCTTCGCCGCAGTATACGCAGCCACCTTTTTGAGTGGCTCGGCGTACTCAAGCGATATCGAGTTGAACCATCTAACCAGATTCGGATACTTTTTCGATTTCCTCAAACTCTCCCATCTT	Brassica oleracea var. oleracea glutamate--tRNA ligase, cytoplasmic-like (LOC106300111)	OVA3 At5g64050	Catalyzes the attachment of glutamate to tRNA(Glu) in a two-step reaction: glutamate is first activated by ATP to form Glu-AMP and then transferred to the acceptor end of tRNA(Glu).	Aminoacyl-tRNA biosynthesis
comp60011_c0_seq3	2.7334	7.49505	1.45524	0.0490114	GO:0005634(nucleus),GO:0005516(calmodulin binding),GO:0043565(sequence-specific DNA binding),GO:0003700(sequence-specific DNA binding transcription factor activity),GO:0010200(response to chitin)	NA	GAAGCAGAGGCGCATTTTCCGGCGATATGATTCTCTGAGTTACATTTTCTCTTCGTTGGTTTGGAGAAAGAAGAAACTGTTGTGGAGAGGCTTTGAGTACCAAACGGCGCCGTTTCAGAAGGACGGTGATGATGTGAAGAAACTGTTGTGGAAAGGCTTTGAGTACCGAACGGCGCCGTTTCACGACGGTGGTGGTGGTGTTTCATGTGCTCGGACTCCGCCGTTACGGAGGAGAGAGAAGAGAACTCGATCGTTTTAATCGGTGAAGAAAACGAACCTTTATGGATCTGCGGCGGAGCTTGAAACGGCGTCGGTTTAATTTCTTGAATTGGTGAAATAACCGGAGCGCGTCTAAACCGGGCGTGTCCGGTTGGAGTACGATCTAAGAGAGATATGACC…	Brassica napus probable WRKY transcription factor 15 (LOC106446463)	WRKY15	Transcription factor. Interacts specifically with the W box (5'-(T)TGAC[CT]-3'), a frequently occurring elicitor-responsive cis-acting element	response
comp69101_c0_seq6	1.4625	4.12266	1.49514	0.0490114	NA	NA	AGGATGCACTTGCTATTGCAATCAGGTGCATTGCCTCTGTAAATGAAAGGCCTAACATCAGACAAGTTCTTGATCTTCTTAGCTCATTATCTTCTTGAGATTTGTTTTTTTTTTGTTCTTTTGTATATCTCCATGGATATGTCTTCATCCATCATCCCATTTTTTCTGGTTTTATGTTTCTTTAGTAGTTTGATCAGATGATTCAGATCCTCAGGTGTTCTTACATTTTTATATTTTGTCGATTATTTTTCCCTCCCTTTGTAAAGGTAGAAGAAAAACTGATCCCATTGATTCTGACAGAACAAAGTTTGGGTTTGGGTTTGGTTTATTGATTTTCTTAAATTTAAAAAAAAAA	Brassica rapa probable inactive receptor kinase At5g10020 (LOC103846842)	LRR-RLK At5g10020	LRR-RLK hormone-mediated signaling pathway; protein autophosphorylation; transmembrane receptor protein serine/threonine kinase signaling pathway Source: GOC	protein autophosphorylation
comp33232_c0_seq1	2.51796	7.09793	1.49515	0.0493289	NA	NA	ACATATATATATATATATATTATAAAAATTAGAAACAATCATATTATGAAAATATTGTAGAAATCTCTTTATATATGATGCAGTCTTTCACTAATTTTTGGTTGTGTTTTTTCTTTTTAAATTCATTAATTATCAAGATCGCCACGGTTCTTGTAAGTCTGATACCACCTAGGACTAGACAGCCTCCATAGCGTATGAACTCCTAAGCGGCGCTTAAGCTTTAAAGATCCCTTCTTCGAAGACTTCTTAGAAGGAATCTCAGAAAAAGCCAAACCAGTTTCAGCTTCAACCCAACAATCCCCTTGAATGCTCAATCTTCCCTTAGATTCATTGAAGACGCGTCTCACAGCAGCTTTGGAGAGACAAGGCTCACCGGTCCGAAGAGACTTGACCACGTCT…	Brassica napus UPF0725 protein EMB2204-like (LOC106400718)	EMB2204 At1g22090	May be involved in embryogenesis	embryogenesis
comp19339_c0_seq1	1.35798	3.86032	1.50726	0.0490114	GO:0005829(cytosol),GO:0008168(methyltransferase activity),GO:0008270(zinc ion binding)	NA	TCCCAAGGAAAGTTCACATCTTTGACATCAACAGCTTTGTTCTCAGCCACCTGTGACCGAACAAAGTTGATGAGCTTGAAGGAAGAGTAGAAGTCCAGTTTCAGCTCCTTTCTAACTCCGTGGAAATCAAACGCGTGGCTCACACGACAGTGCTCGAAGAGTAGAGCACAGGACACGAAGTGAGAGTCGCAGAATAAACAGAGGAAGTCAGATTCGGAGCCGTCACCGTCCTCCTCCACACCAGCTTCCCAGTCTGCCCAGTCTCCGTCCTCTGAGAAGTTCTCTTCTGTATCGTCGTCATCGCTGTGGCTGATAAGTTCGTTCTTGACCATCTTTGTTGCCGCAGCAGCCATGAGAGTGAGTGAGTGATTATTTCAGCACGGCGCTAACGTTCTGAAG…	Brassica napus probable protein arginine N-methyltransferase 3 (LOC106400757)	PRMT3 At3g12270	Methylates (mono and asymmetric dimethylation) the guanidino nitrogens of arginyl residues in some proteins	Protein modification
comp73835_c0_seq1	3.064	8.75101	1.51403	0.0490114	NA	NA	GACAGAAGCAAGCCAAGCATAAGTATGACTTTTGTGAGTGTGTGATTGTACTTGTTTATGTAGCCATTTTTTATTAACTTATAATTGGTCTGTTCAAGTATTAAGACACATGAGGTTGCCTTGGTTATGAACTGAAAGGTCTTGTCATCACTACAACCACACTACTCTCACTCTACAAGCCTTTAAGATTCCGATCTCAGGGCAACGCCATCTCGAGAGATGCTTCAGAA	Brassica napus double-stranded RNA-binding protein 1-like (LOC106453140)	DRB1 HYL1, At1g09700	Localizes to nuclear dicing body (also named D body), a nuclear body distributed throughout the nucleoplasm and involved in miRNA processing. Double-stranded RNA-binding protein involved in RNA-mediated post-transcriptional gene silencing (PTGS). Functions in the microRNAs (miRNAs) biogenesis by assisting DICER-LIKE 1 (DCL1) in the accurate processing from primary miRNAs (pri-miRNAs) to miRNAs in…	miRNA processing
comp18828_c0_seq1	1.71075	4.90487	1.51959	0.0490114	NA	NA	CGTGGAGCTAACTAAAGGCATCAAAGGTGCAAAAGTGGAGAACCACAAGTTCTGCGCTTCTGTGCATTACCGTAACGTTGACGAGAATGACTGGCCACTCGTTGCTCAACGTGTTCATGACCACTTGAAACAATCCCCTCGTCTGCGTCTAACTCACGGCAGAAAGGTTTTAGAGGTTCGTCCTGTGATCGAATGGAACAAAGGAAAAGCAGTTGAGTTTCTGCTGGAATCTCTCGGATTAAGCAACAACGATGATTTTCTCCCAATCTTCATAGGAGATGACAAGACTGATGAGGAT	Brassica rapa probable trehalose-phosphate phosphatase G (LOC103861317), transcript variant X2	TPPG TPP6, At4g22590	Removes the phosphate from trehalose 6-phosphate to produce free trehalose. Trehalose accumulation in plant may improve abiotic stress tolerance	abiotic stress tolerance
comp75462_c0_seq1	2.45906	7.07697	1.52502	0.0490114	NA	NA	TCCCAAATTGAAATTCATTCATAAGCGAACCGCAATTGTTTAATACATAAGTTGGCGGATACAAAATCTCCAGAGACAATAGCCCAAAGAACATGCAGCTAAAACCCACACCGGGGCACTTTTCGAACATAACCTTAACAAAGCAAGGAAACTAAACCATTCCTACCATTCACTAGGACTCAATAAACTAAAAATAGTAACACTAGAACATACGACAAACCAGTGCAATAGACTTCCCAAGTAGCAAGTAAGAATGATCTGGATAAATCGAAGCTGCCCTCGGCACGCCATACAAAACAATCCACTTGTAGAACCCGAAGACACCGATGCGCCTTCTCAAACCCGGATCTATCGCT	Brassica napus myosin-13-like (LOC106387350), transcript variant X4	XI-G XIG, At2g20290	Myosin heavy chain that is required for the cell cycle-regulated transport of various organelles and proteins for their segregation. Functions by binding with its tail domain to receptor proteins on organelles and exerting force with its N-terminal motor domain against actin filaments, thereby transporting its cargo along polarized actin cables	cell cycle-regulated transport
comp56760_c0_seq1	1.08469	3.17233	1.54825	0.0490114	GO:0016021(integral to membrane),GO:0005743(mitochondrial inner membrane),GO:0005524(ATP binding),GO:0042623(ATPase activity, coupled),GO:0043623(cellular protein complex assembly),GO:0016226(iron-sulfur cluster assembly)	NA	GTGGTTAAGTAGTTTAGTCACAAAGTCTCATGAGAAACCAAAAGAAAGCAAGTAAAAAGTTTCTTGAACACACAAAGATGCGTGAGACCGGGGGAGTTTGGGGGTTCACAGGCTCCACAATGACAAGCCTCATGTTCTTCAGGGCGATCTACAAACAGTTCTTCCCTTACCAGCTCCGAGTCCTGATCGAGAAATACGTTTACAAGTTGATGAAATGGGTCTCTACTTCTGTTCACATCAAGTTCAACGAGTACACAGGTCTCAAGAAGAGCGAAGCTTACAACTCCATCCGCAACTACTTGTCCTCCAAGTCAACGGCCCATGCGAAAAGACTCAAAGCCAACGAGAAGAAAGGCAGCAAATCTCTGGTGCTTAGTTTGGACGACCGCGAAGCGGTCG…	Brassica napus ATP-dependent zinc metalloprotease FtsH 1-like (LOC106395063), transcript variant X1 1365 1723 70% 0.0 93% XM_013835593.	zinc metalloprotease FtsH 1	Part of a complex that function as an ATP-dependent zinc metallopeptidase. Involved in the thylakoid formation and in the removal of damaged D1 in the photosystem II, preventing cell death under high-intensity light conditions.Disruption phenotype：No visible changes in phenotype, probably due to a complementation by FTSH5. The presence of both FTSH1 or FTSH5 (subunit type A) and FTSH2 or FTSH8 (s…
comp73416_c0_seq1	2.02808	5.99877	1.56455	0.0490114	NA	NA	ATGACATCTCTTGTTCTAACCAAGTTGTGTCCTTTCTACACTTATGTAAAGACAAAAAGCTTACTTGAGCTCAACCAAACAAAGATGACAAGAGAATGTGAAAAAAGATTCAAACTTTATTGATTTTATTATTGTTACTAAAGAGAATACTGAAACAAAAGACTCTTGAGATGTTTGATATGCCTTTTTAGCGTTCGATTTGTATTGTGACATGACTAATATTATACTCTCTCCGGATGTAATCA	Brassica napus metal tolerance protein 1-like (LOC106411745)	MTP1 ZAT, ZAT1, At2g46800	Mediates zinc accumulation in roots and confers resistance to zinc. Involved in sequestration of excess zinc in the cytoplasm into vacuoles to maintain zinc homeostasis. Can also transport cadmium with a low efficiency	maintain zinc homeostasis
comp45229_c0_seq1	1.67881	5.05593	1.59054	0.0490114	GO:0005829(cytosol),GO:0005524(ATP binding),GO:0004828(serine-tRNA ligase activity),GO:0046686(response to cadmium ion),GO:0006434(seryl-tRNA aminoacylation)	00970(Aminoacyl-tRNA biosynthesis)	CCGATCTATCTAAACCTAACTTAGGGACCACGCTAAACCTAGGGAACAGGCTAATACTCTCCTATATATAAATAGGGACATAATCATCAGGTTCTCACAAGTCACAACACACAAATAAAAAAGCAGAGAGTACTTTTATCGAGCTGTTAGCAGAATAATGTTGGATATCAATCTGTTTCGAGAAGAGAAGGGGAACAATCCGGAGATCATCCGAGATTCTCAACGGAAGAGATTCGCCAGTGTTGATCTCGTCGACGAGATTATCGAGCTCGACAAAGAATGGCGTCAGCGTCAATTTGAAGTAGATAATTTGCGCAAGGAGCTCAACAAGCTGAACAAGCAAATCGCCAAGCTCAAAATCTCTAGTGCTGATGCGACGGAGCTGATTCAGCAAACAGA…	Brassica oleracea var. oleracea serine--tRNA ligase-like (LOC106306954)	At5g27470	Belongs to the class-II aminoacyl-tRNA synthetase family	serine-tRNA ligase
comp60011_c0_seq5	2.55383	7.73332	1.59842	0.0490114	GO:0005634(nucleus),GO:0005516(calmodulin binding),GO:0043565(sequence-specific DNA binding),GO:0003700(sequence-specific DNA binding transcription factor activity),GO:0010200(response to chitin)	NA	GAAGCAGAGGCGCATTTTCCGGCGATATGATTCTCTGAGTTACATTTTCTCTTCGTTGGTTTGGAGAAAGAAGAAACTGTTGTGGAGAGGCTTTGAGTACCAAACGGCGCCGTTTCAGAAGGACGGTGATGATGTGAAGAAACTGTTGTGGAAAGGCTTTGAGTACCGAACGGCGCCGTTTCACGACGGTGGTGGTGGTGTTTCATGTGCTCGGACTCCGCCGTTACGGAGGAGAGAGAAGAGAACTCGATCGTTTTAATCGGTGAAGAAAACGAACCTTTATGGATCTGCGGCGGAGCTTGAAACGGCGTCGGTTTAATTTCTTGAATTGGTGAAATAACCGGAGCGCGTCTAAACCGGGCGTGTCCGGTTGGAGTACGATCTAAGAGAGATATGACC…	Brassica napus probable WRKY transcription factor 15 (LOC106390291)	WRKY15	Transcription factor. Interacts specifically with the W box (5'-(T)TGAC[CT]-3'), a frequently occurring elicitor-responsive cis-acting element
comp67619_c0_seq3	1.96203	6.01228	1.61556	0.0490114	NA	NA	GGAAGGTAGTTTTCAGGGAAGGAGACGTCGTGAACGCAGCCCACGAGCTCTTCGTTGATGATCTGAGTGGAATCATCATCTTCTCTCTGAAGTTTCTGCGGCGGAGCACAATCAGAAGATTCCTCCACCGATTTTCTCTTTACAGAACCCATGGAGGATGGGTTTGTATGAATGTTAGTGCTATGGTCCTAATGCAGAGTTCGAGAGGAGAACGCCGTGGAGGACTTAGCGGCGACCAAACGGTATAA	Brassica napus superkiller viralicidic activity 2-like 2 (LOC106418603), transcript variant X2	Superkiller viralicidic activity 2-like 2	May be involved in pre-mRNA splicing. Associated with the RNA exosome complex and involved in the 3'-processing of the 7S pre-RNA to the mature 5.8S rRNA	pre-mRNA splicing
comp71869_c0_seq1	2.79969	8.6223	1.62281	0.0490114	NA	NA	TCAATGGGGTTTGGGTAATGGTAACTGAGCATCGGTATAAAGTCACTCACTGGTTTGAGATAGAGATGTCCAAAGATTTTTTTTTTTTTTTGACTGTTTGTTCTGATTTGACTATGTAGTGTATGGTTTAATAAGCTTTTCCTATGTAATTGTATCGTCCAAACTTTGTTGGTGGTCTACCTCTGAATCGTCCGATGGTCATATATGTGTCGTATACGCTTATGGGTATATATGTCTAACCAAGTCAGACTTGTTTTATTCTCCCAACACAAAC	Brassica rapa arginine/serine-rich protein PNISR (LOC103852670)	Arginine/serine-rich protein PNISR	Belongs to the splicing factor SR family	splicing factor
comp39931_c0_seq1	1.5589	4.80971	1.62542	0.0490114	GO:0005829(cytosol),GO:0005759(mitochondrial matrix),GO:0005524(ATP binding),GO:0004176(ATP-dependent peptidase activity),GO:0003677(DNA binding),GO:0005515(protein binding),GO:0004252(serine-type endopeptidase activity),GO:0006508(proteolysis)	NA	TCCGCTGTTCAAAGCGCTGAGTCTCCTCACTGGGTTGAATCGGAGATCGACCTCGCTGGGTGGTCGCCGTGTTTTCTTCTGCTCCGATAACGCCTCCGACGCGGCGGCTGCGGCGGCTGAGGCCGAGGCGAAGGCGGCGGAGTCAGATTCGGATGGGGCTGACTCGAAGTCTTCGTCGGCGATTGTGCCCACTAACCCTAGACCCGAAGATTGCTTAACGGTTCTAGCATTGCCGGTGGCACATAGGCCTCTTTTTCCTGGTTTTTACATGCCAATCTATGTCAAG	Brassica oleracea var. oleracea lon protease homolog 1, mitochondrial (LOC106327626)	LON1 At5g26860	ATP-dependent serine protease that mediates the selective degradation of misfolded, unassembled or oxidatively damaged polypeptides as well as certain short-lived regulatory proteins in the mitochondrial matrix. May also have a chaperone function in the assembly of inner membrane protein complexes. Participates in the regulation of mitochondrial gene expression and in the maintenance of the integ…	mitochondrial polypeptides degradation
comp68771_c0_seq1	5.88536	18.1793	1.6271	0.0490114	GO:0009570(chloroplast stroma),GO:0016020(membrane),GO:0005739(mitochondrion),GO:0004813(alanine-tRNA ligase activity),GO:0005524(ATP binding),GO:0046872(metal ion binding),GO:0000049(tRNA binding),GO:0006419(alanyl-tRNA aminoacylation),GO:0009793(embryo development ending in seed dormancy)	00970(Aminoacyl-tRNA biosynthesis)	TCTCGGGTAAATGTACTCAAACCTATACATTATCTCTTATATAAGAAGAATTTATTTAATTTCAAAAATAAACCCGCGCTTTCTAAGCGCGGGTCAAAATCTAGTAACTAATTACGCGAGTAGAATGTACTCATTATCAGGAGCACCTTTTTAACTAATTACGCGAAACCAATGAAGTAAATTACTCGTCCAGATTAAAAAAAAAATCAAATTTCTTTACATCTTCTTATAGGAGAGATTCACTTTTCCAAGACCAAGCAAATGTGTACAATCTCTTTCCATGTATATAGCAAAGTTGGTTCTCTTTCAACCAAGCTTTTCAGATAGAGTCGCCACAAGCTCTTCCCGAGCTTTCTCCAATGCACTCGAGAGATTCTCAGGCTTTCTGCCTCCCGCTTG…	Brassica napus probable alanine--tRNA ligase, chloroplastic (LOC106410267), transcript variant X1	EMB86 EMB1030, EMB263, At5g22800	Catalyzes the attachment of alanine to tRNA(Ala) in a two-step reaction: alanine is first activated by ATP to form Ala-AMP and then transferred to the acceptor end of tRNA(Ala). Also edits incorrectly charged tRNA(Ala) via its editing domain	tRNA binding
comp74810_c0_seq1	3.2749	10.2108	1.64058	0.0490114	NA	NA	CAAGAATAAGACTTTAGTCTGCATTCACATAATAACAAGATGATCAGATGTCAGGGAAAAACAAGAGACCCGATTTCACAAGTTGTTATCTAACAAGAGTGTACCACTACAGTTAAAATATTGATCTGGTCCAATATTATCTCAATCCTGGAACAATCTGGCAAACCAGGGAGCTCAAGTTTACCACAAGCTCATCCTCCACGCATATGTGCA	Brassica napus DNA-directed RNA polymerases II, IV and V subunit 3-like (LOC106409313)	NRPB3 NRPD3, NRPE3A, RPB36A, At2g15430	DNA-dependent RNA polymerase catalyzes the transcription of DNA into RNA using the four ribonucleoside triphosphates as substrates. Component of RNA polymerase II which synthesizes mRNA precursors and many functional non-coding RNAs. Pol II is the central component of the basal RNA polymerase II transcription machinery. It is composed of mobile elements that move relative to each other. NRPB3 is …	transcription
comp68897_c0_seq11	2.14024	6.68377	1.64289	0.0490114	GO:0009570(chloroplast stroma),GO:0016020(membrane),GO:0005739(mitochondrion),GO:0004813(alanine-tRNA ligase activity),GO:0005524(ATP binding),GO:0046872(metal ion binding),GO:0000049(tRNA binding),GO:0006419(alanyl-tRNA aminoacylation),GO:0009793(embryo development ending in seed dormancy)	00970(Aminoacyl-tRNA biosynthesis)	TCCACCGAAGAAGCTCTCTCCCACGGCTATCAGTCGCAATGAAAGAAACTCTCCCTACGGATGAAGGTTTTGTTACCAAACCCATTCTTAGTCTTTCTCCTGCTGTCTTATTGCCCACAAGACCAACTCAGATTATTGCCAAGAGCTCATCAGTAACAGCACAGCCTGTCTCTGAGGACGCTAGTGAAAAAGATCATCAGTCCAAAGATGTTAGTGGAGACTCAATACGGAGACGTTTTCTTGACTTCTACGCCTCTCGTGGACATAAGGTCCTTCCAAGCGCCTCTCTTGTACCAGAAGACCCCACCGTCTTGCTAACCATCGCAGGAATGCTTCAGTTCAAGCCTGTTTTCCTCGGAAAGGTAACAAGACAGGTTCCTTGTGCAACAACCGCACAAA…	Brassica oleracea var. oleracea probable alanine--tRNA ligase, chloroplastic (LOC106327088), transcript variant X6. EMBRYO DEFECTIVE 1030/86/263	EMB1030 EMB86, EMB263, At5g22800	Catalyzes the attachment of alanine to tRNA(Ala) in a two-step reaction: alanine is first activated by ATP to form Ala-AMP and then transferred to the acceptor end of tRNA(Ala). Also edits incorrectly charged tRNA(Ala) via its editing domain	tRNA binding
comp35544_c0_seq2	1.10421	3.49613	1.66274	0.0490114	GO:0005783(endoplasmic reticulum),GO:0016021(integral to membrane),GO:0030797(24-methylenesterol C-methyltransferase activity),GO:0003838(sterol 24-C-methyltransferase activity),GO:0016126(sterol biosynthetic process)	00100(Steroid biosynthesis)	AGATGTTGTTTAAGACTGCTGATTACTTGTCTAGAGGTGGAGAGACTGGTATCTTCTCGCCGATGCATATGATTCTCTGTAGAAAACCAGAGAAAGCTTCTTCTGAATGATGCAAACAAAAAAAAAAAGTCAGTTTCATGTTTTGCCCGTTAAGACTCTTTTTTTTTTAATTTCGTATTAATATCTCTTTGCTGTTCAGTGTGTTTTAAATTTTTACTTCTATTCAATTTGATTGGTATAACAACTGATGATGTTTGATGAGATCTGTAAGATAAAAATAGAATAGACGGTTGAGATCTGCCGTGGATTGCGCCGGCGTTAATGGGGTTAGCACGTGTTATTGTTTACTTTTGAACTTTTAAAAGTAAAGGGGTTGGTAGTTTCGTTAGTAGGTGTCCA…	Brassica napus 24-methylenesterol C-methyltransferase 3-like (LOC106432484), partial mRNA 470 470 51% 2e-130 99% XM_013873323.1	SMT2 CVP1, At1g20330	Catalyzes the methyl transfer from S-adenosyl-methionine to the methylene group of 24-methylene lophenol to form 24-ethylidene lophenol. This protein is involved in the pathway sterol biosynthesis, which is part of Steroid biosynthesis	Steroid biosynthesis
comp59443_c0_seq3	3.44254	10.9099	1.6641	0.0490114	NA	NA	GAAATGATTCATGAAGTTGCCGTAGAAGATCTTGAGCTAACTCTCGGTGGCACTAAAACACGATGAACATCAGTTTGAAAGTTGGTGGTGAGAGACAAAATCTTGGGCATTGTACAGGATCTGGCATGGCCAAGGAAGGTCAAAGCAAGGGTCGAACATTTTAGATACCGTTACCATTCTCCATTTATGCTTTAAATGTTTTCTTTTGTGATCATAATGTTATTGGAGATGTAATGTATGAATGGGTTTTTGATAATACAAGGA	Brassica napus BES1/BZR1 homolog protein 2-like (LOC106410189)	BEH2 At4g36780	involved in stability of the protein and constitutive brassinosteroids response	protein stability and brassinosteroids response
comp49628_c0_seq2	3.30013	10.4705	1.66573	0.0490114	NA	NA	GAGTTTGAGATTAGATTGTTTTATGAAGTTACTGACTATGTTATTTTTATAGTTACTAGATCTGGTACTTTGTTGAAACTTTCATGATTAGAGAAGTAGAAAAAATAGTTCCATGTTTCTTAACCGGATGCTCTTCATACAAAAAGGGTCATCATTAATGTAAAGAACATTTAGCTTTTGGAACAAGAAGATGGTCTAAATTCTATTCGGAG	Brassica napus peptidyl-prolyl cis-trans isomerase E (LOC106346555)	peptidyl-prolyl cis-trans isomerase E	PPIases accelerate the folding of proteins. It catalyzes the cis-trans isomerization of proline imidic peptide bonds in oligopeptides (By similarity). Essential protein regulating cell division, adhesion and elongation throughout the plant development and embryogenesis. Required for the spatial organization of apical meristems. Involved in the hormonal control of cell division and differentiation…	regulating cell division, adhesion and elongation
comp20734_c0_seq1	2.02971	6.5507	1.69038	0.0490114	NA	NA	CTCTTCCGATCTATTGGTTTGGTAGCTAAAATGGAAAACAGAATAACAATGAACCTGATTGGTTGAGCATCTGAAAACGTCCCTAGTAATTGATGTCAAATTTTATTTTATTAACCAATTCAAAACACTGTTCATTCCCTATTTTGTTTCAGCCGTGGCTGAACCCAAAAAGAACAAAAAAAAAAGAACAAAATCACATGGAATAGCAGTAAAAAAAAGTTACTCCTTTCTAGGCGACAGGGATCATCTCA	Brassica napus zinc finger CCCH domain-containing protein 26-like (LOC106451280)	ZFN2 At2g32930 C3H26	-
comp34014_c0_seq1	20.6792	70.1189	1.76162	0.0490114	NA	NA	TTCTTCTTCTTCGTCGTCCTCTTCTTCTTCTTCTCCTTCGTCTACTTCTTTGTCTGGGATAAATGTGTAGATGGCGCGAAAGAGTTCTTCTGATCCAATAGTGCCCCTACGCAGATACTCGGACTCGTTCAAGAAGTTGAACCTTCTGCAAGATAATTCGGTGCTAACCATCTGGACCAGTTCCTTTTTTGATTTCGAGTCGACATATTGGACCACCATGTCTTGGAGTGGCTGAAGTTTCTCAGCTTTGGCCACCTTGAAAATTTTGATGAGAGACTTGAGGTTTTGGCTATGGATTTCGTGGGAAAGTTGGTTACTTGACTTAGAGAGGATATGGTTGCGTGCAGCTTTGCGCACATTCTCATAACCAATGTACTCAGCCACCTTGATCAACTTGAT…	Brassica oleracea var. oleracea nucleosome assembly protein 1;2-like (LOC106341933)	NAP1;2 NFA2, At2g19480	May modulate chromatin structure by regulation of nucleosome assembly/disassembly (By similarity). May function in nucleotide excision repair (NER). Involved in somatic homologous recombination	nucleosome assembly/disassembly
comp59053_c0_seq1	1.94487	6.66	1.77584	0.0490114	NA	NA	CTGAAGGTGACCATGTTCTTGAGGCAGACGCCGGTAGAGAGACTGATGTGCTGTCTGAAGGAGAACTCGAAAACGATGGTAGAGAAAGAAGTAATGTTCCAGCTGTTTTTGACGGTAAAATGAAGCCTGGAGATGGCAATACCGGAAGAGATGACCCTTCAAGAAATAGACTGAACCGATCAAAATCTAGGGCGAGAGGAAAGGTGAACGAAGGTGCTAC	Brassica napus DDB1- and CUL4-associated factor homolog 1-like (LOC106424184)	DCAF1 At4g31160	Component of the CUL4-RBX1-DDB1-DCAF1 E3 ubiquitin-protein ligase complex, DCAF1 may function as the substrate recognition module within this complex. Appears to be required for plant embryogenesis and to affect several other developmental processes including leaf, shoot, and flower development	embryogenesis
comp36020_c0_seq1	0.607841	2.08449	1.77793	0.0493289	GO:0005634(nucleus),GO:0003677(DNA binding),GO:0003700(sequence-specific DNA binding transcription factor activity),GO:0009873(ethylene mediated signaling pathway)	NA	ATCCCAAATGGGATCAGTAGGATCAAAGATCGCATACTCTGTATTCATGTTGTCATAGTAGCCGTTAGCTCCATTCATTGCATATAGTGATGCTGATATCTGTCGTTCAATGTCAGCCAGACCCAAATGTTGGTCGGTTGAGTTTTGATTGTTGAGATGTCCATGTGGTTCTTCACCTCCTTGAGCTAACGGAACATGATGGTTGAATCCAGAGACAAGGGGCCAGGTGTAAGGAAGCTGGACACTGTCGGCTTCTGGATGTGATATGACCGATGAATCAGGGCGGTACACGTTATTAAGCGGCAACACTGTGGTAGTTGTGGTGGTGGAGGTGAGAGTAGTAGCATTGGAAGTGTAATTGATGCTACATTCTGCAAAGAAAGAGACGGGTTTGTTTTG…	Brassica napus ethylene-responsive transcription factor RAP2-11-like (LOC106371786)	RAP2-11 ERF002, At5g19790	Probably acts as a transcriptional activator. Binds to the GCC-box pathogenesis-related promoter element. May be involved in the regulation of gene expression by stress factors and by components of stress signal transduction pathways	stress signal transduction
comp21205_c0_seq1	1.161	4.15524	1.83956	0.0490114	NA	NA	GTGCTCCAAGAATGGCACATGTTTTACAAAGATAGAAAGTTAAACTAAAAACAACCAAGATAGATAGGGGATATAAACAGAGGAAATGTTGTTTCCAAGATGAAGTTGTAGCCATATTCATCTCTGTATTCGTTCTTCTGTGTGTGTATTCTTCTTAGGACTAGACGTGTTTTTGTCTTGTTGGAGAAGAAAAGAGAAACATGTATGTTCATGTTTATGTTTATTATCGCCACTCTTATGAAATCTTTGTCCTTTCGTAAATTTCACGTAATTGATGCGTTTCCCACATGCCTAACAGTTGAACCAGAAACGAGACCATGCATGTATAAGGAAGAACGGGTTTTGCTTCATGGTAGGACCGTGTCTATTGTCTGGCACTCAACAAACAGAAAAAACGTT…	Brassica napus chloroplastic 50S ribosomal protein L13-like (LOC106393681). EMBRYO DEFECTIVE 1473	RPL13 EMB1473, At1g78630	Required for 50S ribosomal biogenesis	ribosome biogenesis
comp64852_c1_seq2	6.17612	22.1531	1.84274	0.0490114	NA	NA	GAGGAGGAGGAGGAAGAAGAAGTGATACAGCCGGAGCCGGAGCTTACTGTTGCGGATTATGGTTGGCCTAATGATATGCAAAACAGTGTTGCGGATTATGATTGGCCTAATGATATGCAAAACGAGCTGGGTTTTTGGGATCAGGATGATCTTTTTGATGTTGATGAACTCCTTGGTGATCTGGATGTAGACCTGCTAACCGGTACTGATCCATCCCAAAACCAGAACCAAGAGCAGGTACACCCTGGTGGTAATGATTCACATCCTTTTCTGCTGGAGCCACACAATGACATTTGCCAAAACCAAGAGCAGGTACAGCCTGATGGTGATGATTCACATCCTTTTCAGTTGGAGCCACGCGACGATCCTTGCCAAAACCAAGACCATGTACAGCCTGGT…	Brassica rapa dehydration-responsive element-binding protein 2B-like (LOC103859373)	DREB2B ERF044, At3g11020	Transcriptional activator that binds specifically to the DNA sequence 5'-[AG]CCGAC-3' of the cis-acting dehydration-responsive element (DRE). Binding to the C-repeat/DRE element mediates high salinity- and dehydration-inducible transcription. Involved in drought and heat-shock stress tolerance	Transcriptional activator
comp60265_c0_seq6	3.58623	13.1775	1.87753	0.0490114	GO:0052638(indole-3-butyrate beta-glucosyltransferase activity),GO:0071475(cellular hyperosmotic salinity response),GO:0071215(cellular response to abscisic acid stimulus),GO:0070301(cellular response to hydrogen peroxide),GO:0042631(cellular response to water deprivation),GO:0080024(indolebutyric acid metabolic process),GO:0080167(response to karrikin),GO:0010016(shoot morphogenesis)	NA	GTCCCCATGCATGTGTTTCTTTTGAAACCTGAGAAAAATCATCCTTATTACAACAACAACAAAGTGAATTATCAAAACAAAACGAAACAAAAACAACAACTGATAGTAAAAAAACAGTGAATTTGCAATAGACATTTAGTTTTTAACATCTCAATTTAAATCATTCAACAAACTATAGAAACAAACTCATCAATGCTTTTATCAGAGCTACCTCCTTCAGAAACAGCTTCTTTAACCAACATTTTCCATTTCTCGGCATTCTTTCTAATCTCTTTCCCTTTCTCTCCTTCCATAACTTCTACCACACACCTTACTATCTCCTCTCTTCTCACGAACCCATCACCTTCTGCCTTAACCCTAACCCCAACCTTCCACACATCCTCTACGAACTTAGCATTT…	Brassica rapa UDP-glycosyltransferase 74E2 (LOC103836517),Uridine diphosphate glycosyltransferase mRNA	UGT74E2 At1g05680	Glucosyltransferase that acts on the auxin indole-3-butyric acid (IBA). Mediates abiotic stress responses and stress-induced morphological adaptations by regulating auxin homeostasis. Possesses low activity in vitro on jasmonate (JA) and the synthetic auxin analog naphthaleneacetic acid (NAA).	abiotic stress responses
comp53255_c1_seq2	1.33831	5.03351	1.91115	0.0490114	NA	NA	AATTCTGAAGGTGTGGGGTCTACTAGCCACGTCAGCGGAAATAGCCGCCGTGGATTCGACCTTAACATCACGCCCATAAATGAATTATCGCCGGACGATGAAGTGAAGAGCCCGTTGCCGTCGAAGAAGCTCCGCCTCACGTAAGGCCTCAAGTAAGGCCTATTGGATTCTTATGTATATACCAAATTTCCAGCTTCACAGATTCAATTTTTTCTTATAATATAGTTTTTGTTGATTCTTTTACCCAAACATAAATACGTGCAAGTTGTAAGGGCATGCCACTTTTCATATAAACTTAAAAATGTTGTAATTGGAAG	Brassica napus zinc finger protein AZF3-like (LOC106356519)	AZF3 ZF3, At5g43170, MMG4.21	Transcriptional repressor probably involved in abiotic stress responses. Binds DNA in a sequence-specific manner and can repress the transactivation activity of other transcription factors	Transcriptional repressor
comp46418_c0_seq1	1.43553	5.44857	1.92429	0.0490114	NA	NA	CGCGTGAATAGGAATAACATGCTGATAGTCAGCCATGCCATCGAAGTGAAATGCATCGGAAACACGAGCGACAATATCTGCACATAGAGCTGGACTAGCCTCCTTCAAACTTACATCACTAGTGGCAACAACAGGCTGACTGTCAGGTTTCTTGACTTCTTGCTTAGAAATTTTCAACAAAAACCCGCTGCAAGGACGCTGTTCTCCCAACGCAGGATGTGCATAAGGATCCTCTGGCCTGAAACGCAGCTCAAGCTTGTTTGAAAATGATCCTCTTGCCTCAGTAATCCCTTGAACTCCTCCAAGGGTTTCAATGGCTCGGGGAATAGATGATGGGTATCCAGGGAAGTGCACTACAAAGGCCTCCTTGCTCGGCAAGGTACCTGAGACCGCTCCATG…	Brassica napus general transcription factor 3C polypeptide 5-like (LOC106423965), transcript variant X3	TF3C-epsilon	Involved in RNA polymerase III-mediated transcription. Integral, tightly associated component of the DNA-binding TFIIIC2 subcomplex that directly binds tRNA and virus-associated RNA promoters.	transcription
comp48783_c0_seq2	3.96822	15.2068	1.93815	0.0493289	NA	NA	TTTGTAGTCAGAAAATGATAATTACCAGCAGTCGTAAAACATCATTACTCATAAGTAGTAAATGAGATCCACAAAAGTCATAGGGTTGCAAAAGGAAACGAAGTACTAAAGACTTGTAGCAACAAAAAAAAGATGGATGGTGCGACATAGGGATTGGGTTCTCATGAGTTGGTCGTGCTCAACAAGTACGCAGCTTACAGTTATCTGAACACAAGGCAAGAATGGTATCTTAGTTGAACTTCAAAGCTGGACGAGCCAAGCTAATCTTAAACGACAGCTTTGAAACGTTTTGGAAACTCTCGTCAGATAATATCACTGCATGAGATGGCATCGACGTAGGCGGAAGAAAAGATGAACCAATTGTATCCTTGATGTATTGTTCCTGAGAGCTCAGAACTT…	Brassica rapa probable isoleucine--tRNA ligase, cytoplasmic (LOC103861295)	At4g10320	◾isoleucyl-tRNA aminoacylation Source: InterPro◾response to cadmium ion Source: TAIR	isoleucine--tRNA ligase
comp72193_c0_seq1	3.51999	14.0896	2.00099	0.0490114	NA	NA	GCGGTTTTGAATTTCAAAGAAGTAAACGAGAAGAAATCGTATGCGGTAACGTTTACCGTAGACTTGTCTAAGCCGTCTGGGTCTAACAGCTTTGGGAGCATCGAGTGGTCAGATGGAAAACATGTGGTGTCTAGTCCCGTGGCTGTTAGCTGGAACTATTAAAAGACTCTAAAAAAAGAGAACGTCATGAGGGTTCGGTTTAGTATATAAGCTGTCCACATAAAATTTTAAACGACCAATAATATGGATCATTGTTTATATATTATAAATAATATTTACTTGAAATCTATTGTAGATAGAAATAGTTTTGTGATGCAATCCGCG	Brassica napus subtilisin-like protease SBT1.7 (LOC106396287), transcript variant X2	SBT1.7 SLP1, At5g67360 ARA12, ASP48,	Serine protease. Has a substrate preference for the hydrophobic residues Phe and Ala and the basic residue Asp in the P1 position, and for Asp, Leu or Ala in the P1' position (PubMed:12413398). Essential for mucilage release from seed coats. Triggers the accumulation and/or activation of cell wall modifying enzymes necessary either for the loosening of the outer primary cell wall, or to facilitat…	cell wall modifying
comp63466_c0_seq1	2.04046	8.64249	2.08255	0.0493289	GO:0005634(nucleus),GO:0003677(DNA binding),GO:0004518(nuclease activity),GO:0008270(zinc ion binding)	NA	TGATCATCGTCTCCTCTTCACATACTCATAAATACTCTTCTCAGAAGATAAGAGACGAGAACAAGAGTTTCTTTTGTGTCTGTGACTGTGTCTCCTGTAATAACGAGCCATGTCTGAAACTCCGCAGGTTCAGAACTCTACTGGGTCAATCCCATCTTCCGACAAAAGTGAAGATACCTTGACGAAGGTGAAGGTTAACGAAGAGAATATGGATGAACCAAGTCTGTTTCCTGATCGTCCTGGTGAGAGAGATTGCCACTACTTTCTGAGGACTGGCAAGTGTGGCTATGGAAGCAGCTGCCGTTACAATCATCCTGTTTCTCATGTTCCAGAGGCTGTGTTTTACCACAGAGAGGAACTGCCTGAGAGGGTTGGTCAGCCAGACTGTGAGTATTTTCT…	Brassica rapa zinc finger CCCH domain-containing protein 26-like (LOC103865234)	ZFN2 At2g32930	-
comp71604_c0_seq1	1.6471	6.98733	2.08481	0.0490114	NA	NA	TTTAGCTGTGTGTGTCAGCACATTCACAGCGTCAGAAACATCACAATGTAGCTTTGTCACAGAGTCTCCTCTATTAAGCTCTTCATGGAAACCATAAGCAATATATGTCTTTGGTCCAAGATCTGGCTTCAAGGATCCATCTGGAAGTCTTGTTGCAAGATTCAAGATACCAGACTCTGGATCAGTGTAATCAAAGAAAGGCAACGCAGACATGAACTCATCATTATGCCTCGGAAGACGCTCTTCAAACAAAGCTGATGGAGGCCAATCTTTCAGTTTC	Brassica napus lysine-specific demethylase JMJ25-like (LOC106365732), transcript variant X3	JMJ25 IBM1, At3g07610	Histone demethylase that demethylates 'Lys-9' (H3K9me) of histone H3 with a specific activity for H3K9me2 and H3K9me1. No activity on H3K9me3, H3K4me3/2/1, H3K27me3/2/1 and H3K36me3/2/1. Involved in the control of several developmental processes by protecting genes from silencing. Demethylates H3K9me2 in the promoter regions of RDR2 and DCL3 and mediates the repression of ectopic non-CpG methylat…	megakaryocyte development and platelet production
comp42854_c0_seq2	0.630507	2.78799	2.14464	0.0490114	GO:0005730(nucleolus),GO:0005681(spliceosomal complex),GO:0003723(RNA binding),GO:0006397(mRNA processing),GO:0042254(ribosome biogenesis),GO:0008380(RNA splicing)	NA	AATATTCAAAGCCGAGAAACTCGTCCCCTTAAAACCCTAAAACTTCTCTGAGCCCTAACTTCCAGCTCAAGATATGGTTCTTCCTCTCTGTTCTTTTCTAACTTCATCTACCAGTTTCATCTTTGATGTTTAGTTTGATCTTTTGTTTCTGTTTCGCTTGCAGACAGAAGAAGTAGTGAACTCGAGAGCATATCCTCTCGCAGATTCTCAGTTATCGATAACAATTCTTGATCTCATTCAACAAGCTGCTTACCACCAGCAGCTCAAGAAGGGTGCTAATGAAGCTACGAAGGCACTTAATCGTGGGATCGCTGAGATTGTGGTTATGGCTACAGATGTAGATCCCCTGGATATTCTTCTTCATCTTCCTTTACTAGCAGAAGATAAGAATGTTCCGTA…	Brassica napus NHP2-like protein 1 (LOC106434620). High mobility group-like nuclear protein 2 homolog 1	NHP2-like protein 1	Binds to the 5'-stem-loop of U4 snRNA and may play a role in the late stage of spliceosome assembly. The protein undergoes a conformational change upon RNA-binding	mRNA processing
comp57041_c0_seq2	0.216189	0.96297	2.1552	0.0493289	GO:0005576(extracellular region),GO:0043169(cation binding),GO:0008061(chitin binding),GO:0004568(chitinase activity),GO:0006032(chitin catabolic process),GO:0009792(embryo development ending in birth or egg hatching)	NA	ACTCAACAATGTCTTCCACAAAACCCATATCACTCCTTGTCTCCATCACTTTCTTCTTCTCTCTCCTCCTCAGTTCATCCTCCGCCCAGTCCGTCGTCAAAGCTTCATACTGGTTCCCAGGGAGTGAGTATCCCGTCACCGACATTGACTCCTCTCTCTTCACTCACCTCTTCTGCGCCTTCGCTGACCTCAACTCTCAAACCAATCAAGTCACCATCGCCTCCGCGAGCCAGCAGAAGTTCTCCACTTTCACTCAAACCGTCCAACGGCGAAACCCTTCTGTGAAAACCCTTTTGTCCATCGGCGGTGGAGCCGCTGATAAAACTGCGTTTGCGTCCATGGCAAGTAACCCCACTTCTCGAAAATCGTTCATTGATTCTTCGATAAGACTTGCGAGAT…	Brassica napus chitotriosidase-1-like (LOC106437640)	Chitotriosidase-1	Degrades chitin, chitotriose and chitobiose. May participate in the defense against nematodes and other pathogens.	defense
comp25878_c0_seq1	1.10734	4.9788	2.1687	0.0490114	NA	NA	ATTCATTACATTTCTCTCACCAACTTAAGTTCCTGTCCTAAATACCATTTGGTCTTTTTTTCCTCTAGATCTGTACTGTCCGTTGATTCATCATGGCTTCACATAATTACTAGTTCTGTTCTGTCTGTGTGATAATTTTGGTAAGGAAAGAAAAAACGAGGGCTGTAATCAATTCGATTGATTTGAAGATATGGCAACTTTGAACCCTTTTGATCTGTTGGGTGACGACGCAGAGGATCCGAGCCAGATCGCCGTCTCCATCGCTGCTGATAAGCCCAAGAAACCTGCACCTGTTTCCGCTAAGTCATCTGCTCCGTCGAGGCAGCTTCCTCAACCTGTGAGAGAGGCTAGGAGTGATGCTCCACGCGGCGGTGGACGTGGTGGTGGTGGAGACCGAGG…	Brassica napus plasminogen activator inhibitor 1 RNA-binding protein-like (LOC106360694), transcript variant X1	plasminogen activator inhibitor 1 RNA-binding	May play a role in the regulation of mRNA stability. Binds to the 3'-most 134 nt of the SERPINE1/PAI1 mRNA, a region which confers cyclic nucleotide regulation of message decay (By similarity).	mRNA stability
comp75906_c0_seq1	0.943723	4.44947	2.2372	0.0490114	NA	NA	CCCGTAAACAATTCATAATATTTAATTATGTCTTTCTTCCTATGATTAATTATCATTTCCGTAAACAATGCATAATTGATACAATCAAATTATTAATTATCAAAATCATCGGAAGAAAATCAATGGTGTAACTTTAAGTATCTGATCTTGAGTTGTAACTTTAGGAACCGGCCTCTCAATGGTGTTGTATAAACCTGTCATAACCTCTTCACAATTCACCTCAGGTCCTTTGAACTGAAATTCAGGATTGAGAAAGTGACCAGCAGCATGCAACGGCTGGTGGAGTTGACAGTTCCATCGCTCATCTATTATTTCAAAGGCACGCTGGTACTGATCTTCTCTGTGGTTGAAGGTTCTTGCAATGGTTTCCTTAGCTCTGTCCATTGCTTCATAAATGTA…	Brassica rapa subsp. pekinensis strain 826 transposon hAT superfamily BraD8 putative transposase gene, complete cds; and disrupted translation initiation factor eIF-iso-4E.c (eIF-iso-4E) gene, partial sequence	hAT dimerization domain-containing	Recognizes and binds the 7-methylguanosine-containing mRNA cap during an early step in the initiation of protein synthesis and facilitates ribosome binding by inducing the unwinding of the mRNAs secondary structures. Mediates susceptibility to Turnipmosaic potyvirus (TuMV) and Tobacco etch potyvirus (TEV).	protein synthesis
comp17603_c0_seq1	1.82461	9.03707	2.30827	0.0490114	NA	NA	GCAGCACATCCATTGCCAATTTTCTCAGAAGCTGTCAGAACCAAGATTGTTCATCAGACATATGTCTCTCTTGCTGCAATGAACTGAGAGATGGGGAGAGTTTCTCTAGCTGGAAGCTTAACTCTGACGGTACCATTCCCTGCCCTCCAAAGGAACGTGGTGGTTGTGGTACCTCAACACTAGAGTTGAGACGTTTGCGCAAACGTGATTTGGTCCAAAAACTGATAACCGATGCAGAGGAACTTACTCAACAGTTTAAGCCACACGATTTGGATATTGCTCATGAATGTTCCT	Brassica napus lysine-specific demethylase JMJ25-like (LOC106365732), transcript variant X3	JMJ25 IBM1, At3g07610	Histone demethylase that demethylates 'Lys-9' (H3K9me) of histone H3 with a specific activity for H3K9me2 and H3K9me1. No activity on H3K9me3, H3K4me3/2/1, H3K27me3/2/1 and H3K36me3/2/1. Involved in the control of several developmental processes by protecting genes from silencing. Demethylates H3K9me2 in the promoter regions of RDR2 and DCL3 and mediates the repression of ectopic non-CpG methylat…	Megakaryocyte development
comp54033_c1_seq1	0.692813	3.44403	2.31356	0.0490114	GO:0005634(nucleus),GO:0003677(DNA binding),GO:0000077(DNA damage checkpoint),GO:0040020(regulation of meiosis),GO:0006355(regulation of transcription, DNA-dependent),GO:0010332(response to gamma radiation),GO:0006351(transcription, DNA-dependent)	NA	TCAGACTCGAGCCAAAGCAAAACAGAGTGACCACAACACACAAGCAAAGTAAAGTAGTACACAAACATGTCTTTCCGAATTACAAACAAGTGAAACACTCGAGAGATTGAAATTATTTATTCCCCGGAAAATTCAAAGTAACTTTCCGTGGATCCGAGAGAAAACTTTTGTAGCCTGGGAATTCGCTCAAGTAAAACTGATCACAAAGATATGACTTGAGCTTGCCACCAGACTTCAATGTTTTCTCCTTCCTTTAATACACATTCATGCATTTGCCTCATCCTCTTTCTTCTGCAGCATTTATCTGATATAAAACGTCGTCTCTTGCAATAATATAGTAGCAAGAAGAATCCAGTCACAGCCATCCCATCCAATTCATCAAGCTATCCTGAGAAGCTA…	Brassica napus NAC domain-containing protein 8-like (LOC106385605)	SOG1 NAC008, At1g25580	SUPPRESSOR OF GAMMA RESPONSE 1. sequence-specific DNA binding transcription factor activity.DNA damage checkpoint;regulation of meiotic nuclear division;response to gamma radiation. Source: TAIR	Regulation of cytokinesis
comp39966_c0_seq1	2.46771	12.5509	2.34655	0.0490114	NA	NA	AGGGCTCTTAAGAAGCAGAAGGCCTGGGCTCTTATGACGCAGAAGGCCAGGGCCAAGGAGGGAGAGGGGTCACAGTCCTTTTGAGAAGGAGCGGATGTTGATGTAATGAATTTCTCTCTCAAGAGACTAATTAGAAGCTCTTTGGTGTTTATCAATCATGTGATAATACTATGCAACCTTCCGTTTGTTTTGTGGATGATAAACTTAAAACTTATCTTACTATTATTTGCCTATTTGGTTTGGTAGACAGAAAGCATAATCGTATCCTTCGAAACTCGCAAATAGACTCATTAACATTGTGTTTGTCTGTGTAATTAATTCATAATGAAGTAATAAACGCG	Brassica napus nucleolin 1-like (LOC106391356)	NUC-L1 NUCL1 PARL1, At1g48920	Involved in pre-rRNA processing and ribosome assembly. Is associated with intranucleolar chromatin and pre-ribosomal particles and plays a role in controlling activation and repression of a specific subset of rRNA genes located in distinctive nucleolar organizer regions. Binds specifically rDNA chromatin and may be required to maintain rDNA chromatin structure, but is probably not required for th…	rRNA processing and ribosome assembly
comp54033_c0_seq3	0.355472	1.88613	2.40762	0.0490114	GO:0005634(nucleus),GO:0003677(DNA binding),GO:0000077(DNA damage checkpoint),GO:0040020(regulation of meiosis),GO:0006355(regulation of transcription, DNA-dependent),GO:0010332(response to gamma radiation),GO:0006351(transcription, DNA-dependent)	NA	CTTCTACAGTCCATTTTACTTAGCCTAGTGGATATCCTCCTCAAAGGCTTTTCTATATATTTCTCTCTCCCTCACTCTGGTTTTCTCTTTCTTTGTTTCGGGAGCTATGGCGAGTGCTGCTTGGATTGTAGATGGACCAGGAATCGCATCCAAAGTGAAGAATGCTTCTCTGTCTTCAGCTTTGCAGACCAGAGACTGTGGAGCTTCTATCCAATGCCCCAACTGCTATCACCGCATTGACAACACCAATGTGCTGGTTCCATGGCCTGGCCTTCCTAAAGGTGTCAAGTTCGAGCCAACTGATGCGGACATCATCGAGTTCTTGGAAGCTAAATGTGGGATTGGTGGCTCTGAACCACACGTGCTCATCGAGGAGTTCATTCGGCCAGTCACTGAAGA…	Brassica rapa NAC domain-containing protein 8 (LOC103858903)	SOG1 NAC008, At1g25580	sequence-specific DNA binding transcription factor activity.DNA damage checkpoint;regulation of meiotic nuclear division;response to gamma radiation. Source: TAIR	regulation of cytokinesis
comp106851_c0_seq1	1.52627	8.70271	2.51146	0.0493289	GO:0016020(membrane),GO:0005730(nucleolus),GO:0042254(ribosome biogenesis)	NA	CTTGGCGTACAAGATATTGTCACTTATGATCTTGGCGAGCTCTGGAAATTGCCAGCCGTACCATTTACGAGCTCTCATAGCGTAAGTGTTTAGTTCTTTGTCAAGATCATCAAGTAAACCAATAGCTTGGATTATCATTGTATCAACCTTGTCGGAACTGAACTTTAGTTTATATCTAGCGAGACTGTGAGACAACCCCAAGCT	Brassica napus probable nucleolar protein 5-1 (LOC106364857)	At5g27120, NOP5-1 NOP58-1	Required for 60S ribosomal subunit biogenesis	ribosome biogenesis
comp54033_c0_seq2	0.26406	1.72498	2.70764	0.0490114	GO:0005634(nucleus),GO:0003677(DNA binding),GO:0000077(DNA damage checkpoint),GO:0040020(regulation of meiosis),GO:0006355(regulation of transcription, DNA-dependent),GO:0010332(response to gamma radiation),GO:0006351(transcription, DNA-dependent)	NA	CTTCTACAGTCCATTTTACTTAGCCTAGTGGATATCCTCCTCAAAGGCTTTTCTATATATTTCTCTCTCCCTCACTCTGGTTTTCTCTTTCTTTGTTTCGGGAGCTATGGCGAGTGCTGCTTGGATTGTAGATGGACCAGGAATCGCATCCAAAGTGAAGAATGCTTCTCTGTCTTCAGCTTTGCAGACCAGAGACTGTGGAGCTTCTATCCAATGCCCCAACTGCTATCACCGCATTGACAACACCAATGTGCTGGTTCCATGGCCTGGCCTTCCTAAAGGTGTCAAGTTCGAGCCAACTGATGCGGACATCATCGAGTTCTTGGAAGCTAAATGTGGGATTGGTGGCTCTGAACCACACGTGCTCATCGAGGAGTTCATTCGGCCAGTCACTGAAGA…	Brassica rapa NAC domain-containing protein 8 (LOC103858903)	SOG1 NAC008, At1g25580	sequence-specific DNA binding transcription factor activity.DNA damage checkpoint;regulation of meiotic nuclear division;response to gamma radiation. Source: TAIR	regulation of meiosis
comp41684_c0_seq1	0.503838	4.09089	3.02138	0.0490114	NA	NA	TATTGGCTACTGCAATTGCTTCCTAGAGTTTCCTCCGATCAAAATTATGTTTTCAAGTCCAATTCTGATGATAAATATGTACTTACTAGATTAAATGCAAAAAGAAAAATGTATTAAATGATTCTATTGCGTCCAAACATCATCATGTAGAAGCTATTGGAGCAAGACTACTCGTATTGTGTCTCAGCGTTTGTTATACAAAAAGATTATGTAATAGCATTCCACTACAGTCTTGATCCAGTAGCTACGAGTATTTGTCGTTTTTTTTGGACAAGGTGAAGTCTCCGTAGACATTACATTGTCTGGTTTATCGTGGACGGAGATTGTATAATCTTTTCGTCATTGATGAAGTGAATCCCACATTGTCCTTGATCTGTTCAGGGATTCTGTAATCAGGAT…	Brassica napus protein GAMETE EXPRESSED 1-like (LOC106371413)	GEX1 At5g55490	Has a dual function during gametophyte development and early embryogenesis. Required for correct pollen maturation. In tricellular pollen, expressed in mature sperm cells. Not expressed in bicellular or unicellular pollen. Detected in ovules, roots and guard cells. Expressed in the embryo sac before cellularization, in the egg cell after cellularization, in the zygote/embryo immediately after fer…	gametophyte development
comp48344_c0_seq1	0.321375	3.28755	3.35469	0.0493289	NA	NA	GTTCATCAAGCTGTCAACAGTCCACCTTCGGGAAGGATCTTTCTTAAAACACTTTGACAGAAAGTCCTTTGCTTCGTCAGACAAAGAATCAGGAACATATGGAACCAAATCGCTTTCACCAATGAGAGTAATCCATTCTTCCCAACAACACAACTCACCATGCTCTGCCCAAACACGTTCCCCTGTCAACATCTCAAGAACCGTGCACCCAAAGGCCCAAACATCCGCACCATAGTCCAGAACTTTGTCCCCTATAAGCTCCGGCGACATAAACCGTGTTGTGCCTCTCACGTGACCCCATCCATCACCGTACTCACTCGACCCTTTCTCCATCGCTTTCCCAAAACCAGAGATCTTCGCTAAAAACCCATAAGGCCCTCTCAATCCTGTAACCTCTTC…	Brassica napus mitogen-activated protein kinase kinase kinase ANP1-like (LOC106373455)	ANP1, At1g09000	May be involved in an oxidative stress-mediated signaling cascade that phosphorylates downstream MAP kinases MPK3 and MPK6. May suppress auxin signaling that promotes cell cycle. Functionally redundant to ANP2 and ANP3 in the positive regulation of cytokinesis	regulation of cytokinesis
comp73579_c0_seq1	1.09176	12.2287	3.48554	0.0490114	NA	NA	AATTCAAAACCGCCGGTTCAACCAAAATCTTAACTGCTCTTGTCTCCGAGGTTACTTTAACGGAGTATGTCCCAGCTCCTCCCACGCTAGTGACCGTGCGTGTGTACTTGTATTCACCGGCTACGTCGACGTAAACTGCGAACGACGGGTAGTTTAGATCAGCGACCGAGTATGCTTTGCTCGGATCACAAGTGTAGTTGCGTCTCGACACGATTTCGATATCCGAAGCTGTGTAGTCCATTGCACAGAGGAAATCTAAATAATCCACCGCCGTTAGATCGTAGATGAGCCCTGGATTGGTGGCCGTCGTGGGCGACACGTGTCCAGCACCGTGTCCGAGCGGCGTTGAAGGTGTTACCGTCGCGATGTCGATGATCTGTTTTCCGTCTTTGTAGGATT…	Brassica napus subtilisin-like protease SBT1.7 (LOC106411951)	SBT1.7 SLP1, At5g67360 ARA12, ASP48,	Serine protease. Has a substrate preference for the hydrophobic residues Phe and Ala and the basic residue Asp in the P1 position, and for Asp, Leu or Ala in the P1' position (PubMed:12413398). Essential for mucilage release from seed coats. Triggers the accumulation and/or activation of cell wall modifying enzymes necessary either for the loosening of the outer primary cell wall, or to facilitat…	cell wall modification
comp45715_c0_seq1	0.100715	1.32228	3.71468	0.0490114	NA	NA	CTGCAGTCTAGACCCTTTGCGATACCATTATAGAGACTTGGGTGTGCGTCTTTGCGATACTCCGAGAGAGTTGTGAGATCAAGAAGACGGACCGGTTTCTTGATTCGGCTCAACACTTTGTTAACCACAACCCAACCTAAGGGAAATCCTCCTGGATATCTTTGTCCCATGAACGGCTGAGTTTGGCCCTTGCACGACTTCAATGGTTCGTTCCACTGCCTTCCATCGTAGTGAACAGGAGAAACACCTTGAAAGAAGACTTGAGTGCGTGAAGGGTTAATGTTACCGTTAATCCATCGAGCCCATGTGTTTAGTCCTTTGTAAAAAGCCACAAGCCTGTTCATGTCTTTGTACAAGGTGTTTCCTTCCCTCATATAATCCCACGGCTGGATTCCGTCA…	Brassica oleracea var. oleracea protein trichome birefringence-like 40 (LOC106328205)	TBL40 At2g31110	May be involved in the specific O-acetylation of cell wall polymers	cell wall
comp12760_c0_seq1	0.22891	7.32215	4.99941	0.0490114	GO:0005730(nucleolus),GO:0009506(plasmodesma),GO:0042254(ribosome biogenesis)	NA	GCTGCTCTTTCGATCCGTTGCGATGCGCTTGGTGATGCGGGTGATAACTCTATGGGAGTGGAGAACCGTTTGAAGCTTGAGGCAAGGTTGAGGAGTCTAGAAGGGAAAGATCTTGGACGTCTTGCTGGATCGGCTAAAGGCAAGCCAAAGATTGAAGTTTATAACAAGGATAAGAAGATGGTGTCTGGAGGTTTGATTGCTCCTGCTAAGACATACAACACTGCTGCAGACTCT	Brassica napus probable nucleolar protein 5-1 (LOC106364857)	NOP5-1 NOP58-1, At5g27120	Required for 60S ribosomal subunit biogenesis	ribosome biogenesis
comp2699_c0_seq1	0.103945	15.5562	7.22552	0.0490114	NA	NA	CATTCCCAAGCCCGCCGCTCCTACAGTACCAACTCCTTCAAAATCACCTACTACGGTGACAGCTCCAGCACCAGCTCCGAGCTCTGCCGTTGGGTTGGTTGCAGGAAGTGGCATCTTCTGGGCCATTGTCGCTATCATTGGCTTCGCTTGGGCTTAAGCCTCTCTTTAAAAAAAATGATTATGCAGCCAAATCTATATGTTTTAGAGAATA	Brassica napus early nodulin-like protein 3 (LOC106365157)	ENODL3 AtENODL3, early nodulin-like protein 3, At4g28365	Early nodulin-like proteins (ENODLs) are chimeric arabinogalactan proteins (AGPs) related to the phytocyanin family. ◾Phytocyanin-like protein.◾ electron carrier activity. ◾cytokinesis by cell plate formation.◾microtubule cytoskeleton organization. Many of the Arabidopsis ENOD-like proteins accumulate in gametophytic tissues. Although they show similarities with other phytocyanins, they lack amin…	cytokinesis
comp76699_c0_seq1	0	25.876	Inf	0.0493289	NA	NA	ACTGATGAAGTAGTGTGGACCTGAGACACTAAGTGTCACCATGGCGGGTTCCCCTTTGTATTCATTCACTGGTTTTTCTGTGATGCAGTTTTTGTAGTTTTCTTCTGTCACTTCTAACACCGAATCGTTCGTCTTGTTATCGTAGTGAAACACGAGAGTGTCTCCGACTATGAATCGACGGCCCGCTGCCCAATTTTTGAGAGTGTTGTTGGCTGGATCTGGAACCTTCCATCCGGGAACTGATCCTCCCACAGTGAAGTTTCTGGCCTCACCAAGATGGTAGAATGCTGCAAATAAGAGAAATACTAGAGACAAAATGGGAATCAAAGACGCCATTGTTCTTCCTTGTTATGTTTTGGTGCTAGATGGGTTTCTTTTTTATAAAGAGATATATGGTCT…	Brassica rapa early nodulin-like protein 3 (LOC103842391)	ENODL3 AtENODL3, At4g28365	Early nodulin-like proteins (ENODLs) are chimeric arabinogalactan proteins (AGPs) related to the phytocyanin family. ◾Phytocyanin-like protein.◾ electron carrier activity. ◾cytokinesis by cell plate formation.◾microtubule cytoskeleton organization. Many of the Arabidopsis ENOD-like proteins accumulate in gametophytic tissues. Although they show similarities with other phytocyanins, they lack amin…	cytokinesis
comp58156_c0_seq5	4.00928	0.380299	-3.39814	0.0491866	NA	NA	TCTAGAGGTTTGTATTCAAGAATCTATTTACTTTTTTAAAAATTCTTTATTTTAAATTATCTTTTTATTTTAAATTTTTTGTCTGAAAGAAAATATTAGTATGTTGTTTAACGGTTTGTTTTGTTATTATACTTACCATCCTTTATTTGTCTTCGAGATTATTGATTATCAAGATGCTTTGGATTGGTTGATGAACATCCATTCTGATTGGCTTTAAAAACACATGAGCTTACTCGAAACTGAGCCTAATTTGTTTGAGTTTAATTTTTTCTCGTTGAGATTCTGCTTTAATAGTATAGATGTCTACACTAGAATTAATAGTTGTAACTAGGAGAGGACATAATATCCAGTTCTAAAATCCGAACCCGAACCCGAATACCGATAAAAAATATCCGACCA…	Brassica rapa subsp. pekinensis clone KBrB070J23, complete sequence
comp61351_c1_seq1	64.2529	12.4793	-2.36422	0.0490114	NA	NA	ATATACCGTTGAAAACGAATTTATATATACTATGTAGGAAAGTGATTATTTTAACATCAGCTACTATGAGATCTATCTTCCTAACAATATCTCCCTTGTTCTTCTTCCTTCTTACGATCCTTGCATCCACAGTAACTGAGCCACGTCCAACTCCCATACTAATAAGACACGACAACCAAAGCAGCGACCTCGTCTCAGCCATTTCCGACATGAGAAGAGAATCTTACTACGGGTTTGTAACCCTTCTCCACATCCTCAACGACACAGATTTCTTCAGGAGCCAAGAGATCACTTTCTTGATGCCTAACGACGAGGACATATCTCAAGCGGACATGGCTCAAGAGAGTCTTGAGACGTTCATCTTAAGACACACGATCCCAGCATGGCTTATGATCAACC…	Brassica napus uncharacterized LOC106444447 (LOC106444447)
comp58466_c1_seq11	6.5341	1.57828	-2.04964	0.0490114	NA	NA	ACATAAAATAAAATGGCTTTCACTCAACACCAATGGCGGTCGGAAGTGGGAAGAATTGAATTCCTAGCGAGCGAGAGAGAGAGAGGGAAGGAAGAAGCTCACCAAGAGTCCTCGCCGGAGCCACCGCACGCCAGGACGTCATCAAGCTCGTCATCACCATCAACCGCAGCTCGAGGTAACCGGAAACCGCCATGTTTTGAGTTATGTTTCGGTCG	Brassica napus uncharacterized LOC106428180 (LOC106428180), transcript variant X2, ncRNA
comp61351_c1_seq2	39.9043	9.9686	-2.00108	0.0490114	NA	NA	GTTGAAGTCACAAATCAACCATGCATCAACTAATCACCACGAGACTTATACCTGTTTAGTATTAACTTCCAAAACTCATGAACTTCTTTCTCACATAGTATATAAGTTTGTTTTTAAAAGTCTTATAATTGATATGAATGATGATTCTAATATCAGCTAGTACGAGATCTCTTTGCCTAATTATAGCTCCCTTTCTTTTCCTTTTTCTAACGGTTCTTGCCTCCACCGAGCCACCTCCGACTCCCATATTGAGACATGACAACCAAAGCAGCGACCTAGTCTCCGCCATTGCCGACATGATTAGGGAATCTTATAACGGTTTTGGCACCCTACTCCTTCTCCATGTCCTGAACGATACAAATTTCTACAACAACCAAGAGATTACTTTCTTGATGCCTA…	Brassica rapa uncharacterized LOC103874467 (LOC103874467)
comp9226_c0_seq1	3.25563	0.814694	-1.99861	0.0490114	NA	NA	CACTGACTTATTAATACAAACTCATTTATTGAAACGCATACACTGACTTTTTATCACGAGTATTATTCTTTTGAATATTAATTGACTTATTATTACTTAGGTGGGTGGTTGATAACAAAGCAAGCACATGTAGTTGCAGGTCCGTACGTGGTTAGAGACACTCTTAAGTCTTAACTAGGAAAGTACTTGGTTGTAGAAACAGCTTCAATCACGACTTGAACAGTCAACTTATCATCAACAAGGAACCCCTTTGATGAATCTCTGAGATCGGAGAGAGTGACAAATTCACTAGAACCCCAACCATATGCACGTCCAGTTTCCCGATGACTGAACCAATTGTCAATTTGCCTTTCGACGTTTCTGAATTTGAATTTGTTAAGAACTCGAAGCTTGGCTCGA…	Brassica napus uncharacterized LOC106432372 (LOC106432372)
comp55632_c0_seq2	29.4139	7.43181	-1.98471	0.0490114	NA	NA	AAAAAAAGTATCCGAAGCCTTATCCACTTCACTCTTCTGCACAACTCGAACTTTAAAAACCAACCCTTCTTTCTTGCTACTTGCAAATAATACTATCTTTCTTTCAGTGAAGATGATAAAGTCTGTTACTCTTCGTCCGTTTCCTCTCCCTATAGAGTTTCACGGCAAGCCTCAGTTCGTCGAACCGTCGAAGTCTTGTTTTGCGGTGGTCAGGTGTTCAAGCACGAGAGACGTTCCTAAGCTTGAGCTCTTTAGCCGCGGAAAATTCGACCGTGTACTTCAAGATCCGCCATTAATAGAAAAGACCGAGAACGAACTCTCCGGTACATATATTTTACCGACCAAGAAAACGTTTCCTGTTCTGTTCTTGCATGTATTACATAGAAAGATGTCCTTGAG…	Brassica rapa subsp. pekinensis clone KBrB057N22, complete sequence
comp45136_c1_seq1	2.24712	0.63556	-1.82197	0.0490114	NA	NA	AGATTTTCTCGGAAACAAAGAATTCAAAAGTTGCACCGCCACCTCTTCGGATATTTTTGATTGTTCACATTCAGATTCAAACTCGATTCCGATGAAGGAAACCTCAAACAACGGTCACGAGAAGACTCTCCCGCCTCATCCTCACCTACCGAAACTCGAACCGCCACGTGGCACTCGCGTCTCGTCAGAAGAAGCGACGCATCAGTCATCATTCACCGTCGATATGATGAAACTGATCCGCCAAAGCCGTAACGCGATCTCCAAACGTATCTCGATTCTACACGAGAACGGCGCCGTTTCGAAGAAGGATCTCAACGAATCCGACGTGGCGGAGTTCGAAATCTCCGGAGTCAAGGTCCTCGTGAAGCTGAAAAGCGAAGAGGAGATCAGAGGCCGAGT…	Brassica napus uncharacterized LOC106351338 (LOC106351338)
comp51797_c0_seq9	11.9724	3.44155	-1.79859	0.0490114	NA	NA	TTGTTGTTTCAGGATATTGAAAAGAGACTCATCACATTAACCAAATATATTTACATTGCAAGACAAAAGAGAAACCAAAAAAAACAAGAAGATAACCTATCCCCGCTCTCTTTATATCTCTTTGTTATCAGCTTCCAACGGGGATGGGTCTCTCTCTTTCTCCTAACCCGAGCGGAGAACGGGACCGCCGTGGAAACGTGATCTCTCGAAGCACTCTTGGCATCTCAGGCTGCCTTAGCGACGGGTGTTGTATCTTCTCAAACTCTTTCTTGATCTTAACGACTTGGCTATGGATAGGAGGAACACAATCATGCCCATCATCTCCATGAATGGCCTGCTTCTTCTCCATCACAAATCGGCAGTGAGGCCAGAAGAATTATGTTTGTATGTTTTTATGAT…	Brassica rapa uncharacterized LOC103835432 (LOC103835432)
comp51162_c0_seq2	8.00354	2.31641	-1.78875	0.0490114	NA	NA	CTGAACAAAAATCAAACGTAACAAAGATTATAGAGAAAGAAAAAAACATGACAAACCTAACTCACTCTTTGCTCTTCTTCTCCTGTTCCTTATCTCTAGTTATATGTGTGGCCATTGCAGGAAGTAGACCTGCTCATGGTCCAGCTTATTTAAACCCATCTGCTTTTTCTCCAGAAGCTTACGATTTCTTTCACCCAAAATCATCACTAACTGACAATAATTCACCAAGAAACTCGCATTCTTTGCCATTTCTTTCACCTTCACCTTCACCTTCAATGACATCTAATGTAGAAGCTGATACACAAGGAAGTAAAGTTTCATCAGACGAACACATAGGTGATAGTAGAAGAGAAGAAGGACGAGGTGAAACCGTTGGAATAGTGTTAGGCGTTTCTTTCA…	Brassica napus uncharacterized LOC106386404 (LOC106386404)
comp61834_c1_seq1	2.21203	0.651337	-1.7639	0.0493289	NA	NA	ATAAATAGTTTTAGCTTCCAAAAACCCTATTTTATCTCATTTTCTCTCAAGACTTTGTCTAAACTTGTAAAAGCTTGAATCTTTCTATAATCTAAGGAAGTACTTCATCTTATAATAATTGTGTTTCTCTTGCTCATTAACATGATTAGCCTTGATCCTTACATGGGTTTAAGGTTTCTCATAGAGATTATTGAGTAGACATATTTTGGATTCATGGGTTAAGGTAGATTAGGGTGATTAAGCTAGATCTAAGGTGTTTTAGTATAGATCCATCTTGATCCTTGCTAGTAGAGTGCTTTTAATGCAACTCTAGAGTTGGCCTCTCTAAAATTGAGCTCTAGGCATTTTATACCCGGAAGGTGTTTGATGAAATGCCTGAACCAACTCTCCTAAGCTTTT…	Brassica rapa subsp. pekinensis clone KBrB058M10, complete sequence
comp68425_c3_seq2	9.0241	2.70291	-1.73927	0.0490114	NA	NA	ATGCTCCGCGGCGTGAGACTCCACAGAGGCCCAGCTATCCCCTCCTCTGATCTTATTCTCCGTGTCCAAAGCCGAATGCACCATCTTCGCGATCCCGTCGCCGTGCATTGACCCAAGCATCGCGGCCAAACGGATGTTGCTGACGCCGCGCAAGACGATGTCGAGCGCCATGTAAACCTCCGCGTACTTCCGCCCGAGCTTCACCGGAGTCACGTCGACTCCGCGGCAGGCGGTTACGATG	Brassica oleracea var. oleracea uncharacterized LOC106313229 (LOC106313229), transcript variant X1
comp48236_c0_seq1	2.01625	0.614168	-1.71497	0.0491866	NA	NA	ATCGGCTTTTTTTACTTGAAGCTACATACATTCTAGTAGCACACATAACACAAACTACATATTTTAGCATCACACAACTTTAAATGGATGTAAAATTTGGTGAATTTACATTTACAAATATAATAAGAGATAGTAGTCATTATCTGACCATGTCCAAATACATGAATCTCTAGTGCTTTAGATTCTCAGCTCCGAGAGGTGAAAGAGTTGAAGGTGAATATCTGCCTGATTGCTTCAACCGCAGAGACACTCCAGCTCTCAACATGCCTCACAATTTTGAAGTCTCTATCAAGTTCATAGACCGTACTTCCATCGATCGATATCAATGGTCTCCATGGAAGTTTCAGGTAAGTTCTTAGCTTCCACGTCGCCCGTATATAGTTTCCTTGGGACAACTCA…	Brassica rapa uncharacterized LOC103849153 (LOC103849153)
comp55632_c0_seq1	59.5835	18.41	-1.69442	0.0490114	NA	NA	AAAAAAAGTATCCGAAGCCTTATCCACTTCACTCTTCTGCACAACTCGAACTTTAAAAACCAACCCTTCTTTCTTGCTACTTGCAAATAATACTATCTTTCTTTCAGTGAAGATGATAAAGTCTGTTACTCTTCGTCCGTTTCCTCTCCCTATAGAGTTTCACGGCAAGCCTCAGTTCGTCGAACCGTCGAAGTCTTGTTTTGCGGTGGTCAGGTGTTCAAGCACGAGAGACGTTCCTAAGCTTGAGCTCTTTAGCCGCGGAAAATTCGACCGTGTACTTCAAGATCCGCCATTAATAGAAAAGACCGAGAACGAACTCTCCGATTACTGTTCTACACTCGAAGGTGATGCTTCTTACAGCTGCTGGAGAGCTTACTTTGAACTCAAAGACCTTGAGAA…	Brassica oleracea var. oleracea uncharacterized LOC106335307 (LOC106335307)
comp95636_c0_seq1	6.60672	2.04756	-1.69003	0.0493289	NA	NA	TTCTTGTCTGCTTGAGCTGCTTTTGGGAATCTTCTTTAGAAAGGGGATTGCGTAGGCAACGAGACATTGAATTGTAAAGTGCTCAACATTGTTTTCTCCTGCAAAAACAACAGAAAAATTTTACCGTGTTATCGTTAGATAGTTGATGACTGATAGTTTAGCTTTGTTACTTGAACGATGTGTGTTTCAAGTGTCTTGGTGAACAAAGAGCCCAAAGAAGGTTGAAGAG	Brassica napus uncharacterized LOC106375122 (LOC106375122), ncRNA
comp46466_c0_seq1	1.50702	0.470517	-1.67938	0.0493289	NA	NA	GTCGCCTGTAGTCTTCGCTTCTTTGGCGGTTTCTTGGATGGCAAGGTAGATCTTGTCGAGTTGGTCGGTGACAGAATCTTGTCTCAAAGCTGTGATGTCCTCGGCGACTATAGATCTCAGGTCATCTAGGAGACCAGTCCAGATCTCATCAACATTGAGGCGCATGTTGTCTTTCAGAGTTTCAAGCTTTGAGCAGATCATATGCTCCACGATATCCACTTGTATGTTCATCTCCTTCTTCCCATCATCACGAAACTCTCTCCACTCTCTTCTAAGAGTTTCAAGACCTGAGTGAACCATGTGCTCCATAGATGTCATCATCTTCTTCCCGTTTTCTACTAAAACATTCACCTTCTCCACTTCCTTGTGGAAGTCACCTTCATCGGAGAAAATCGGAGT…	Brassica rapa uncharacterized LOC103842565 (LOC103842565)
comp61351_c1_seq3	249.797	79.4577	-1.6525	0.0490114	NA	NA	GTTGTCATGTCTTAGTATGTGTGATGGTTTTAATATCAGCTACTATGAGATATCTCTTCCTAACAATATCTCCCATGTTCTTCTTCCTTCTTACGATCCTTGCATCCACCGAGCCACGTCCAACTCCCATACTAAGACATGACAACCAAAGCAGCGACCTCTTCTCCGCCATTTCCGACATGAGAAGAGAATCGTACTACGGTTTTGTCACACTTCTCCATATCCTCAACGACACAGATTTCGTCAGGAGCCAAGAGATCACTTTCTTGATGCCTAACGACGAGGATATATCTCAAGCGGACATGAGTCAAGAGAGTCTTGAGACGTTCATCTTAAGACACACGATCCCAGCATGGCTTATGATCAACCACATGCTTCGCTTCCCTAACAAGACTCTTG…	Brassica rapa uncharacterized LOC103837132 (LOC103837132)
comp25460_c0_seq1	1.26754	0.419458	-1.59543	0.0493289	NA	NA	TGCATATCTCAAAGAGTCATTACATAAACATCTTTGAACCAAAAAAAAGTCATTACATAAACATCAAGGTAATTTACAGATAATGGGCCATAAGGTACATATTTATACAAAGAAAACTATATATTAAAAGGTTTTCTTCCAGATCATCCCCTATATTTACCTCCCCCTAAAAAGCCTGATGATCACAGAGAAAGACATTGTAGTGGCTCAGGTAGGTTCCCTGGCTTTTGTAAATCAACGTATCTCTGAGGAACTGATCTTTTAGTATTGGTCTTTGCACGGCTATGAAACTTGGCCAGACGGTTTATCACCGAGAATCTTTCAATGTCCTGAATTTCTAAGATGATGTCTAACATCGATGTGGCACTCTCCGAGCTTTGGAAGTCCTCTTCAAGGTGT…	Brassica rapa uncharacterized LOC103837212 (LOC103837212), transcript variant X1
comp61158_c0_seq1	3.98287	1.31924	-1.5941	0.0493289	NA	NA	TTAAAGTTTCATAATTTTAAAATAGTGTATTTTTCTTTGAATTAATTTAACATATAATTTCAAAAAAAAAAATGCCTCTCTCCAATAACTCTTCCGGCAATCTCGTCGTGGCTGTTGCTCTCCTCTTTGCCGGCGCTCTATATATCTGCTTCTCCTCACGTTTGATCTCTGATCCTGTCTCCGGCCTCCAACACAATTTTAACATTCTGAGAACGATAAAGTTTCCAGTGGACGACCTAGAGGTGGCGCTGGACAGTGCAGCAATAGGAAACAACAAGACGGTGATTATAACGATGGTGAACAAAGCGTACGTGGAGGAGGTTGTAGGAGGGAGGACGATGCTGGATCTGTTCCTGGAGAGTTTCTGGGAAGGAGAGGGTACCATGCCATTGCTGGACC…	Brassica oleracea var. oleracea uncharacterized protein At1g28695-like (LOC106316953)
comp38890_c0_seq1	2.17053	0.747417	-1.53806	0.0490114	NA	NA	ATTTTAATTCTGGTTTCTCAATAACTTCTATGACACCAATCACTATGTCATGAATCTCATTTCTCAACTTTTTGGGTTGTTGCTATTGAGATAAAAGAAAACAGAATGCGTAAGCATTGTGATAAAGGGATACACGTTAAATATAAAAAGGTTTCTCTCCATTGATGCTTTCACCTCTGAAGCTCACAAACTCTCGCACAGACTTACCTAAAGACCTTTGGTGGTTTTGATACTTTGCGGCAAGAACAGCTGTTTCGTCGAAAGTTTTTTCAACAGCGGTTTTTATTGCAGGGATCTATAGTCAAAAACTTTTTTTTCTTGTTCATGATCACTGAATACTGAACTCATGATCTCTCGTGCTTTCAACTTGGTTGTTTGAAGCTTGTACCAGTGATGCTC…	Brassica napus uncharacterized LOC106421964 (LOC106421964), transcript variant X2, ncRNA
comp18878_c0_seq1	5.01016	1.73453	-1.53031	0.0490114	NA	NA	AGTTCTCGCTAACTGCTCTTTCAAGCTAATAGTAGCCTTTGGTAACCCTAATTCTCTACTCTCAGCCATTCAATTATAACTTTTAAAAAATCTAATTCTAGGGATTCGATTTGGATCTCGAAAATTCAGATGCAAAAAAAGGAAAACAGATAAAGGAATCAACAGAAGATACTTATACGTATTCGAGGCGTGTTCGGAGAAGGATTCCTGGGGGATTGTTTCATTCGTACGCCGGAGATAAGGTCAACGCGAGCAATGGAGCGATGAAGATGGAGAGAAGAAGATCGCGAGTCCATCGCCAACATTTTTCACGCGAATTTCGCGAGCAGAGAAAAGAAAACTTACGGAGGATTCAGAGTTGACGGAGAATTTGAGAAGAAACGACGAGAAAGTGTTGAA…	Brassica rapa subsp. pekinensis clone KBrB069M23, complete sequence
comp51797_c0_seq6	36.8362	12.7657	-1.52885	0.0490114	NA	NA	CTATGAACTAGTTGGTGGGTTACCTCTTAAAGATTACAACAAACGAGAGAAGAGAGATTAGAACAGGAGACTCGTTACATTAACCAAAGATATTTACATTGAAAAATAAAGAGAAACTCTAATACATAAAGGATCACCTATCTTTATCTCTCTTTGTTATCAATTCCCAACGGAGATAGGCCTGTCTCTCTCTCCTAAGCCGAGGGGAGAACGGGAACGCCGTGGACTAGTGATCTCTCGAAGCACCCTAGGCATCTCAGGCTGATGTATCTTCTCAAACTCTTTTTTGATCTTCACGACTTGGATATGGATAGGAGGAACACAATCATGCTCATCATCTCCATGATTGGTCTTCTTGTTCTCCATCACAAATCGGCAGTGAGGCCAGAAGAATTATGT…	Brassica rapa uncharacterized LOC103829132 (LOC103829132)
comp79524_c0_seq1	1.10672	0.385867	-1.52011	0.0490114	NA	NA	CCGCCTCCACACACGGAAGTACATTCCGCGCCACAAATATTACTAAAACACGAGAAAAGACCGTTTCCTCCTTCCGTGTGACGGCGCTGATGCTTCTTCTTCTTCTTCACCGTCGGAGTTTTCCGCCTCGAGCTCTTCCCTCCGCCTGCACTCGCCGACGCCGGAACAATCGCGCTACCTACATCGCTGCTCTGGTGACTCGATCCGAGATCGTAAAGCGGCGGAAGCTCCGTCCTCCACCGCTCGAGTTTCGATCGAAGACCTTCGATGTTGCTATCGTCGTCGAGGCTCCACTCGCTGAGGATCGAACTCTCAGTGTCGTTGGCTTGCGATCTCTCCTTGGCCATCTTATTCGCTACTTCCGAAGGCGACGGACCTAACTCAGATTCGGTTAAAATC…	Brassica rapa subsp. pekinensis clone KBrS011C02, complete sequence
comp45593_c0_seq4	1.8984	0.668332	-1.50614	0.0491866	NA	NA	GGCTAGTTAAGCTTAATTTTTTTATATCAAATTACAAAACCTTGAATCATCATATAATATATAATCCATATGGTTTACCTGCAAACGTGTTTATATGCTTTTTCACCTCGCTTCATGATATGATGATTAGAGGAATCATACCTTTAATTTGTGTTCCTTAGATAATTGTTCTTGTTGTGAATTTCCTCGAACGTTGAGCTAAGCTCCTTGACATGGTCTCTCAGGTTCTTGACTTGTAACCGTTTCTCTGATCTGAACCGCTCCACATTTTGCATGAACTCGTTCATCTCTGAGCATTTCAGCTCGTAATACTTTTCCCTCTCTTGGTCTAACTCCTTTAACTCTTCAACCTCGCCTTTTAGCGTCCTCAGTTGCTGAACAGAGCAGTGGTATTTGGAA…	Brassica rapa uncharacterized LOC103867440 (LOC103867440)
comp51308_c1_seq1	2.59378	0.925328	-1.48702	0.0490114	NA	NA	TTTCTTACCTATTTCTAAACATAGCAAGCCTGAGAAAGAAACACACACAAAAACCATTGTCTTTAGTCCTTCCTAACTGTTTTTCAGAGATAAACAAAACGTGAGTTCCCTAAATTTCTCTTGACCAAAAGAAACAATTTGCAACAAGAAAAAATCGTGAAAATGGCATAAAAAATGGTGATGCTATAGGCCAAGGGAAAAAGAATAAGAAGGTAGAAGAGGCAAAGGACATGGAAGACAGTCGCAGAGGATCATCTTCAACACCACAATCTCGAAGAATCATGGTGATTGCCGACCCAACCCGTGAATCCGCAGCTGCTCTTCAATACGCTCTTTCACATGCCGTGCTTGAGCAAGATGAGCTTATCCTCGTCCATGTTGAAAACAATGGTGGCTCAT…	Brassica napus uncharacterized LOC106385576 (LOC106385576)
comp46941_c0_seq2	2.03005	0.725279	-1.48491	0.0493289	NA	NA	CTCGTATCTTGTTTCTTTCTTTCTCTACCACACATATCATCTTATCTCTTTGACAACAACAGAATAAATGTCCCAACCAACACTAGGAGAGCCATCACAAATCCTTCCTCTTGGTTTGTCCATTCTATGATCTCGTTTTAAACAGCTTCTCTCTCTATCTTTAACAAAGGTTTCTTCTCTTCCATACTCATGCCCTACGTCACTTCAGATCTCAAGATCGCAATTATCTTTTTTACTTTCAGAGCAAAACATAGTAAAATGATTGATTACATACTCGGTAAAAGCCTTCAGAATATGAGTTATATTTTGAGTACCACTCCCCCCAAAACCCACAATATAACTCATGTTCTGTGGGTTTTTACCGAGTATGGAGGAAATCTCGAGATTTGTGTATGAATG…	Brassica oleracea var. oleracea uncharacterized LOC106340119 (LOC106340119), ncRNA
comp2127_c0_seq1	1.64256	0.591244	-1.47412	0.0490114	NA	NA	GAAGAAAATCCTTTTGGTCATCACCTTCCTCTCGAAGCCAAAAATTAGATCTGACTTTTTCCGGTGGCACAGACGCATCTACAGTCACTGGTCGGCGCGTGAACTTTGGTAGAGCGTCTTTTGATTCTGGAAACATGGCACAACAGTGTGAAGTAGTCACATCCGGTGGGAGTCGGCTTTTATGGCGGTGGGCACAGATCTATTTTCAGGTTTCATAAATGTTCTTTGTTTCGTTTTTTGCCTAGCTGGTATGTGCTCGGTTGTAGTTTTCTGAAGTTGGAGTTTATGGGGTAAACCAACGATCCAACTAGATTGTCTGGTTGTTATTGCCGTCGATCTTGGCTAGCTGCTAACCTTTTAGGATTTTAAGTGTGACTTTGGGTAGAGTGACTCTCAAAC…	Brassica rapa uncharacterized LOC103875125 (LOC103875125), ncRNA
comp15338_c0_seq1	1.48192	0.536017	-1.46712	0.0490114	NA	NA	GCCTCCTGATTACTTTATTTCATAGTTTAATAGGGATACATCATAACAAGCTGAGAAATAAAACTATTGTTGAGACTGACTCTATGGAAAGATTAGACTAAGCCACATGAGTAGTCTAGTAAAACCATATAGTATAAGATCAAGAAGTCTTCACCATCACCGCTTGCTTGTTGAGACATCTTCCCCGTTGATCGCCATAACATTTGGGACCAGAAGCCTCACATAGAAACCAATAGATGTCAGCTGAGCATGGTTACAAGTTCCAAAGAAACCTCCAAATTCACGGCGTTCAAGTATCCCTGAATGAAATCCATCTTCTCAAGACCCACTTCTCCTGCATCGAAGGTCCAGTGAACCGCATAGTGTGTACGTTCATTTGTTTGAAACGCCAGAGAGGAA…	Brassica napus uncharacterized LOC106386163 (LOC106386163)
comp41302_c0_seq1	80.0494	29.269	-1.45152	0.0490114	NA	NA	TTCCTCCTCCTCCGGCTGTAAGGATTCTCCGGCTTGGCCAAGTCCTTCATCGACGAGGAAGAAGTCAACGCCTTCGCAGCCTCAGCCGCTAGGTTCGTGAATGACTTTGACTTTCCGTTGTAAAAACTCGATATCCCTTTCCTAACGGGTAAGACTTCTTCTAGTGATTCCATCAGATCAAGAGGGCCTTTGTACGTAGACTCAGCTTCATTCTCTTCCCCTTCGCCACCGTGAAAGTCTTCTTCATCGTCGCTGTTCTTCCCAATTGAAGAAGACGTAGCGGAAGAAGAAGAAGGTGAAGAGAGAGACTCGGAAGAAGAAGACTGATACAAACTATCACCGGAGATATCAAACACATAAGATTCAACTCTATCCATCGTAAGATTCTTCCGAAACACA…	Brassica rapa uncharacterized LOC103851410 (LOC103851410)
comp53067_c0_seq11	9.65279	3.55509	-1.44106	0.0490114	NA	NA	TTTTCCTCCACAAATTTTCGAAACCTCCTCACAAAATTCGAAAACGCTCTGGAGAGAGATGAAGGAAATTCAAATTCCCAGGAAAAACTCTACGCGCTCATCTGATCCCGCAACGAAGAGGATCATCAAGGATCCTGAGCTCAAGAATCGAAAGTTTGCGGAGAAGAGACAGAGCGCAACCGTCGGAAGCACGAAGGATCCATCGGATTTTGATCCGATCTATTTCGCGATCTCCGATCACGAAGCCGAGAGTTTTCTGCAAGGATCGAGTGTAGACCTCTTACCAACGCCAGAGATTTGCGACGAATCTCCAGTTGCATCCGTTGCTAACAAGGCTTTTCACGTCATCGACGCTGCGATTGCTGCGGGCTTGCCTGCTTCTGTGCAGTCCTTGCGCGA…	Brassica rapa uncharacterized LOC103870733 (LOC103870733), transcript variant X2
comp36947_c0_seq1	42.3915	15.8238	-1.42168	0.0490114	NA	NA	ACCAGGGCGAGTGGTTGTGACTCAGCATGCAAAATGAGTAGCACCAGGGTTCGAAACACAACTTGGTACCCGATTTCCGGGAGGGATTGAATCTCTCCCGACTCACGAGAAGACTCGTGACTAACTCACGGATGGATTCGTGGGGGGGCAACGCCTGCCTGATATGCACACAGGGGACAATGTCCAATGTGCCAGATCTTGAATAGAAAAGATCTGATGCCGGATCGGATATTTAGATCCGGCGTGATCGGGGCCATTCAGATAAGCATGCTGTCTGATGGCGATTTGAGG	Brassica rapa subsp. pekinensis clone KBrH006A08, complete sequence		-
comp64512_c1_seq9	6.96621	2.60475	-1.41923	0.0490114	NA	NA	GCAACTCTTTTTGCTCTGATGCTTTTTATCATCTCCAGCTTTGAACTCGCTAAAGGATCTTTATACACAGGTGTTCTGCGCTTCCTTACTTTCACTACTTGAACTTTGCGTACAGTCTCTGAAACTCTTGTAGTTTTAGTTGGAGGACTCTTCTTTCTAGGCTCTGCATTTCCACTTGGTCTTCTACGACGTCTCTCAGCACC	Brassica napus uncharacterized LOC106367651 (LOC106367651)
comp77163_c0_seq1	0.872297	0.328294	-1.40983	0.0493289	NA	NA	CTGAAGACTTCAGAGGAAAATCATAACAAGGAAACAAAAATGACACAACAATAAAATCATGGGAATTACTAACTCTTTCCCAACACTTATTCATTAAATGTTAAGACCTTAAAAACACTTTAGTTCTGATCAGGAACATGCTTAACCGGAGCCTTCTCTGGGGGTAGTGCATCCTTCTCCCCCACCTTGCTGCCCTTCTTAACAGTATGCTTCTTCCTTGGGGAGACGACACTCTGCACCAATCTCTTCTTAAGAGAGCCTCCCATAGCAGCTCCATTAACTTTCCCCTGCTTCTTCTTATTAGCACGTCCACGTTCCTTGCCTTCAGACTCAATCAAGACCTCCTGGGTTTCTGTCTCCATCAGTTGATCATCCTCCTCCACATCGAAATCAGCCTCT…	Brassica oleracea var. oleracea uncharacterized LOC106298244 (LOC106298244), transcript variant X8
comp47634_c0_seq2	1.73554	0.660621	-1.39349	0.0490114	NA	NA	CACCAACAACCACCGCTACAGTCCACCAAAAAATTGCTTTTCCGACAAATTAGAACAAAGAGAAACTAATAAGTGGAGTAACAGAGGCAACAACAAACACAAAAATGAAGCAAGTGGCTCTAATCCACACCGTGATAAACTTGCTTCTCATGGTTCATGGAGACGTGTCTTCCTCATCATCAGCTGTTGGAGATCCAGGGATGAAGAGAGACGGTCTCAGAGTGGCGTTTGAAGCTTGGAACTTCTGCAATGAGGTTGGTCTCGAAGCTCCTCACATGGGTAGTCCTCGAGCCGCAGATTGCTTCGATGTCTCTACAAGTGGCTATTCCTTAGATCACAAGGTATCAGACTCGGATAACAACCTCGGGATCGGTAAGAGTAAACCAGGAATCATATCAG…	Brassica napus uncharacterized LOC106450456 (LOC106450456)
comp66927_c1_seq9	2.93714	1.14906	-1.35396	0.0493289	NA	NA	GTACGCTCGCCACCACCTCGCCGCCGCTCACGCCGATTACTGCCGATCGCTTCGTGTAACTGGATCCGCTCTCTCCTCGTTCGCCGGCGGCGAGCCTCTCTCCGTATCCGATCAAACTCCCCAACAATCTCCGGCCAATCGTATACCTCCACGTGTCCCTCCGTCACCTGCTCCTCTTCTGAAGCTGAAGCAGGCTCCTCCGATCACCTCCAACCGACGGAGGAAACAGCAACACAAGCCCAAGGTGCCTCATATACTCTCGGACTCGAGCCCTTCGTCTTCTCCGATGAGTCAGAGATCCAATTTCTACCAGAACTCGGCGTACTCCGCTACTCCCTCACACGCCTCCTCCGTCTGGAACTGGGAGAATTTCTACCCTCCTTCTCCTCCAGACTCCGA…	Brassica napus uncharacterized LOC106391920 (LOC106391920)
comp47266_c0_seq3	1.80192	0.710883	-1.34185	0.0491866	NA	NA	CGACAAGAGAGGGATCATCTTTCATTCATTCCTCACAAACTCATTCACAAAAAAGAAAAGCAAGAATCTGTTGGAGAGCAATTATAATAGGCGACAAGAGAGAGAGAGCAATTATAGGCGACGAGTGAGAGCAAACATGCATGATCAAGTCAAGAGAGTACGGTGGTTTTTGAAGACGAACAAGGCTGCAAACACAAAATCAAAAGAATTGTCAGCAGAATTAAGGTGAGTTTATTATTACCTTAACTAGGAAACAAGCCCGCGCGTCCACGCGCGGGAGTAAGGACGCTTATTATTATATTTTTATGTATTTCCTTGTTATTTGTATAATTATCGTACTATTTATAAAAAAAATACTATAACTGTTTTTTTTTTAAAAAATATAGACATAAAAAGTTG…	Brassica oleracea var. oleracea uncharacterized LOC106308031 (LOC106308031), transcript variant X2, ncRNA
comp19044_c0_seq2	2.37887	0.945161	-1.33165	0.0493289	NA	NA	TACAGATACTTTGCAGCTATATGACTTCCACTCTATGCTCTTGTCATTCAGATGAGTACTAGGATGAAGCCAACGGTATTCAACAAAAGAGTATCCAAGATGCTAAATAAGTGGCATCACAAAGCACAGAAAGAGACACAACATGGAAGACACTCTGAATCAAACACACCAACTCATGACTCATCTCCGATCCATCTCCTTCACAATTCCAACAACCAAAGCGGTGAAAGTTTTCCTAATCCTCGTCGTCCTAGCCACTCTGAGCATCATGACCACCGCCAGTTTTATGATCCTGAGTCTCAACAACAAGCAGCTGAATCTTCCACACATCTTTCTACTTCACATGAAAGTGCATCCATTGAACTTCCTACTGAACATGCGAGGGCTGGAGAAAATCGT…	Brassica napus uncharacterized LOC106367010 (LOC106367010), ncRNA
comp51797_c0_seq1	5.03556	2.00491	-1.32862	0.0490114	NA	NA	GTTACTATCAGCTCAGGAGACACCTAATGCTTCGTGATAATGATAAGTTATCTAGTCTTTTTGCTTGTTTCAAAACCTCTGTTTAAGCTTATCTGAGCCCTTCTCCATGAATTAGTTGTGGTTTATCCCAGAGAAGCAAAAGATTTGTTGACATAGGAGACTCATGACATTAACTAAAGATATTTACATTGAAAGACAAAAGAGAGCCTAAAATACACAGATAGTAACCTATATCCATTGCTCTTTCTTTGTTATCAATTTTCCAACGGTGATAGGTCTGCGGTCTCTCTGCCCTAACCCGAGAGGAGAATGGGAACGCTGTGGACCTGTGATATAGCGAAGCACCCTCAGCATCTGCGGCTGATGAACCTTCTCAAACTCTTTCTTGATCTTCACTAC…	Brassica napus uncharacterized LOC106367357 (LOC106367357)
comp63227_c1_seq2	3.24358	1.29353	-1.32627	0.0490114	NA	NA	AGGATATTGGAGCAAGAGACGGTGTTGGGACAGACGAGCTCGAGAGCGGTTTTGGGCGGATCACAACGTCGAATCCGTCTCCAGGGAGGGAGAGGTTGATGGGGGAATCGCGTTCGGCGGCGTTGAAAGCGGTGGAGGAAACGAGGACGGAGAAACTTTTGCTTATTTGGATCCAAAGTTTTGATTTTTATCAGAGATCTGATCGTGGGTTTACGATTGATCGATTCCTTTTGCTTAAAGTTTGCATCTTTGTTATGATTCCTTGATTTTTCAAGTTTCTGTTTTTATCAGGTTGGCTCAATCTCTACGAGAGATGGTTGAGTGCAGTGTGTGTCGTTCGAAGCTGGTTTCGAGGGCTTATGATGATCACAAGATTAGGGTGACTTCGAAACAGCGAGT…	Brassica napus uncharacterized LOC106402612 (LOC106402612), transcript variant X7
comp53067_c0_seq12	9.64411	3.85896	-1.32144	0.0490114	NA	NA	TTTTCCTCCACAAATTTTCGAAACCTCCTCACAAAATTCGAAAACGCTCTGGAGAGAGATGAAGGAAATTCAAATTCCCAGGAAAAACTCTACGCGCTCATCTGATCCCGCAACGAAGAGGATCATCAAGGATCCTGAGCTCAAGAATCGAAAGTTTGCGGAGAAGAGACAGAGCGCAACCGTCGGAAGCACGAAGGATCCATCGGATTTTGATCCGATCTATTTCGCGATCTCCGATCACGAAGCCGAGAGTTTTCTGCAAGGATCGAGTGTAGACCTCTTACCAACGCCAGAGATTTGCGACGAATCTCCAGTTGCATCCGTTGCTAACAAGGCTTTTCACGTCATCGACGCTGCGATTGCTGCGGGCTTGCCTGCTTCTGTGCAGTCCTTGCGCGA…	Brassica oleracea var. oleracea uncharacterized LOC106293887 (LOC106293887)
comp49140_c1_seq3	4.57172	1.83048	-1.32052	0.0493289	NA	NA	CCAAGTTAACCACAAAAGTAAAAGAAAAATGGGGATAAGAACTATTGGGGCATTATTAATGATGATGATGATAATTGAAGTAGAGTCGAGTCTTCACAGAGTAGGCGGTGGAAAATACAATTGGAAACCCGATGTTAACTTCTCCGATTGGGCCAACCACCAACGCTTCTACTCCGGCGACTGGCTCTGTTAGTATATATAACATTATTTCATTCTTTTTTTCAATTTCCTAAATTATTTTCTTTGAACAAAAAAAAAACTGCAAAACCAAATTAATT	Brassica rapa subsp. pekinensis clone KBrB038M13, complete sequence
comp73049_c0_seq1	4.08422	1.65301	-1.30496	0.0490114	NA	NA	CGGAACCGTCGGGTTCTTCCAGTTCTTTCATCTCTGTTGATTCCTCTTCAGCCTTATCATCGAATTAACTCGATCTTAATGTCTCTCCGCAGATCCTCAGACGACGAAACGTCATCCTGTAACGCCTCCAGAAGGCTCCTATATATAGATTTCCAAGCAAGCTATCGTTTTCCTCGATACTTCTATCCTCTACCTTTTTCGATCCTTCAGTCTTGTGATACGTTGTTGATGAAGACATTTTCGGATACTTTCCTCGGACCAGCCCGATTAAGTGTTTTAGAGAGGTATGAAATGTGTGCTTACATGAGGTTAGTTCTGGAATATTGCTTTCGGGTGATCTCAATACATTTCTGCAGCAGAGGAAGACAATTGAGAGGAGAAGACGCTGAACACTTGAAA…	Brassica napus uncharacterized LOC106356431 (LOC106356431), transcript variant X1
comp61946_c0_seq1	2.29981	0.934413	-1.29938	0.0490114	NA	NA	AAGAAAACTATGCTGCTAAAGTCGACTCTGCCCGAAAAGAGATCGTGCACAACCATAAGGGGCAATTGAGACAGCTAGTCCACATGCTTAGGCAAATTGAAACACAAGTGAATTCACATCGGGGAGACATTGTGCAGATGCTTGACGATGGCAGAAACTCTTTCCAAGAATTCATCCAGAAATCTCTTTATTACCTAAGCTCGGTTCACAGCCGAAACGATGACACGTTTCCAGCCACAGTGAAGCTCCTTCGGATCCTATTTAATAACATCAATGAGTTGCTTGGTTCTGTAGATACCGGTGTTACTGAACCAAGCAACTCATTGATGTTATTAAATAGGATCCGAAGGAGCTTCACTGTGGCTGGAAACGTGTCATCGTTTCGGCTGTGAACCGAGC…	Brassica rapa uncharacterized LOC103873459 (LOC103873459)
comp63816_c0_seq2	19.4837	7.91767	-1.29912	0.0490114	NA	NA	GAACCAAGGGAAGCTCTTCGTCTTCTCAAACTCCAACTTAAAAACTTCACTGGCATTCCATCTATCAAATGCCTGAGAGTCAAATTAGGTGACAAGAAGGAAGATTCCAAATGCAAACGAAGGCATACTGCAATTGCAAAGCTGCTGGAGGGTGAATCCATTGCCTGGTCTAAAGAAGATGATGGCCTCGTGTTGATGATTCGTATTGATGAGATTGACCCTGAGAAATTGAGTTTTGCCAAGAAATAAAAACACCATTGGTTCATATCCTTTTGCTTAGTTCCACTACAAAATTTGACTATGATGTTTCAAACAATATTCGTATGTAACAAAAGCAAAGAAGCATTTGGCAGAAATATAATTTTTTTGTTTTATCAAGTCATGTG	Brassica rapa uncharacterized LOC103840780 (LOC103840780), transcript variant X3
comp43875_c1_seq1	2.59813	1.05799	-1.29614	0.0493289	NA	NA	CACAAGCACACCTGAAAGACTCTCACTCTCTAAGCTCTTTCTCATGTTCGGAGTTACGGCAAGACTTGATGACCAACTCGGCACCACAACCACACCAAGCACCATATACATGGACCCACCTTCCCTAGACCAGCCGTGCCACAACTCAGACCACCGTTCAATAGAAACACTAGTCGTTATCTTAGCTGTCATCACCATTTTATCCGTCTTAGCCGGCATCTTCGCTCGGCTTTGCGGTGGACGCCATTTATCTGACAGCCGAGACCACGACATCGAAGGTTGGGTGGAGAGGACGTGCCGTAGCTGCATCGATGCTGGAGTCCCCACCGTCGCTGCCGCTCCTCTTCCACCGCCTCCAGCGACCACAGAAATAGTGGAAGAGCAAAGCAAGCCAACAGC…	Brassica oleracea var. oleracea uncharacterized LOC106299567 (LOC106299567)
comp53233_c0_seq9	1.04307	0.426517	-1.29016	0.0490114	NA	NA	CCGCAAAAAAAAAAAAAAACAAGAGAGAGAGAGTAAAGATGACGATCTTCACCAAAGAGGCGACAAACCTCACGGACCTCCGCCGATGGCCCTTCAAGCTTTGGTGATTCTTGAGGTAATCCCTTCGTCTTCGATCTACAACATATGAGCTTCAACGACAACTTATATAAACTTTGACAATGGTTTCTTCACCGAGAAAACTCATGGAGCTCCGGCACTAACAATACAACTTCAGATCGTGATTCCGATCTTTTCTTCGCCATCGATATGTGCAAGAAAAAAGCTATGGCGTACACACAAGATCAGATTTACTCTCTCCTCCAAGAACGACAAATACAATAGAAAGTGTACAATGACTTGGTCTGTGGAGGAAAAAACAAGAGAGTGAGAGTGAAAGGA…	Brassica oleracea var. oleracea uncharacterized LOC106296099 (LOC106296099), transcript variant X4, misc_RNA
comp34172_c0_seq1	3.06885	1.26887	-1.27415	0.0490114	NA	NA	GTCTCTCTCAGGAACTTTTATTGACCTTTATCCCCATTTCTAAACACATATCTTATTTTACGTTTTATGCCCCAAATATTCCTGTTACAGGGAAAAAACTTCAAAAGCGGCCATGGGCGAGTCACGGATCGAATGTGAGGAATTCAATTATCGATCTGGGCAGGAAAGTGTCAGATGTGAAGGATCTTCTTCAGGTCGAAATGTATGGTCCTTTCATGGTGTTCCCACACGGTGCTGGTGTGGATGTGGCATCACTACTTATGTGTCGAAGACCAGGAAGAATCCCAATCGCGAATTTTATAGGTGTAAAATTGCAGTCAAGAAAGGGGGAACAACATCTCTTCAAGTGGGTCGATGAATCTTGGACCGAGGAGAAACTTATGGAGGAAGCGAGAAAGA…	Brassica napus uncharacterized LOC106370540 (LOC106370540), ncRNA
comp55234_c1_seq7	18.9279	7.82981	-1.27346	0.0490114	NA	NA	GGAGGCACACTTTCTGTGTGTTGGTTGTCTCTTATACTCCCAATTTCGTTTCTCCTCAACATTCGTTCTTTCGTAACTATAACAACAATCCAATTAGACACACATCTCAATTAAAGAAATATAGCAAAATACAATTCATCCCTTATTTCTCATATTTTGAGACAAATTTTGAAATCACTTTCATAGTTTTTCAAACCCTAATTGCGACGATCCCCTTTCATCTTTTATCCCCGAACCTCGTTCAGCTTCGAGTAACCATGGCGAAATCGAAGTCAAAGAAGAAAGGGAACCTCAATAGTCAACCTTCTTCACCGCAGATCGATCGGAGGTTTTATATTTTGAATTCCTTAACTCTTGTTGACTTTCAAGAGTTTTCAAAATCCTTAACTTTTTCTGTTT…	Brassica napus uncharacterized LOC106374796 (LOC106374796), ncRNA
comp72054_c0_seq1	3.02932	1.27849	-1.24456	0.0490114	NA	NA	TCTCCATCAATAACCCCGGTGTGACCTACAGACCAACCAATCATCAATACAAGATCAATTTCATCTATGGCACTGATATCACTCCGTCTAACTTTATGTTACTTGACTGGATTGCAATCGGAGTTGTTCCTGATAGTGCTGCTGCCTTGCTCAACGTTGAAGAAGAACATAAGAAAGAAGATACCTACTTTGCAAGGCCGTTCTCTAATACATAATGCTCTTCAACAGACCAATCCATGACCAACGCAGCATCAGGTTTGCCTCCTCCTCCAGCTGCCAAAGATGAAAACGCAAGTCCGGTGTTGCTAGATTTAACAGCGGCAAAGAATGATTATCCATTTGGAAACTGATCCAAAGATATCGACTTTAGGGATCTAAGCTAATTCAAAAATTCAGAGT…	Brassica napus uncharacterized LOC106366408 (LOC106366408), transcript variant X1, ncRNA
comp58978_c1_seq1	9.18971	3.94418	-1.2203	0.0490114	NA	NA	GGTATAGGTTTGCGCGGTTGGAAGGGGACGAGGAATCTGAGGCACGAGCGGAGTTCTCGAGAGACGGCGGGGTTGACGGTGTACGCGGCGGAGGAAGGTGGTGCTAAAACGGCGAGGAGATCGTCGGCGGTGGCTTTGGGAAGCGAGGAGGGAGAGTGGGAGGCGGAGAGTTTGAAGGAAGTGGCGGCTGCGAGGGAGAAGGAGATGAGGATGGTGACACGGAGAGGTGCATACGAGTTCACCATCGTCGGTTCGCCATCGATGCGAAGAGTTTGTTACGGTTACGGAAGCAGGTGGAAG	Brassica rapa uncharacterized LOC103837168 (LOC103837168)
comp52310_c0_seq3	5.5432	2.38209	-1.21849	0.0491866	NA	NA	CTCACAACAAGTCACAAAAACACTCATCACTCGTCTTCGAAATATCTCTCTAACAGCGATAATGGCGGAATCACCGGCGCAGAGTGGTGCGGAGCTGGTTCCTCAGCAAGCTGAATCGGATCTGGCATCTCTCGTATTCGAAATGTCGCAGCAAGTTCAGGTGGGGATGGAGAATATGCTCAAGTTGGTCAATGAGATCGATCAAAACTCAGTTGGAATAAAGGAGGAGATTGACAAATCAAAGGACTATGCAATGGACAAGAAAAGGGTTCTCGAGGAAGAGAAAGAACAGTTCCAGAAAGCTGCTTACACCATCCTTGACATGTTAAGCAACCGAGGCTAGCTAGATGCGGTACCAATCAGAAGTTAAACTCTCCTCTTTATCTTGACATGGAACTA…	Brassica napus uncharacterized LOC106410915 (LOC106410915)
comp50334_c0_seq7	20.2304	8.73486	-1.21167	0.0490114	NA	NA	AAGATTGATGTTTAGGACGTTGTTCTTGATGTGGTCATGTAGTCAAAATATCTTGCTGCATCATCCATGGATTCTTGCTGTGGTCGTGTCAAGTTTGGCCCAAAAATCTTCACACCACAAGAGCTTGTCGTCTTCTTTTTCACAACGGAGGTCGGACCTGCTCGTCGCCGCGTCATCTCCACACCAGAGCTCGAATCTGCTGGCCGTCCTGTCATCCTCACCACAACGAAGCTCAGACCTGCTCGTTGTCGCGTCGTCCTCTTCACACCGGAGCTCTCGGATCTGCTCGTCATCTCTCCCGTCCACAAAATCTCCGATCGATCTGCGGTGAAGAAGGTTGACTATTGAGGTTCCCTTTCTTCTTTGACTTCGATTTCGCCATGGTTACTCGAAGCTGAA…	Brassica napus uncharacterized LOC106374796 (LOC106374796), ncRNA
comp40767_c0_seq1	2.75815	1.19204	-1.21027	0.0490114	NA	NA	GCCTTGGAAATTGATACCGTAAGGTTGAAAATCGCACTTAACAACGGTTTTGACATTGTTGTTATTTCCAGTGTCAACAATGGAGTCTCCGAAAGCTATTAGCGCTGGAATCTTCAAGTTTGGCGGCAGCTTGATGGCGACGACTGTCTCAGTGAGAAAGAGAATGGACAGCAAACATAGTTTTAGCGAAGAACAAGAACTAGACCGGCTTGTATTCTCTTTCATGTTTCCTTTCTTGTATTGTGAAAATAAAACAAGATTTTATAAAAAGATAAATTTTCTTGGAAGCTTTACAATAACCAGGGAAAACAGGGAACCACGTTTGCTCTCATGGTTCCTATCACGCTTATTTATATACAAACACATGTAGATGTATATGTATATATATTGCATTGTGTG…	Brassica rapa subsp. pekinensis clone KBrB026G01, complete sequence
comp73879_c0_seq1	5.24117	2.26614	-1.20965	0.0490114	NA	NA	CTCAAGTTCTTGACCTATTTAGTATACTTGGCTTGGAACCTGGAGTTTCAGATTCCGACATATAGAAGGCTGTCCATCCTGATCCAGAGGCCAACAAATATTTTTGTGGAGTCCATTTCTAAAGCATACCACGACCCAGTATCCGGTGAAAACTTTGAAAAGTATGGTCATCCAGATCGCAGACGGGGCTTTCATTTCAAATGGGCATTGCTCTTCCCTCCGGTGGCATATTATTGCTCTGTATAGTCGGTGTTTGTATGCCCCTTGTGATTGCTGTTATAT	Brassica rapa uncharacterized LOC103871008 (LOC103871008), transcript variant X5
comp68902_c0_seq4	2.91535	1.26747	-1.20171	0.0490114	NA	NA	ACTTCAGCACAGTTCTCGTTGCTATTAGGTAAGGGTCTCCTGTAGTTTTCCTTCTCATTTTCCTTTTGGAGATTTGCCTTTGCTATCCTTGACAATCTTAGGATATTCACCTGGCGGTTAGAACCCGGACGACCTCCATGCTTTTACCCAGTTGTCTTGCTAGGAAACTTTGTTTGAGCTTTTGAACCAACAGGAGTACCCTTTTGTGGCGTCTCATGGCGCCCTTGAACCATGAGTGGAGTTCTCCTTGTGCTTTGAACTACCTTTTGGAACTTTCTCCCTAGACTTTGTGTATATGCCAATATACATGATTATATTTTACTCTTCCAAAATGCATGACCACAGAGATCAGCCCATTGTATTCTTTGAGCTGGGTCTTTGATAAGAAGAGACTCAAT	Brassica oleracea var. oleracea uncharacterized LOC106344017 (LOC106344017), ncRNA
comp45098_c1_seq1	3.76376	1.64102	-1.19759	0.0490114	NA	NA	AATTTTATTTATAAATTAAAATTGACTTACAAATTAATTATATTTTACAAAACTAAACAAAAAATTAAAAATAAACTCAAACCAGTACAATTTCTCTATCCTGGTTTACACTAAACCAAATCTAAACCTAACAAAAAATTCTAAACCTAACAAAAAAGAGACTCCATAGCCTTGCCCCTCTTCCAACAGCCATGAGCCTTGCCTCCTCCAGCCGCCACGAGACTTCCGTCCTCAAGCCGCCATGGACCTTGCCTCCTCCAGCCACCATGAACCTTGCCTCCCCAACGTGGTGGTGGTGGGAGTGCGACCGTGGTGGTGGTGGGAGGGCGACCGTGGTGGTGGTGGTGAGAGGGCGACCCTGGTGGTGGTGAGACGAGGAGGAGACGCGGTGGGAGAGAG…	Brassica napus uncharacterized LOC106345223 (LOC106345223), ncRNA
comp62852_c1_seq2	3.1217	1.3673	-1.191	0.0493289	NA	NA	CGAGCAAAGGAATGAGAGAAATATCGAGGCACCAATTAGAAAGAGCTCCGAGATACATCACTTGGCTCCCCGAGACAGAACACAAGCCCTGCAGTATAGGAACGTTGGAGTAAAGAAAGACCAAACCAGTTCTGCAGAGCAACCAGAAGTTAGCTCTTCCGCAAGGAATGAGACAAATACCGAGGCGCCTGTTAGAAAGAGCTCCGAGATTCACCACTTGGCGCCCAGAGACAAAACACAAGTCCTGCAGTATAGGACCATTGGAGGAAAAAAAGACCAACACGGTTCTGCATTGCAACCAGAAGCTCGCTCTTCCATAAGCAAGGATAGAAATACCGAAGAGCCAGTTAATAAGATCTCTGAGATTTATCATCTGGCTCCCAGAGACAAAACACAAAT…	Brassica napus uncharacterized protein At4g18490-like (LOC106373207)
comp47266_c1_seq2	2.8368	1.24868	-1.18386	0.0493289	NA	NA	TTCTTCTTTAAAGACTGTCTACTCGCTTATTAAAGTTTTTTTTTTGTAGCCGTTCCGGCATAGACATGTATGTGTGTATGAGTAATATCGATAAGTTATCATCCCATGAAATAAAGTTAAATAATTTATCCGTAATTAAAATAAAGTTGTTTTGGCTGCAAAACCATATCATACATACCAACGTTCTTCTTCAATATCTCTTCCCCATTCCTTCGTCCTCAGACACTGACTCCTCTGTTTTGGCCTGGACAACTTCGACGGTGCGTTTAAGCTTGAGATAAGGAATGAGTTGTTTGACGCCAATGATCCCCTTTCACTATCACCAAGTTCTTGGCGCTATCAGTGACAACTGAATTAACCCCTTGATTCTGCTGACAATTCTTTTGATTTTGTGTTTGC…	Brassica napus uncharacterized LOC106420057 (LOC106420057), ncRNA
comp52606_c0_seq3	6.16994	2.72327	-1.17992	0.0493289	NA	NA	GAAATCAAAATCATGGAATCTATCAAAGTCCAAATCTCCAAATCAGATCATCTCTCCTCCCAAAAGCCAAAGTCCATACCTCTCTCCTTCCCATTCATTCATCTTCTTCTCCATGACTACATCAGCTTCAATGAACCCATCTCTCTTTCGAGTAATCTGTATACTCCACTCAGTCATTGCTCTAACAAGTGGGACCCTAATGATGTTCTACACAGAGAAGGCTTCCATCTTCGGACCAGGAAGTGAGATCGCTAGCAAACTCAAAGGATCAACGCCGCACGATGAACTACTCATTCAGATATCTCAGTCTTTCTCCGGTTTGCTCCTCTTTGCTATTGGTTTGATACTGTTCATGGTGTCTTTCGTTAAAGACAGAGAGTTTCATAGCTTCTTCGCTGG…	Brassica rapa uncharacterized LOC103871161 (LOC103871161)
comp68806_c0_seq1	5.4584	2.41987	-1.17355	0.0493306	NA	NA	TCAGAGACAAAACAATCAAACCAGCCAGACACTCAGAAATAAACACAGCACATAATCATTGCAGGTTTTTTATTTTTAAAACATAACAGTTTTGAGGAAACTTTTACAGTGTCAGAAACTGATCAAATCAAAACTCAGATCCTAAGTAGCTCAGGTTAATTTCGAAATTGTCTTAAACTTAACAGTATCAATTGAAATAAGATCAATCATAAACAGAAAACAGATTAGTCACTCTTCTCAAACCCAAACAGAAACAGCTAACACAGATTCTACAAAAGCAAACACATATCTGATTTCTCTGCGAGAATATGAAAAGTCTAAAACTCAAAATTGTGATCAAAGAACTCTATTTTATCAGATTTCAACACCACAAACAACAGAACGATCAAATCTCAGCAG…	Brassica napus uncharacterized LOC106401589 (LOC106401589), transcript variant X1, ncRNA
comp48678_c1_seq4	3.72662	1.66315	-1.16395	0.0490114	NA	NA	AGACCTTGTGGTGTGCGGATTCGGGACCCTCGTGCTAACCATGCTGCTGCAAAAATGAGGTTGAAGGAAGATGAACTCGAGGACAACAAGTAAGGTTTTCTTGTTTATATTTCTTCTTCTTGAGTAAGTGATTTTCTTCGATTCTTCTAAAAAATTTAAATTTTTTTTTAAGAACTCTTAGTTAAGAAACTCCCATTGGACCATTCAAAATAGAAGTTTCTTAACTTAAATTCTTAGGTTAATTTTATTAATTAAAAATTATTAAGAAACTCATAAGAGGTGATAGGGATAATCATGCTCTTAGGCCCATATGAGTTTTTATATCAACAGGCCCATAGAACTTGTTTAAAAATTAAAGTTTTGAGAAACTTACGAGATATTCTATAAGTATGAGGGTAA…	Brassica napus uncharacterized LOC106406843 (LOC106406843), transcript variant X3
comp63737_c1_seq6	2.82606	1.27333	-1.15019	0.0490114	NA	NA	CGCCCAATTAGCTCTTTCCATATTCTCCATTACCCGAAACCCTAATCCCCAAATTTCTCTTCCAATCACAAAATATCTGAGAAAAAAAAAATCGAAACAGATTAAATTCGAAAGTTTCCGGCGATCAAAGTCTCTCTCCTTCATACATTCCACAAGTTTTATAATGAGATTCAAAAAAGGAAGTAGAGTTGAGGTGTTTAGCAACAAGGAGGCACCTTACGTGCGTGGCGATGCGCTGAGATCATCTCGGGGAATGGACACACCTACAACGTTAGGTTCTTCTCTTTCCACGAGGAGGCTGTCATGGAGAGAGTTCCAAGGAAGGTGATCAGGCCGTGTCCTCCGCAAGTTGATGTTGGGCGATGGGAGGCTGGTGAGTTGGTGGAGGTTCTTGATAGC…	Brassica napus uncharacterized LOC106375362 (LOC106375362), transcript variant X3
comp44449_c0_seq1	1.82307	0.824717	-1.1444	0.0490114	NA	NA	TCCATCACCGCCGAGAATTGAAAAAAGCTTCAACAGTCACACACACTCTCTCTGGCAAACCGTAAAGAGCTATGGCTTCTTCTTCATCCGATTTGTCGAAGATGCAGAAAGATATGGAGGAACTTTTAGGTCGAGTCTGTATGACAAGATTCAAACGTTTCCTGCCCAAGCAAAAAAAAGGTTTATCGATCAGGTTACTCGCCGAATTGTTCCACAGCCAAATGATGTAGCACTATACATTGAACAAGGAGGTGAGCCGATGCGAAACAAATATCTGAATATTGTTAATGAACTTCTTCTACAATGGATTCTATCCTCCAATCAAAGCTCCCAACCGATTTAAGGTAGACCTTACTAAATTTTTTGACACCATGAGGAGTTGGGGTCTTGCTCATGCCC…	Brassica rapa uncharacterized LOC103853018 (LOC103853018), ncRNA
comp39071_c0_seq1	23.5396	10.6918	-1.13858	0.0490114	NA	NA	CTACAAAACGCCTTGTCTCCTCTTTAAAAAAAAAATCAAGAAAAGATCTCAATACATCAATAAAGGCAGTAACTTTTCAAAATCCAGATCCAGGAAATTGATTTTATTATGATCGGATTAAGTACCTGTACATGAAGATGTCGGAGTTAGGACCAAGGTGTTTACTGCAAAGAGAGCATGATTCCAAAAAGTGCGGCTCTTCACTGCCGAAAAACGCAGAGTAATACGAAGCCATTGCTTATACTATAAAAAGAACGAAAGCTTTGGAATAAAGGAAGAGAGTGGACTGCAGAATCAAATTCAAGATTCAGCTCAGATAGGAGAAAGAAGAAGAAGGAAGGAGGAGGAAG	Brassica rapa subsp. pekinensis clone KBrB056I08, complete sequence
comp48623_c0_seq6	4.89105	2.2217	-1.13848	0.0490114	NA	NA	GCTGATACGAGATTGTAGTTGAACAGCTGTACAATTTCTTTCTTGAACCGTAGATAGTTTGATTCCTTATAATAGAAGTAGTATCTCCATACGAATCATGCAACCGTATGGTCAAACATCTCTGGTCATTGTACATTCGTTAAACTATATATACCACATGTTCAACAAACCCTTGAACATTTGTTCATTGTTATTTATTATATCTTTCACTTCAATCCGAACAGGCGAATATACTTAACCATGAGGTGTGTGTGTGTGTGACTGTAGAGTCATCCACTTGTATTTTCTGAATTCACCACTCCGTGTTAAGAGTTTATGGTAATAGCAACGTCAAATCTAAATACAAAACCAAGCCAGTGAATCTTTTTTGGACATTTTATATTATTTCTTTACCTGATG…	Brassica napus uncharacterized LOC106410915 (LOC106410915)
comp54119_c0_seq4	4.9179	2.25016	-1.12802	0.0493289	NA	NA	AGACAACAAACCAAACTCGTAAACATTATAATCAGACAAAAAACCAAACCATTGTTTCTCCTTCTTTCTTCTCCAATGATATCGTTGTCCGAAGAAGACCGCTAAATGTCAAAAATACAAAACCTCCAATCTCCTTCCACTAAATCTCTCTCTCTCTCTGTTTAATCTTGTAATCTCGTTTCTGTGCAATGGAGAAACCACCGGAAAAAGTGAACAAGGCGTTTCGGTGGCCCAAAGACCAACCGGTCTCGAAATCGATCAAAGCCACTCGTTTCCTGAAGAAAGGCTCAAAGACTCAGTGGTGGAGCTCCCGGTTTACATGG	Brassica oleracea var. oleracea uncharacterized LOC106293694 (LOC106293694), ncRNA
comp53504_c1_seq2	1.5899	0.727989	-1.12695	0.0490114	NA	NA	GATATCTCAAAAGGTAGGAACATCATGCACATCCTAAGTATTTTGATGATGTTTCCTTACGTTTCTAGCATGTCTATGTTTCTCATAACTACCCTTGCTATTATCATCATCTCGACCGTAATGGCAAGACCCTCTTTCTCTACTTCCAAATCTTCATCATCTCCAGATTTAGATTCTTCCTATAAGGTGAAATCCAAGAGCTTTCTACCAAAGTTATATGGAGATTACGGGTTTTGGAACCCTAGCCCGGTTTATGGAGGCGGTTTTCCTTATCCTGGCCCAGTTCCTCATGGCAGTGTAGGTTCGAAACAGAGACATAAGGAGCCAAAATGAGGCCAGAAGCTATGTTGCATATGTTCTTCAACAAAGTTACCTGTGGGTAACCGCGTTTGGTATATT…	Brassica rapa uncharacterized LOC103835329 (LOC103835329)
comp66640_c2_seq1	3.91749	1.79813	-1.12343	0.0490114	NA	NA	TCGCTCTCACTCAAAATCTCTTCAAACTCGTGTTCTCAAATCTCAACCAAAAACTCAACAAACTTTCTCCGACAATGGGTTGCGTTTCCTCCAACCTCCTGAATCAAAGCGATGACTTCTCTCAACTCGCCGGCTGCCACCACCACTTCGTCCAGCTTACTTCCTCCACTTACGGCCTTCTCAATCTCGACCCTCCGCCTCCTCCTTCCTCCTCCGTTATCTCCGCACCAGCTACACCCATGACTCCGCCTGAGAGATTCACCTTCGTCGGTAAGGAGCCAATAACCGTCAAGTCAGAGCCGGAGGTTATTAACTTCTGGGAGCTAATGTCCGGTCTTGACGCCGATACTTGCCGGTTCTCTCCTCTTCCGGTGAAACGCAATGTCTCCTCCGTCGGAG…	Brassica oleracea var. oleracea uncharacterized protein At5g39865 (LOC106293078)
comp65293_c0_seq15	6.24008	2.86431	-1.12338	0.0492923	NA	NA	TCTGAACTTTATCCTTCAAGTAATTTGTTTCTCTTGCCGGAGAACAACGACTCCGCCGTTACAAAACCAATGACATCAAGAGCAGAGCTTCATGAGAAAGGCGATGGGGACTGATCAGACTTGGAGTATCGTGTGGAGCTTGTCGATGAGGCTTTTGATGACCAGGAGCTAATCGCCTGTTACAAGAGATAGGATACCGCTTCAAGGAAACTACTACCCATGCGGCCGTGCCGTCACTAGCATTCATCCAAGGATGTCGTTCCGTCAGATTCTTCAGAAATGACGAAGATGAAGCGATCAATCAACGAAGCCGCTGGATCTACATCTTCGAATTCACTCGGTGCCAAGAAGTACGTCTTCCTCGTCAAAGCTCAAACTCGCCACCAGGATTGAATCTCT…	Brassica napus uncharacterized LOC106389864 (LOC106389864), ncRNA
comp60328_c2_seq8	3.00204	1.40171	-1.09875	0.0490114	NA	NA	TCATGAATATTTTACATACGAAAGGACAATATCATTTCGTACGGATGGATGGATAATCAGATAGATTTAAACAAAAAATTACACTGGTTTTGTGCTTACTGAAACTTCCACAACATCTTTACGGCCTATTTCACAATACACCATATGCATTACTCCCTAGACTGCAAAAGTACCAGCGTTGAGATGTACCTTACATCTTATTGGAATTCAGAGCTCAATGATTGCCTTTGTTGGTTCTGCCTTTTGACCACTGGAAACATAGCCTTCGGCTTTGGCCTTCTTCACATGCTCTAATGATTATCTTCATGCTCTGTTAGTGGAGCTATAGAACCCAAGTTATGTCACAAAGGCGTACTTGAACAAACTTCAGCAGTAGTAGGCAAAGCAAGAAGTTTTCTA…	Brassica rapa uncharacterized LOC103835582 (LOC103835582), transcript variant X8, misc_RNA
comp63765_c0_seq1	2.58033	1.21844	-1.08252	0.0490114	NA	NA	CTGAAGCAGCTCAGTGGTACTGGACAGAGAAGTTTTCCAGTCATTGTGAAGCATTTCTATGTCCTCAGATGCAAATGCTGACTTGGGATCCAGGGTCGTTTAAGATGTTAGGAAGAGAGACGGGTAACAATACTCATTGGCTAGAAGACAAACGAGAAGCTCAACACAAGCAAAACGAGGTAATGAAACTCACGTCATCTTGGCACAACTGCTTGTGGGAACCTGGTGGATCACCGGCTGAAGTAGCTCACTGGAACTGGATAGTGAGTTGTCACGAACATGCTGTCACGTTGGAGCTTATCCTGAAGTTACATGAGCCACATTTGCAAAGGAATACAAAGGGTGAGGTCCTAGAGTTGTCATGTTCACAAAAGTTCGGAGTCGAGAAAGATGTTGAAG…	Brassica oleracea var. oleracea uncharacterized LOC106339632 (LOC106339632), transcript variant X2
comp70215_c0_seq1	4.87973	2.3049	-1.0821	0.0493289	NA	NA	GTAAGAACTAGGATCACGGCAGTACAGTAAGTAAATCAAAACCAATATTTCTCGGCGAAGAAATCGTATAACCTATGATTAAAGTACGAACCTTTCACAGTTTTATTTAGGGAGAGAGTAAGTGTCTGTCTTCACTCATTCAATGGTGGAGAAGATGAGTCGAGTTCTGCTAGCTGTAACATTAGCTCTTCTAGCTTCGTCAGCGTTATTACCAGTCTCAAATGCGGCGAAGTTGTCGTCAGCGCCGAGAAAGGAGGATGTT	Brassica oleracea var. oleracea uncharacterized LOC106307752 (LOC106307752)
comp48961_c1_seq4	6.7837	3.20783	-1.08048	0.0490114	NA	NA	GCCATGAACATACGTCCAGAAGAGTCCATGTGACTTCACAAGCTTCTCTTTTATTGTCTCTCAGGTACTTTCCCAAGAACACAGCTTCCAATTTTCTTTTGCTAACCGAGTATCCTGGCCCCACCGAGGTGGTCCAGACTAGAGACCGAAGTGAGCAAGGACGCTGCCAGGGCGTCACCATGTGGCTCACCGTGTAACGGTCTTCGGTCTCGGGTGCTGCAGCCCACATATAAATTTCGCAGTGGCCAAGGCTCGAACCCAGGGGCGGGCACTCCAGCTGGAGCTCCTATACCACTAGACCAAAGCAACTTGGTTAGGTGTCCAAATATTACTTCAACAATATTTGATAAGTGTTTGCCACTATGGTTCTTTTCTCCGACAATTACCACTAACTAAAAA…	Brassica rapa uncharacterized LOC103839185 (LOC103839185)
comp58466_c1_seq10	15.1765	7.22045	-1.07168	0.0490114	NA	NA	ACATAAAATAAAATGGCTTTCACTCAACACCAATGGCGGTCGGAAGTGGGAAGAATTGAATTCCTAGCGAGCGAGAGAGAGAGAGGGAAGGAAGAAGCTCACCAAGAGTCCTCGCCGGAGCCACCGCACGCCAGGACGTCATCAAGCTCGTCATCACCATCAACCGCAGCTCGAGGCCATCATCGTGTTCCTCTCGTCAAGACGAAGCCGTAGACACCAACCGCGCCGCGATCGGAGCCTGGACGAATCCGTACGCGCCTCCCGAAGATTCGCCTCGGCGCGCGCGTGAAACACACGCGCCACCGCCGTCCGCCGGAGCCACCGCGAGTTCCGGTCACGCGCCGCCGTCTCCGACCAACGTTCGCCGGAGCCGCCGTGACCGACCACCGTCCGTCCGCC…	Brassica napus uncharacterized LOC106376303 (LOC106376303), transcript variant X2, ncRNA
comp67507_c0_seq2	4.47101	2.13101	-1.06906	0.0490114	NA	NA	AAAATTTTAAATGAGCTTAGAGCATCAAGAAAATATTGAGAATGTTGGACCGACACTGTACATAAGTAGATAGAAATCAAAAGTAAAACAAAAGAAGCTAGTTCTAGCGTTTCTTCTTCTTCTTCCTAATGCGCTCAGACTCTTTTAAACAGGTGATAAAAGGGTGTAATCGGTGCCATCTACGTGATGAAATCGCTAAGTAGCTTGATCGAACTATGAACTCAATCTTTTTATTTCTCCCATTTGCCATTTTGGCAGACTTGTGTAGAGCTGCTTCCTTCAAAGTTGTATTCTTTCATCTTCTTTGTCTTTATTATGATTCTCTTACATTTTTTGGCTTCAAACAAAGACACATAAACTGCTTCTTCTTCTCTGTCTTTCTCATGTTCTGATTCTGAT…	Brassica oleracea var. oleracea uncharacterized LOC106301862 (LOC106301862)
comp54816_c0_seq5	2.85956	1.38029	-1.05082	0.0493289	NA	NA	CTCATGTATTCTGCAAAAGTGTTATATAGACATGATTAGCTTCTAAATGACTAAGAAATTTGCATCTTTCAAATTCCCGATCAATATTTTCAAAAACAAGTTTCCGACCATTGTAAAAATTGGTTTTTGAGTTAAATTAATTTATTTACATTTATTCAAAGAAAATGTCCAATTCCACATCAATGATTCAGACACTAACCCAAACCCACGAGTCCTCCACCATCTTCTCAGTGTTTCCGGTATAGCTTGAATCAATATCTGTCGCACTCTTGAGCACTACATGCTTAATCTGTGTCCTGTTATACGTATAAGTGACGTGGACATCCCCGTCTCCGGCTTGTATAACCGCCGGATACGAAAACTCCATTCCCGGAGTATCCTCCAACGTTAAAACATCGG…	Brassica oleracea var. oleracea uncharacterized LOC106329393 (LOC106329393), transcript variant X1
comp40236_c0_seq1	5.01448	2.43058	-1.0448	0.0491866	NA	NA	TCGAAGACCAGTTTCTCTCCGCATTTCGAAGTACCGGTATTGATTGTGACGGCAAAGTCATCGGGAGTAGACGAGAAAAGTGGAGAAGAAGAGGAACCTACGAAGAGCCAATCGCTGACCGACCTCTGCTTGCTCAGAGGTTTTCTTCTTCTTCTTGCTACCGCCGCGCTTCTTCTTCTACTCGGCTCTGTAGCAGACTGTAATCAAAACCTATCTATCACTTCTCTTCTCTTTCACACGCATCCTACTAGAGTAGTCTC	Brassica napus uncharacterized LOC106371200 (LOC106371200), transcript variant X2, ncRNA
comp48961_c1_seq3	6.43756	3.12237	-1.04387	0.0490114	NA	NA	GTTAATTTTATGATTTGAAAACATTAGAACCCATGTTTGTCTATTTAATTTTTTCGTCCTCCATTGGGAGAACCTCATCAAGGTTCTTAATTTTTTTTTTTTTTAGTTTAAATTTTTTTTTTTTTTTGCTAACCGAGTATCCTGGCCCCACCGAGGTGGTCCAGACTAGAGACCGAAGTGAGCAAGGACGCTGCCAGGGCGTCACCATGTGGCTCACCGTGTAACGGTCTTCGGTCTCGGGTGCTGCAGCCCACATATAAATTTCGCAGTGGCCAAGGCTCGAACCCAGGGGCGGGCACTCCAGCTGGAGCTCCTATACCACTAGACCAAAGCAACTTGGTTAGGTGTCCAAATATTACTTCAACAATATTTGATAAGTGTTTGCCACTATGGTTCTTT…	Brassica rapa uncharacterized LOC103839185 (LOC103839185)
comp67011_c1_seq2	7.55575	3.68862	-1.03449	0.0490114	NA	NA	ATTATGATTTTTGTACTATATGATTGGTTCGTGCTCGAGAAAAAAAAAAAGATTGGTTCGTGCTCGAAATTTGGGATTTTGAAGGAAAGAGGTTTGAGTTAATTCCAAATCTGAATCTGTAAAAAACTCTTTACCTTTCACTGGGGTATGTAGTAGAAGCCCTCACTACTCGAGATTCCAGCTCTCGCTTCTTCTTCTGCCTGCATCGTTAGGGTTTCCAACAAAATCGAAAATCCTTACTCTATCTAATAGATGGAGGGCAGACGGATTACAGCTAGCCCTAGGCCTTGCAGCAGCGGAAGAAGAGTCGTCGCGAAGAAGAGACCTCGTCCCGATGGCTTCGTCAACAGTGTCAAAAAGCTCCAACGAAGAGAAATC	Brassica napus uncharacterized LOC106445456 (LOC106445456)
comp55140_c0_seq3	5.1887	2.55202	-1.02373	0.0493289	NA	NA	GTGGTTAACCGGAGTCAAATTACGGTTCGTCGTCGTAACAAGAGCCATCGGACTCTCGCCGTTCACCTCAGAGAAGACGCTAGATCTGGCCACATTGTTCGGACGCGGTGAAGAGTAACTCTCCGGCGAAGAAAACTTCGTCGAATTATTAACCAGATTCGAACTCCGATGCGACGTCGTAACGAGAGCCATCGGATTACTCTCACTGTTCACCTCAGAGAAGACGCGAGATCTGGCGATTTTGCTCGGACGCGGTGACTCCTCGTATGACCTAGGGATATGATTCGTGGCCTGGAGAAGCTTCGACGGCGGAGGAGCGTTGGAAACAGGTGTCGGAGGAGAGTTGAAGTTCGGATACCTAACAGCGAGAGGTTTCGGAGATTTCCCGACGACGGTGGA…	Brassica napus uncharacterized LOC106452744 (LOC106452744)
comp54816_c0_seq4	2.96429	1.46314	-1.01862	0.0492923	NA	NA	CTCATGTATTCTGCAAAAGTGTTATATAGACATGATTAGCTTCTAAATGACTAAGAAATTTGCATCTTTCAAATTCCCGATCAATATTTTCAAAAACAAGTTTCCGACCATTGTAAAAATTGGTTTTTGAGTTAAATTAATTTATTTACATTTATTCAAAGAAAATGTCCAATTCCACATCAATGATTCAGACACTAACCCAAACCCACGAGTCCTCCACCATCTTCTCAGTGTTTCCGGTATAGCTTGAATCAATATCTGTCGCACTCTTGAGCACTACATGCTTAATCTGTGTCCTGTTATACGTATAAGTGACGTGGACATCCCCGTCTCCGGCTTGTATAACCGCCGGATACGAAAACTCCATTCCCGGAGTATCCTCCAACGTTAAAACATCGG…	Brassica oleracea var. oleracea uncharacterized LOC106329393 (LOC106329393), transcript variant X1
comp62187_c0_seq3	2.29264	1.13863	-1.00971	0.0490114	NA	NA	GTCTTCGACTCTTCCAATTCATCGGAATCAATTCGACTGCAAATCGTTGTTTCTCTTAAATTAATCATCATCATTCACTCCCATTCATTCTATAACATTCTTCAATACCATCTTAATTAGATGCATCCTTCCACCTCCCTTTGTTTCTTCACATATATAAATCCTTTTGTATCAGTTCACTTCGAACCATAGTCTACATCCTCCATACGACAACATTGATCGACATCCATGATATCTGCTCATGCTTCCGGGAAGTCTCAAGTTGCCCTCATCGGTATGTGTTCTCTCATCTAATCGTGCTCCACGATACGAGCCTCAACTCAAACCAGGAGCTAATTACAGCCTTCAGAATTTCTTCGCAACCACAATCGACTAGATGAACTATTGGATTGTAACTCA…	Brassica oleracea var. oleracea uncharacterized LOC106307869 (LOC106307869), transcript variant X4, ncRNA
comp53183_c0_seq8	5.45758	2.71763	-1.00591	0.0490114	NA	NA	CGGAAAATAAATCTCCGATTCGTTAGCTCGGTTAAGGAAACAGACTTATTATATAAGTTTAAGTCAACGACTTTTATTGGAACTCTCACACTCAGATTCAAATCAGAAAACTTGAGATCAATCGGAGAAGTAAGAAGAAGATGGGAGCTTTCGGGAAGCTGATCGACGCGATCCTCTTCTTATACTTCGCTCTGATGGTGTTCATCGCGCCGCTCTTCGACGCCCAAACGGTGCTTCCTAAAGAAATCTACCCGGCGATTCTCACCGATCTGAACCGCAACTACATCGCCGACTTTGGAGATTACTTGCTCGCGGAGGAGCCGCATTTCCTCGTCGGACTCATCTGGCACGAGCTCGTACTCCTGTGGCCGCTCTCCATCGCCAACGTCTACGCGATTC…	Brassica napus uncharacterized LOC106371078 (LOC106371078)
comp59232_c0_seq6	3.00456	6.04569	1.00875	0.0490114	NA	NA	TCTAAATCTAATTTCACCTTTCCTACAAAACCTAAAACATTTTTCTTATTACACAACCTAAAAGTCCCTAAGTTTCTGATAATGTCGGAAGAGTTCGACGAATCTGAGATCATTTTCTCCGACAGCTTCTTCCCAATTCGCCGGCGTGAGGACGTGATCGAGAAAGAGAACCGTCCGGTTAATTTCCGAGAAAACTCCGAAACCAAAATGAGAAACACATCGAGGCTGAGTAAAACGACGCCGTTGCCTTCTTCACCAGCGGCTTTCTCATCATCGTCGCTTCCGGTGAATATTCCGGGAAGGAAGTATTCTTCTGAGGATGAGGAATATTCGGAAGACGGAGGAAGGAGAATGGTTCCGCCGCATCTGATCGTTGGACGGAGGATCGAAAGCGGTCAA…	Brassica napus uncharacterized LOC106360032 (LOC106360032)
comp51674_c0_seq1	2.23474	4.50702	1.01207	0.0490114	NA	NA	ATGTGACTTGCTAGGAAAGTATCCTGTTTGTGACTAGCTAAAATATTTTTTAAAATATATATATAAACAATGGTTTTTATTACAGCTAACGACAATGCCGTAATTGGCTTATATATACGACCAAAACGTTTTCAACTCTGTTACGACCCTTTTGGTATGGAAGTTTTGCGAGCAGCTCCCGAGCCAGAGACTACCTCCGATCCGCTTCTCGGTAACTCTCCTTGCTGTTCCTGCCTCGCCGTGGGTTCCTCCTGGTGGCAGCGGAAGACGATTGATTTACACAGTAACCACCGCCACGAGCCACGGTGGTGGATACGTGCGATTCTGAAGATCCGAGAGTGGTCGGAGATCGTAGCTGGGCCACGGTGGAAGACTTTCATCCGTCAGTTTAACCGCGAT…	Brassica rapa uncharacterized LOC103873178 (LOC103873178)
comp61452_c0_seq1	1.90612	3.8691	1.02136	0.0490114	NA	NA	AAGGCCTAGGGATTGGCCAGTGAGTCTTTGTGCCTTACCAACAATGTAAGGGACACAAAGACTCTGGATCATGGCCCTCATGTGATGCAAGATAGAACCCACTCCTCTTGCTCATCATCAACAGTTCTTGTACTCTTCTTTAGACAAATCTTGGTCTCTCCCCCTTTCTCACAACCATCTTGTTGTGATCAAGTGCTCGGACTACCAGATCTTCCTTGATAGATACAAGCTGAGTCTTGGCTGCTTCTTCTTCATGAGTCACCACCATGTTACTGAAACCTTCATGACAGGATGCTTCAGACTGTAGTACCAATCACCTCACTCTAGAGGCCGCATTGGTGATTGCTTCTTCATCCTTCATTATGCTTCATAACTGATCTGCTCCTCTTCTTGAATAAC…	Brassica napus uncharacterized LOC106411433 (LOC106411433), ncRNA
comp62573_c0_seq1	84.7442	174.608	1.04294	0.0490114	NA	NA	AACAAAACAAAAGCATTAATTAATACTATCCGAGATGTTTTCCGTTTTATTTCACCAAGTCTTATGTCAAAAGGGTGAAATTAAACTCAACAAAAGTCATAAGTTAACCGACCCGGTTTACTGATACCGGAGATTCCACAAAAGACAAACTACAAAAGCATAAAAAAAGGATAATAGAAGGTTTGTTCAGAAACCGACGAACGATCAGATCCGACGACGACGACGACAGTTAGACCACCTCTTTGTTTTCTTCCTTGTCATCCTTGTCCACCGGAGAAACAAAGATCCAGGTGAAACCGAACGGGTCAGTCACCTTTCCCTTCACCCAACCCTCAGCTTCCCCCTCCGAGACCTCCTCCACTTTCACAGCTCCGGCGGCTACAGCTTTCGCAACGGCAG…	Brassica rapa uncharacterized protein At5g48480-like (LOC103874960)
comp67071_c0_seq7	6.44208	13.2869	1.0444	0.0490114	NA	NA	GTATAACTTCTTTTCAGGTGCCAAATATAATCTATAATCAACATGTTGGGACTGACTTCTCTTAATTTAGAAATCCAATTTCTGATATACCGAGTGACACATGGTTGGTAAAATAAGTATCTTTATAATGTAAAACAGAAAGCGACAAAGAAATGAAAACTAAATGACCATACTTGTTTTAAAGGTGTAACTTTTAGAGGTTGTATTTGGTACTTCTTAACAGTCTGAGAAGTCAATCTTGATCCACCTGTTATATCATCCAGATGTACCGCTCGTTTAACATGCACATGCAATCTTCCACGCCACGAACTTCCTTTGGTAAAAGTTGCTTCCTTGGCTGTTGATCCCCCAAGTAATATGAGGCTGTCAAGAATAATCAATTTGTCCCCAATATATATT…	Brassica rapa uncharacterized LOC103830606 (LOC103830606), transcript variant X6, ncRNA
comp53265_c0_seq2	7.39527	15.5371	1.07105	0.0490114	NA	NA	ATCTTTTGAGCTTTTTCTCTTCTTCTTTTTTTCTTCAAAAAAAAAACATTCGGCCGGAGTGGAGGTTTGAAGGGAATTCTTTGCTTTGCTTTGTGAAAATATGTGAAGGCTTTGCTTGTTATTCTCTATTCATTCTTAGTGTCTCCGTTGCTTAGATTCTTCATGTTTTGTGCGTTTTAAACGTGTAATTATGGTCTCGATTTGAAGGGAATTCCCAACTTTACGTGTAGTTGTCTTAATG	Brassica napus uncharacterized LOC106427326 (LOC106427326), transcript variant X2
comp36046_c0_seq2	6.11871	12.8776	1.07356	0.0490114	NA	NA	GTGGGATGAGAGAGGACCAGCTCTCCGTTTGAATGTGGTTGAAGGTAATCTCACCTCTTAGTTAGCTCTATGCTTTGCACTTTGGTACTGAACGTAACTCGAAAGGTGGACGTATGAATGTGTTGTTTTCTCTTTTGGTTTGGTGTTATCATGTTTTCAGTTTGGTCGTTTTATTGCTAGTTTGCTACTGCAGTAGTATGAATCAGTCTGTTGTCTTTTAAATCTTCG	Brassica napus uncharacterized LOC106358423 (LOC106358423)
comp59511_c0_seq3	1.42368	3.05124	1.09977	0.0493289	NA	NA	TGCTGAAAACGAGGGAACAAGACCAAACACGCTGAATGGGGCGTCTTGACCATAAGCAATTTGATGAGGTTGTGTGTTCGGTAAAGCTTCCTCTCTCAGTTCATCTTCTCCAGATGGGACAGTGTGATTTGAATGCCTCACTAGCTCAGCTCCCGGTGCTGAATTTGGAATCCCATTATCATCTTCAAAATAGGATGATGCTCCTCTAGCAGAAGCAACCGCAGGAATGCCATTGGTAGTGGGAGAGGAATCGCTCTCATCATCCCCTGTCCCGTGGGAGGACTTAAAATCTGAGTCATCACCGCCACTAGCACCATAGGTAGAAGATAGCTCTTTCACAAAATTAGAATCAAAACTGCCAAACGTCAGACCATTTTGCAGCTCTTCTGCAACCTGAAG…	Brassica napus uncharacterized LOC106438580 (LOC106438580), transcript variant X2
comp48083_c0_seq2	0.975666	2.10128	1.10681	0.0490114	NA	NA	TAACCACGCTCTTCAATAAAGTCATTTCCCTAACGTTCTTGGCAAAGATATTTTCGACCTTTCAATGTCAGAACTTCAAGAATCAGAGGTTATATTTTCCGATGAATATTATACTAGGAACAACAACAAGAGTAGCAACGACGAAAGCAACAAAACAAAGACGACGGCGATGGAGAAAAAGTCATCTCCGGTGAGAATTCCGTCGAGAAGTATATTCCGGCGTACGGAGGAGGAGGAGGAAGAAGAGGAGGGAGAGATGACTCCGCCACATATAATCATCGGAAAACGAAGAATGGAGGCACAAATGGCGTTTTCCTTTTTTACCCTCAAAGGAAGAGAGTTGAGTCGTCACCGTAACTCCGTTCTTAGAATGACCGGTTTTTTGGAAGTCTAATTGAA…	Brassica napus uncharacterized LOC106405239 (LOC106405239)
comp47414_c0_seq1	1.66396	3.6401	1.12935	0.0490114	NA	NA	AGTCATAAGAGCCATAAGACAAATCAAGAAGAGATCTTGAAACATATTGCAACTTTCGCAACATGTTTTAATTTTTGACTTGTAGTAGGTTCATAGAGATACTTAGCACAAAAATAGAAGCATCTATACATTTTCCTTTTAACATTAAGATAAATATGCGCAAAGGTCGCAGATTAACGATTAGCCGGAGCGAGCGGTTTCTATGGGATCATCATAAGTCCAGTGACCGTCACATGGATGGAGAAGCCGCCGTCGAGATGGAGCTCATGGAAGAGGATGTCTGGTCGGCGATGGAGGCTCATGAACAACCAAACGCATGGACCATACGCTCCCCCAAAACGACGGGCGGTGAACGGAGACACAACGGAGGCGGCATGGGTGGCCTGGCCGATAACAATG…	Brassica napus uncharacterized LOC106347883 (LOC106347883)
comp60137_c1_seq1	4.31951	9.62404	1.15577	0.0490114	NA	NA	TTCTCATAATCTCATTAAAAAAATTGAGTTCAAACTATTTGAGGACAGGAAATAAAAAAAAAAAGTTAAGAAACATAACTTCGGGTTATAAAAGATGCAATGAATTACTAAACAAATTGTCACATGTAGGTATAACTGAGAAAGAAAAAAAACTATAAGAACACAAAAGAAGAGATGTCTTTCCTTTTACAAAGCGTTGCGTGCAGAGATCCGGCAAACAATGGCATCTCCTAGAGAGGATATCCCGAGTTCTTGATTAGTTATCTTGTAATGCTTTAAAATATGGGCTTGATTAGCTTGCGTCTTTAACTCCCCCAAGTCAATTTCCTTCCCGTTGATCAATTTCGCCACCTCCTCCATCTCAAAGGGAGAAGCATTGAACCGGGCAGC	Brassica oleracea var. oleracea uncharacterized LOC106316787 (LOC106316787), transcript variant X2, ncRNA
comp65256_c1_seq3	1.01663	2.29127	1.17236	0.0490114	NA	NA	ATCCACGTTTTTATTTATTCAAATATTTGGATCTAAACAGCCCACAAAACGATCATACAAAGAACTACTCGAAACAACAAAAAATCTTGCAATTCACGAAATATACAAAAGATATAAAAGAACAAAGAAAGACGGAGGCTAGCTTCTCCTCTTCTAACCTATTCTTTCTTGATTAAACAAGTGTAAGTTTTAGCATTTCACACCTCTAGGGCTTGGGATCCCCATGTAAGCTAACCGTGGAGAAACCCTCACTCTAGGACTCGGTCTTGGAGATGGGATTGGTCCATACGAATAGGCTGGTGAGACACGAGGTGAGAGATTGACTTGCTCCAATGCTTGTGCCTGTAGCTCCACTGGATAATCTCTAACACACCCAATTCTTGGACCGTATCCACTTGA…	Brassica napus uncharacterized LOC106361115 (LOC106361115), transcript variant X2
comp59063_c0_seq6	24.0856	54.5728	1.18001	0.0493289	NA	NA	AACGACTTTAACTGTAACGACTTGCTATCTCTGTAACGAGATGAAAGTTCCGAGTAAACCATATCTAAGGAGATAGAGAACCTCATCAAAGGGCTTGAGAACATCAATCAATTGGATAAAAACCTTAAATAATTATCTGAGAACGAACAATCTGGTCGGAAAAACTACAAAAACGGATCGAGCGAACAAACATTTATAAAAAGATATTTAATAATCAAAGTGCGGTTTCTCAAGTTGTTGTGATTTCGCTCTTTTTCTCTAAGAAGAAGCAGCAGCA	Brassica rapa subsp. oleifera clone KBrB023K01, complete sequence		-
comp61040_c0_seq9	0.525883	1.21345	1.2063	0.0493289	NA	NA	CTTCTGCTAAAGCTGTCTTCTTCTTCCTTCTTTATATATCTCTCTTTCGCACAAGCTTCTCTCTCTTCTCTTCTCTTTGTGCTTGCTTTCCTCTGTTTCTCTCTCTGTTCTGTTTGTATCTACCCAAAGATTTTCCACAAGAATCATCAGATGGAATACACTGAACTACAAGACATAGATTTCTTTAGCTCTTTTTCTGAGCACACAACCCCAACTTTCTTCACTCCAACCACAAGCTCCCTCCGATCCGACTCCGTATCCGAAGACCCGGATTCACCAAAGCCACAGAACGAAGAAGAAGACGAGTACGTGGAAGAGTTGACTCGTCAGATGGCTAACTATATGCTTCAAGATGACGAAAAGCATCAGAAGTCTTGTAGTGGTGGTGGTGGCTCTGGC…	Brassica oleracea var. oleracea uncharacterized LOC106313679 (LOC106313679)
comp56891_c1_seq9	0.951961	2.21138	1.21597	0.0493289	NA	NA	GACCTCACTCTCTTCTCCGACGCTCTCTCTCTTTGAGATTCAAGCTCCGTTGAAACCCATCTCCAGAGCTCTCTCTCTCTCTTCACCGACGCTCTCTCTCTTCTCCGACGCTCTCTCTTTGAGGTATATACCAACAGGTGTTCTCTTCCATCTCTTCCATCACAAAGAGGACCACCAGTTAGTGCAAGAGATGGAAACCAGCTTCAGTTTCCCGGTGTTGAAGATTATGACATGGAGTCAGTGATGTTCCATCAGAGGAATAGAAGCTTTGAGTTGAACGATCAGTGTGCTCTTGGACCAACCGCCCAAGAAGCTCAAGAGGAAAGCCAAGGAAGAGACAATCATCAGGAGACATCTGTTCAAAGCATCACAGGAAAGCTATTCGTCATCATCAATATA…	Brassica oleracea var. oleracea uncharacterized LOC106320654 (LOC106320654), ncRNA
comp76360_c0_seq1	11.5827	26.9945	1.22069	0.0490114	NA	NA	CATCTTGATTTCATCAAGAACATGGTTAGTGGTACCTCCCAGGATGATTGTGCTGTTTTTATCATTGACTCCACCATTGGTGGTTTCGAAGTTGGTATCTCTAAGGATGGACAGACCCATGAGCACACTCTCCTTGCTTCACCCTTGATGTCAAGTAAATGATTTTTTTTCTGTAACAAGATGAATGCAACTACCCCCATATACTCCAAGGGTAAGTACAATGAGATTATCAGGGAGGTGTTTTCTTACTTAAAGAAGTTTGGATACGACACTTGAAAAATTTCAATCGTCCCCATCTCTGCTTTTGAGGATGACAACATGATTGAGACGTCCACCAACCTTGACTGGTATAATGGACCAACTCTCCTTGAGGTTTTTGACCAGATCAACGAGCCCAAG…	Brassica napus uncharacterized LOC106376019 (LOC106376019), transcript variant X3, ncRNA
comp37605_c0_seq1	5.48577	12.8079	1.22327	0.0493289	NA	NA	GAAAATCGATGCGGAGAAACAACTAGACCACGCTAAATCTGAACTCGCCAAGATTCGTTCGCAGACACGATGAACAATGGAGCTTGTACTTTGCCTCTTGTCTTTTTGCTTAGTCTTATGTATTGCTTCGACTTGTAGTTTGTTGATATGATTGATGCTAATACCAGTTTTCATTATAGTTGGATAAATTGTTTATCTTTCAATTTATTATGTCTTCAAGCCATG	Brassica napus uncharacterized LOC106419756 (LOC106419756)
comp56891_c1_seq10	0.959721	2.25332	1.23137	0.0493289	NA	NA	GACCTCACTCTCTTCTCCGACGCTCTCTCTCTTTGAGATTCAAGCTCCGTTGAAACCCATCTCCAGAGCTCTCTCTCTCTCTTCACCGACGCTCTCTCTCTTCTCCGACGCTCTCTCTTTGAGGTATATACCAACAGGTGTTCTCTTCCATCTCTTCCATCACAAAGAGGACCACCAGCTTCAGTTTCCCGGTGTTGAAGATTATGACATGGAGTCAGTGATGTTCCATCAGAGGAATAGAAGCTTTGAGTTGAACGATCAGTGTGCTCTTGGACCAACCGCCCAAGAAGCTCAAGAGGAAAGCCAAGGAAGAGACAATCATCAGGAGACATCTGTTCAAAGCATCACAGGAAAGCTATTCGTCATCATCAATATATGATACATCTGCTGGTACTACTA…	Brassica oleracea var. oleracea uncharacterized LOC106320654 (LOC106320654), ncRNA
comp65558_c0_seq1	3.04875	7.16383	1.23251	0.0490114	NA	NA	ATCATATTTATAAATTATAAGCATGAGTTTGTTGCTACACACTTCATTTTTTTGTTTCCTTCTGTATTTTCAAAAAAAAAAACATCTACTTAAATTAGTCTTCCATTCAAACGTGGTTGCTTTCCATGAAAGCTACTACCGAGAACTCTGGTAAGACTCAGGGAACCATCTCTGAAGAAGCCGATGTTTTAGCTTCACCAACAAGGTAAAGGCTCCATAGCATGGCAAGTGCATCACTGCAACTGAGAAGTACCATAGTGGAGCATAGTGGGATGCTAAGTCCAGGAATGGGTAAGGCCACCATATATGGACTAACGAGTGGAGAGTCCATTGGAATAAAACATAAGCTATTGTCCATAAGAAGAAGTAAGCAATTCTGAAGCATGGAAAACTCAAAGA…	Brassica napus uncharacterized LOC106397761 (LOC106397761)
comp31137_c0_seq3	7.17992	16.9775	1.24158	0.0490114	NA	NA	GTGATTTGTAAAACAAGCTCGTATAACGATTTAAGCGAAGAAGGCGAAGAACAATCTGAGAAACATCCATAAATAGAATATAATAAAATCATATTATATCAAAAGAACAATATCGCAAAATCATCTAGAAATGACAAAGACACAAATACTCATCCTCATATATATATATATATGAAGGTATAAGAATACACACCAATAATGCTATAAAGTTTTCAAAAACAATCCACTCTGTACGAATCACCCATCGCAAAGACTTAGATCCGAA	Brassica rapa subsp. pekinensis clone KBrB010H02, complete sequence
comp49275_c0_seq1	1.65288	3.91701	1.24477	0.0490114	NA	NA	CGTCGACTGTATTTGGTCAACTAGCCTTTTGAGAATTAATTAAATATTACGTTAGTGGACCACTAACTCTTTTCGAAATTTATTTTTAGCCCTCTAAAATCATATCTTTCCAAACCAAACCCCAAAACTTTACACAATCAATATCGGAAATTATCACATGAAGAACAATATCAGCCGACAAGTACAGATCTTTTGGAGGAAAAAATATCAAAAGACAAAACAAGATCTGACATAAAAAGGAAATAAAGCAGCTGGTTTATTGAGTTGAAGTGTTACAATATGTTTCGATAAATCATTTACCTGAGACACAAGAAAACAACCTATGACTTCTGTTCCTCACAAGCTGTCCTCGCCGCGACGGAGAAATACCAATATCTCCGCCTTCGCCACGTGACCTTC…	Brassica rapa uncharacterized LOC103841832 (LOC103841832)
comp37605_c0_seq2	6.70326	15.9098	1.24698	0.0493306	NA	NA	TACCGAACAAGATTCCGACTTGTGAGATCATTCTAGAAACCTAAAAGAGATCAGCAGCCGCAGCCGCAGCCGGAGAAACATGTCGAGCCGCTCGTCTTCTTCTTCTGCCCGCGAAGTAGAACTTCAGAAGGAAGCGAAAAGGCACGAGGTTGCTCTAGATGAATTGAGCTGTCTCTCTTCTTCTCGAAGTGTCTACCAGAAAAACGGAAACCTCTTCTTCCTCACCACTGCCAAGAAAGTGAAAATCGATGCGGAGAAACAACTAGACCACGCTAAATCTGAACTCGCCAAGATTCGTTCGCAGACATGATGAACAATACAGAGTGGAGTTCTTGCCTCTGTCTTTTGCTTATTCTTATGTACTGCTTCACTTGTAGTTTGTTGATATCAATTTTCATT…	Brassica napus uncharacterized LOC106434819 (LOC106434819)
comp17479_c0_seq1	16.988	40.8598	1.26616	0.0490114	NA	NA	CTAAATATAAACAAACTATCCAGAAAACAATAATTAAAAACAGAAGATTCATAATAGATATCAGTAACTTTTTTATATAATAGCAAGCATCGTTGCAGTTTTTTTCATTTTATCACATCATCAACAACGTGAAGAAAACCCAAAATAAAGATCACAATTTTATAAATTAAAAAAAGGAAATCGATACAGTCACCAAGATCACTTCTTGAGGCTCCCTCTGATTCCAGGTTTAGGTTTG	Brassica napus uncharacterized LOC106370514 (LOC106370514)
comp27512_c0_seq3	0.84661	2.05066	1.27632	0.0490114	NA	NA	TTTTTTTTCATTTCTTAACCTCAAAGAAAAACCTTATCATTAGCCATAACAACGAAAGTAAGTCCAACCTCTTAATACTTTTAGAAACCAAAAAGATGCAAATGCTCGTAGAGCTTATTAAAACCAGAAGACAAAAAGAAACATAAGACAGGCCCTGCCTGCTTAAAAACTCTTGAAGAAAGACTCTATCCATAAATCAGACCCTCTGATTCCCAAGTTTCGGGTTGGAAACACCTTACTCTCCACATGCTTACCGGTATCTCCCTGTCATGCTCCTGGGTTTGCAGCAGCTCGCTTTCGTGGGGACGCAAGCGCATTAAACACTCTCATTTTTGTGCTTCCCATAGTGCTGCTTGAAGACTTGAACAACCTCTTGCGCAAGCCATGCTTCTTCACTGC…	Brassica oleracea var. oleracea uncharacterized LOC106341618 (LOC106341618)
comp54511_c0_seq6	2.00937	4.88286	1.28098	0.0490114	NA	NA	AAGGGTTTCTGTGATTCTTGGGAAGGAAAACGCCGGTACCAGCAGACGGTTGTTTAGCGGCGGCGTAAACGCCTCTAACGGGATAAGGAAACAAGTTCAAAGCGGGTTGCGATGGTGTCTGCTGTAGCCAATAGTAGTAGTAGCTACCAAACGCTGCGTTTTGAGGAAATGGGATGAATGGATTAAGATTAGGGTTTTGGCGGCTCGAATCAAGATTCGCCCTTTTGATCTTGGCGACTTCTCCAGCTGCAGCAGATATTACTTTCAAAGAGTCTTCTTCAACACACGGAGACTCTGGCCGTGAAGGGGCTTGCGAGAACGGACCGTCGGGACTTTTGTTTCCAGAGGTTGTCAAGCCCCCGAGTCCACTCCGAGTTGACTCAGTCGAGTTCACCTCAG…	Brassica rapa uncharacterized LOC103830022 (LOC103830022)
comp59783_c0_seq1	2.79666	6.94975	1.31326	0.0490114	NA	NA	TGGGAAACACTATGATCGGGGAGAGGAATAAAATTCATGTATCCTAAGCTTTTGGTGTGTGTGTGATAATGGCGTAACACCTTTTTTCTTCTCAACAACAACAATCTCTTCTCATTCTCATTCTCATCTATCTTTCTCTCACTCCAATTGCTTGCAGCTCACTCCTTCTAGTCATCACCTTTCTCTCTCTCTCTCTTGCTTTCCTCTTCGTCTCTCTTAGATTCTATATTTCTCCCACACGTTTTCCAATTCCGTCTCCAAAAATGGGAAACTGCTTCTCGACTTCCTCTGTATCCACCGCTGAGATCTCTCCGCTTGACCTCGCCGTCAAACCTCCCCTCGCCGTCGTATCCTCTCCCGCCGCCGCCGCACAAACTCACCTTCCAGCTCCTCGACTCC…	Brassica oleracea var. oleracea uncharacterized LOC106307567 (LOC106307567)
comp43452_c0_seq1	2.32098	5.84816	1.33325	0.0493289	NA	NA	TAATTAAAGATTTTTCAACATGGGAGTTGAATCAACGGCTACGATTACGGGTAACATTACAAAATCTCTCATAAAAACGTTCGGCCTTTGAGTGGCGCGAGTATATCTCACACGCGACTCTAGTTTTCTCTCTAAATCAACATCGCTTTCGCCTAGGGTAAAGACACAGACGTCGCCGGCAGTCTCGTCGGTGGTCGTTGTGGATCACCCTCTGGTCTCTGAGCATCAAGACGGAGCAGTATTGATAGTAACCTGGTAGCTCTTCTCTTCCCGTCTTGGTGAATCGGACGGGTTCTGTGAAGGGGAAGAAGACCTACGATGGCTTAGCTCCTGGTGGCTCGTCAGGAGTATGCTCTGCTCTCCCTGTAATGAGGACGACGGGGACGCGAACAGAAACTG…	Brassica rapa uncharacterized LOC103872717 (LOC103872717), ncRNA
comp56891_c1_seq3	0.92742	2.37333	1.35562	0.0490114	NA	NA	GACCTCACTCTCTTCTCCGACGCTCTCTCTCTTTGAGATTCAAGCTCCGTTGAAACCCATCTCCAGAGCTCTCTCTCTCTCTTCACCGACGCTCTCTCTCTTCTCCGACGCTCTCTCTTTGAGGTATATACCAACAGGTGTTCTCTTCCATCTCTTCCATCACAAAGAGGACCACCAGTTAGTGCAAGAGATGGAAACCAGCTTCAGTTTCCCGGTGTTGAAGATTATGACATGGAGTCAGTGATGTTCCATCAGAGGAATAGAAGCTTTGAGTTGAACGATCAGTGTGCTCTTGGTACTACTAATACTACTCCAACCGAAGACATCTGTGAGAAACCTAAGTCAGATTTGAATCTGAGGCCAAAGTAGAGTCAAGAGGGGACAGAAGCAAGCGTATGT…	Brassica napus uncharacterized LOC106347321 (LOC106347321), ncRNA
comp56891_c1_seq5	0.935037	2.43349	1.37993	0.0490114	NA	NA	GACCTCACTCTCTTCTCCGACGCTCTCTCTCTTTGAGATTCAAGCTCCGTTGAAACCCATCTCCAGAGCTCTCTCTCTCTCTTCACCGACGCTCTCTCTCTTCTCCGACGCTCTCTCTTTGAGGTATATACCAACAGGTGTTCTCTTCCATCTCTTCCATCACAAAGAGGACCACCAGCTTCAGTTTCCCGGTGTTGAAGATTATGACATGGAGTCAGTGATGTTCCATCAGAGGAATAGAAGCTTTGAGTTGAACGATCAGTGTGCTCTTGGTACTACTAATACTACTCCAACCGAAGACATCTGTGAGAAACCTAAGTCAGATTTGAATCTGAGGCCAAAGTAGAGTCAAGAGGGGACAGAAGCAAGCGTATGTTAAGATGGGGATTGAGTTTCTTC…	Brassica napus uncharacterized LOC106347321 (LOC106347321), ncRNA
comp44397_c0_seq1	0.926067	2.45986	1.40939	0.0490114	NA	NA	CTCGTCAAGAAGCTCTTCCAATGTGATTTTTTGGTTCAAGTCAGAAAAAAATAATTTCTCTTTAGCTCAAATCTTCGACAAAATCCACCTAGTTTTACCTTTGAGTGGTTCCTTCGACCTTTCTCTTTTTCCAGAAAGTCCTTGATTTTGTAGTGAAGTCTTCTCTCATGAAATCCATCTCAGCTGTTCCCAAGAATTTAAGAAACTGTTACCCTACACACATACTATGAGACACGGCTGGCCTAATTTTTAGCCAAATCTCTTGGACCATTTTCAACTCCCATTGGAACACCTTCTAATTCCCCGATCTGAATACTTCCAATGGCAATAAAAGTTGTCGTAAAACCCTATTTTAGCACGGTTTCAAGTCCCAAGCAAGGTGGATTCAATAGTTTCACA…	Brassica oleracea var. oleracea uncharacterized LOC106325858 (LOC106325858), ncRNA
comp57780_c1_seq5	2.71896	7.23657	1.41225	0.0490114	NA	NA	GTGGAAGAGAGGGCTTGAAGGTGGCGTTTAGGGGTTTGTGTATGGTCGCCAAAGGCAGTGATGGAGACAGGACCAGAGTAGCCTAGTTCCTTGAAAGCTCCTTCCAAACTAGGACGGACCCGACGAGCATCATAACCGTCGGGAATAGGACAGCAAAACATGTCCCACGACACATGGATTTTAGCTGTAGTATATTCAGGCGTCGCAGCGTAGTTTTTCCCCCACCTCTTCGTTGCTGATATGAGTTCTGTAGGCTTAGGGCGTACAACCTCTTGGAGTTGATGCTTTTTAGTGGAGAGATGCTCCTTGAAACAATTCAGGCTTTGGCAATCCAAAGAGCAATATTCGCAATGAAACACGGTAGATAATTCACCCGCGCTTGTGGACGACGTCGTCCCA…	Brassica napus uncharacterized LOC106354024 (LOC106354024)
comp69083_c1_seq1	2.27547	6.16872	1.43881	0.0493289	NA	NA	CGGCCTTTAGGATCAGAGGATACTCAGAAGAGTCATGGACTGATGATCAAGTGATGTAATTCCATTGTGCTGTGTCTTTATGTCGAACAAAAGACCAAAGTTTACAAGTGAATCTAATCTCTTTTGACCTTAGTGTTTCTATTTCATCAATAATAGCTTTACCTCTGCACTTTTAATACAGAGCTGTTTACACACGTATGTCAATCTCAAACGGCTAAAACAGAACAACTAATCACATATCTTCGATTTGAATACATCGGTAAATAGATCAAGAAGCTGTGTTTACAACATTGGTACACAAGCCTAGTTTAAGAATTTTTGTTGCTGCTTTTGAATCCATTCGTCATAATCTTTGAGTAATTGCTGAAGCAGAAGGGGCACTAATGTATCTACAAGTGT…	Brassica napus uncharacterized LOC106452792 (LOC106452792)
comp15032_c0_seq1	18.4014	50.4434	1.45485	0.0490114	NA	NA	TAACTTATGACTTTTGTTGAGTTTAATTTCACCCTTTTGACATAAGACTTGGTGAAATAAAACGGAAAACATCTCGGATAGTATTAATTAATGCTTTTGTTTTGTTCATTATGTTTATCTATTTTGCTTAATCGTATGCTTCGTCTCTCGGTAGATTTGATTTCGTATTGGGGGTTAGAATCGTCCTTTTCAAAGTAGAATGAATGGTTGGATTAGAAACCGTGTAACTAACTGTGAT	Brassica rapa uncharacterized protein At5g48480-like (LOC103874960)
comp72424_c0_seq1	1.5239	4.19054	1.45937	0.0490114	NA	NA	CCCAAAGAGACTGCAATGACCAAGAGTTCAACACAACACCTATAAACCACATCAAACCCCCATAATGATACACTCAAATATCGTATTACAACACCAAAAAGTAAAACACCAAGACCCAAAAACTTCACGCACCACCAATCAACCCAGAAGAAAATGTTTACAAATACTATTATGCCTCTAATATATATTCCAATTGCCTGCCTTGTCGAACGAAGTACACACAAGTATATAGGTACTAGATGAATCTTAGTACCTGCCACTTGATTGTATCCGTAAGCCCCCGAAGTAGTATAAAATACAACTTGATTAATGTGGCCTCTGCTTCCCCAATAAAGTAACACTTCGCAATAAGTAAGGACATGATAAATCCAATTTACTCCCTGGAAAATATTGAGAAGA…	Brassica napus uncharacterized LOC106425519 (LOC106425519), ncRNA
comp1453_c0_seq1	0.580013	1.61402	1.4765	0.0493289	NA	NA	CAGCAGTCAAAAGTCATGCAGTACATGAAAGACAGACATTAATTAAAGAGTAAATAAAAGAAAAGAAAAAGAAAAAACAAAATGTTCACTTCTTCACTAGCAGCAATCCCATAATTTGCACGCCAAGAATACGACCAAGTAAAGGAACAAAGATCCAAACGTGTAGCCTTCGTCGTCTTTGAGAAAGTATAAAATTACTAAGATGGCTAAGAAACCTGTGAGGAGGCTAGTGATGTCGAAACCAAACTTTAAACTTTTCTTATTGAAAGATCTTGCACCCATGTAAAAGCAACCGTATAGTATCAAAAAGAAGATGGGGAAAATAGCTTTTTCTTTTAGCTCAGAAAGAAGACCCATTATTACCGTGGAAGAACTGGGAGATGGAGACCAAATCGCAAC…	Brassica napus uncharacterized LOC106418182 (LOC106418182)
comp70549_c0_seq1	4.10258	12.1481	1.56613	0.0493289	NA	NA	CCAAACGATAAGCGGAAGCTTGTCTTCGCCATGATACATAGGTCTCCACCTCAGCATCGGCAAAAGACCAGTCAAAGAATCAGGGTTAGCACGCAACACCATGGCCAATTCAACCAATGTCGCCACCTGATATATGATAAAAGGTTGTTCTTCGCCTTTAGCATGTGCTGCCCAATCAATGAGAAGTCGGTCAAGCGCCCACGTTACGAACTTCCAGTGTGAAACGGATGGAAGTTTGTTGATCCAATCGGCGGCTGTTTCGTAGACGGATTTAGGAATATAAGATAATGGA	Brassica napus uncharacterized LOC106405788 (LOC106405788), partial mRNA
comp16177_c0_seq1	1.51283	4.81461	1.67017	0.0490114	NA	NA	CTCCTCATCCTCATCCTCATCCTCAACCGTACACGGTAAAATAGTTCTTGACGGAATTCTCACCGGAGATGACTTCTTCTCCGTGGCCATCGGCTGTCTTTTGGTGTTTTCTTTGTTGCTACTCTTGACGTTGTTACTCATGAAATATTCATCGGAAAATGTAATCTCGGATTCTTGAAATTCTTCTGACATTGAACGAAAAAGTTATGCCAGCAAAAGTTAGGGATTATTTTGGTTGAAGAGCGGCGAG	Brassica rapa subsp. pekinensis clone KBrB060L22, complete sequence
comp52655_c0_seq9	13.0629	48.5404	1.89371	0.0493289	NA	NA	GATTCAGTTACTACAAAATATATATTAAACGTAACGGCCTGTCTTTTATTGTGAGTTTATTATATATTTTGTAGTAACTGAATCTGTCTGTGTGTGTGTTGTTTGTCAGCGAATGGGACAGGAGTCTTCTGGGACATGGACGAATGCAGGAAGGAATGTGAGATCCCTGAGGAGCTCACTGCAGCTGACGTCGTACCGAGGATTAGACTGAAACTGTTGGATCTTGGTCTACGTGGTCCTGTTTCGATCCGGATTTACGGTGATTTGACCGGTCTTGACTTTCAATCCTCGGAGGATGTTAAGCTCCATCATTTTCACGCAGGAGAGAAACGTGAGAAGATGACGAAAATATTGGAGGACATAGTTTCGTGGTCAGGTGAGAATCCAGAACCATCGTTG…	Brassica napus uncharacterized LOC106443627 (LOC106443627)
comp67288_c0_seq2	12.8339	49.6799	1.95271	0.0493289	NA	NA	TTGGACCTCTCCGTATAGCCTGCTTTGATGAGTATGAAAATCAGATACAGTTCACTTCTGTTCCAAGCCTGGAAGTTGAACTGAAAGCCAACGCTGGATTTGATCTCAAGATTGATGACTTTGAGACCAACCTGATAGATGGAGGATCAACTCTCATGATCAAGGAAATGCTCGTTGAGACTGATGCATTAGACAAGATCGGCCCAAGTTATGATGCAACCTTGGAGATACGCGCACAAGACAAACCTTTAAGTGTCTCGATTGCTTGTAAAGTGAACCCCGGGCCTCTGAAACGAGTTGAAGTGAATAATCCTCAGGCTTTTGAAAATTTGCTTCCAGGTTCTACTGTTGAAAATTTGATTCTGGAGATGTTCGATGGATTCAATAACCACATTGCAG…	Brassica napus uncharacterized LOC106415215 (LOC106415215)
comp60860_c0_seq4	1.47594	7.78997	2.39998	0.0495693	NA	NA	TTGGAGACTCTTGTGAAGATATTTTGGATAATATATTTATTCGAAATGGAGTGGCTGAAGAAATGAATGCTGATTTGATGGAAACTAGTATCCAAGAAGAAGGTGAGAAACCTGAGGAAGGAGAAGGAACCAGTGTGCTACCATTGCAGCAACTTCAAGAAACAGAGCAAGATTCGGTTCTAAGATCATGTTTGGCTTCTGAGAGGCTTGTTGTTCCTAGGAACAAAAGGACTAGAGGTGGAGAACGTAAAGCGAGTTCTTGGTGCAAGAAGCATCTCAGTGATCCTGAAAGCCAGTGATGGCTGGAAGTAAGCATCTTATGATCAGTCTTTCTTCATTGTCAAAACCTCAGTAAACTTCTCTTTAGTCTTTTTTTTTTTTACTTTCTTTTCACATTGT…	Brassica oleracea var. oleracea uncharacterized LOC106307939 (LOC106307939)
comp44211_c0_seq1	0.551167	3.12388	2.50278	0.0493289	NA	NA	GTTGAAAAACCCATTCGCCGTTGATCGTCTCCTTGGTAGAGAAACATGGGCACCAAGAAGAGAGTTATGAGATCTGGAAAGAAGATTGCTCATCCTGTCTCCAACAAACCTCGTTTCAACTTCATTGAGGAAACGTTCGTGAGTGCTCGTGGAGTTAAAACCAAGATCTGGACGCTTCCTGCTGCTGAAATGGAATCAGTCATGAACGACAGTGATAGTGATAGTGCTAGTGATAGTGATGGAGAGCCCTATCCGAATTTCGGTGTTGGGGTTAACCCGCATGAATCCGTTCTCTCTAACTGTGATAGAGCACAGCAGAAGATTTCAGTTGGTCGAAACTTGGGTTTCACCAGACGTTGCAAGCTCAACCTCCTTAGGAAGAGGGGGCAGAGATTGGAA…	Brassica napus uncharacterized LOC106435213 (LOC106435213)
comp71637_c0_seq1	0.646657	4.13306	2.67614	0.0490114	NA	NA	GCAGATCAAGAAGAGAAGAAGAAGTAGACGGCAGATGAAGAAGATAAGAAGAACATGGTAGATCAAGAAGAGAAGGAGAGGAGTAGTTAGTTTACTTCTATGACAAGAAAGCTTAGAAAGAAGGATCGTTTACTTTTGCTACATCACTAATCATGTTTTAAGTATTTAGTTCAATGAGTATGGTAAGACTAATCATGTGTTAACGCTTTCATTAGTATCGGAGTATTTTAAGGTTGAAGCATCTTGGTGTTGCTTGCGTTACATGAAACTCTTCTCTTTTTGATTTCTCTTGAGGCTTTGTCTAAGTTGTGCTCTGTTTTGTTCTCTGTTTTGGCTTCTTTGCTTCTTAAGCATTAACTCTCTATTTTTTACACTCCTGTCACAACTTCTAGGGTCTCA…	Brassica rapa subsp. pekinensis clone KBrH006L19, complete sequence
comp67053_c0_seq54	0.177363	1.41291	2.99389	0.0490114	NA	NA	CCACAAGATTTCAATCGTTTTCCAAACGAAATAAACTCCAAACCTTTATTAGCTTATTACAAATGAATACCAACACAAGAAAGTTTTAAACAAGAAGCTATCATGATTCCCACTTGGTTTTCAACTTATCAGCATGTTTAAACTCAAATGTCAAGACCACACTTTCATCCATCCTCCTCAAGACAAAGCTCTCCACCAACACATAACATTTATAGCTCTTCCAACTCGAACCGCCTCCATCAAATCTGTCTCTTCTTTCAACCACGGCTCTGCTCTTCCACCCGAACCTCTCCTCTTCCCATTTCATCCTATCAATGACAACCGACCTCAAACCAACACTCTTGTTTGCAAACCCAAACCAAACAACCCCATTTTCATCCACCCTTATTGTCTCTTTTC…	Brassica oleracea var. oleracea uncharacterized LOC106307992 (LOC106307992)
comp82533_c0_seq1	0.271196	4.31543	3.9921	0.0490114	NA	NA	CTCATAAGTCGTAGACATGCTCAAGTCGAAGTGGAGGGAATCCACATCAGAATCTCAAACCCTTGTTTCTTCTCCTCCCCTGTCATGTACTCTGAGAAAGAGGACATGTTTCGCATTGTCGGATCTGGAGGCCACCTTGTTGGATCATGGGATCTCCGCAAACACAAGGACACACCAAAGATTCAGAGACTCCAATTTCAAAACCTTCCGGAGCTGAGCAAGGCCAAACGGGAGCTTCTGTACTCGTGCAAGACCAGCGAACACTTGGTGGAGTCAAGAACCACCGGTGAAACTTTCATGGTCAAATGGTACAAAAGGACGTCCAAGACCATAGAGAGAATGGAAACAAAAGCTTTAATGGTCTTCAAGATAGACGAGGAAGGTAACGCTGTTTACACT…	Brassica napus uncharacterized LOC106371306 (LOC106371306)
comp114378_c0_seq1	0.164906	6.98002	5.40352	0.0490114	NA	NA	GAAGAAGGTAATAATCAGATATCTAAGATGTCGGATAACAAACACCACTATCCCGGTTCCCAGTCCTACGGTGGACCCAGGAGCAAGAATTTGTTCCAGGCGAAGCCTGAAGATACAGCGTGGAGTAGAATACCGAGAAAGGATAAAGCTAAGATCGTTTGTCTTATCACCACCATATGTGTAGCTCGCAGTCTTTTTTCTGGCATGTGTCGTCGAAGACTATAAAAACGACTTCTTATGAAGCTTGTGGCGGAAGATAACTGCTC	Brassica rapa uncharacterized LOC103862512 (LOC103862512), ncRNA
comp38791_c0_seq1	0.235026	9.97768	5.40781	0.0490114	NA	NA	CTCTTCTCTTGTCTTCTCTTTTTTTATTCAAAACACGTTATCAGCACGAAGCTCTAACGATCTTGAGCTAATAGTGAGCTATGTCGAAAATTTCTAGTCTTGAATTTGAAGTTCTTGATATCACTGGAAACAACTATTTGGCTTGGGCATTAGATGCCGAGTTTTCCCTTAGTGCAAAGGGACTTGAAGGTACAATCCTAGAAGGAAATCAAGCGGGAAATCAAGATAAAGCAAAGGCTATGATATTCCTTCGTCATCACCTCCATGGAGATCTCAAAAATGAGTATTTGACGGTGAAAGATCCACAAGTCCTTTGGAGCGACTTAAAGGAAAGGTATGATCACCAGAAAACTGTGATTTTACCTAAAGCTCGTTATGAATGGGCACATCTGAGATTAC…	Brassica rapa subsp. pekinensis clone KBrB044D01, complete sequence
comp36757_c0_seq1	0.631174	30.847	5.61095	0.0497617	NA	NA	GGAAGAAAAAGTACACCAATTCATCATGGGATTGGATGAATCTCGATACTCGAATCTCATCAACTCTGTCATTGACACTGATCCTTGTCCATCTTTGGAGCAAGTCTATGCTCGTGCTATTCGCGAAGAACAACGTCTCTCTCAAACTCGTGATCATCATCAACAAGATGCAGTTGGTTTTGTTACTCGGCGTGACTCTCCACAACTCACGATGAATGAACCACGGGAGTTTGCTGGTGATTCTTCTACCCAAGTTCTTCGCCAAAGAGATCGCCTTCTCTGCTCTCATTGCGGCCGCTCAGGACATGACAAAAACTTTTGCTGGCAAATAACGGGATATCCTGATTGGTGGAAAGAGAGAAATGCTCGTTCAGGTGGTAGAGGAGCTGGCCGTGGTGG…	Brassica napus uncharacterized LOC106355764 (LOC106355764)
comp16071_c0_seq2	0	4.55157	Inf	0.0490114	NA	NA	AAGGCGCTACCCACTTCTACTTTCAAGAAGTTGGTTCATCTTATTGGATTACGTCGTCTCAAGGATCTTGACGTTAGTATACATGAGGGGAAGTAATTGCGTGCTGCACTCTTTTTCCCTTAACCATGGTTTTTCCCACTGGGTTTTCCTGGTAAGGTTTTTAACGAGGCAGCATCATACGCGCATAATAGACATCAAGGGGAAGTGTTATATTTATTGTGATGTCAATTATAGAAAGTCTTGTTCACCAAGATTTACTTGTACTTGGTCTCCAAGCTAAACCCTCATATTGTATCCC	Brassica rapa subsp. pekinensis clone KBrB044D01, complete sequence
comp93525_c0_seq1	0	8.1809	Inf	0.0490114	NA	NA	ATCCCCACAATGCTAGATCACAAACAGGATATGTGTTTACTTGTGGTGGAACTGCTATATCTTGGCGTTCGATGAAGCAAACAATTGCAGCTACTTCTTCCAACCATGCAGAGATTTTAGCCATTCATGAAGCTAGTCGCGAGTGTGTATGGTTAAGATCCGTCATTCAACATATACGAGAAGATTGTGGTCTATCTACAGGAAAAGAATCCCCAACAGTCATGTATGAGGATAATGCTGCATGTATCGCTCAACTCAAAGATGGTTACATCAAAGGAGACAGGACAAAGCACATTCTACCGAAATTCTTTTTCACCCATGATCTACAGAAGAATGGCGATGTTCGTGTCGTTCAAGTTCGTTCAAGTGACAACTTAGCTGACTTATTCACCAAGGCGC…	Brassica rapa subsp. pekinensis clone KBrB044D01, complete sequence
comp38375_c0_seq2	0	14.3946	Inf	0.0493289	NA	NA	CCCCTCCTTGTTTCGTTGATGGCGCGAAATATTGTGGGCCGGATCATGTAGAGCTCCGTTTTTCATATACTTCTACAGATTATCCTAAACTGATAAAAAAGGCGCCTGTCGAGTTGGTGTATAACGATATTAATGATCCGATCATCCCATGGCCGGCTGAACAATTTGAAGAAGGCGATAAGGTTAGTGATGCAGAGGTAACAACAATCGGGTCCTCTCATGGCTG	Brassica napus uncharacterized LOC106373699 (LOC106373699)
comp82203_c0_seq1	0	6.54717	Inf	0.0493289	NA	NA	AGAGTGCAGCACGCAATTACTTCCCCTCATGTATACTAACGACAAGATCCTTGAGACGACGTAATCCAATAAGATGAACCAACTTCTTGAAAGTAGAAGTGGGTAGCGCCTTGGTGAATAAGTCAGCTAAGTTGTCACTTGAACGAACTTGAACGACACGAACATCGCCATTCTTCTGTAGATCATGGGTGAAAAAGAATTTCGGTAGAATGTGCTTTGTCCTGTCTCCTTTGATGTAACCATCTTTGAGTTGAGCGATACATGCAGCATTATCCTCATACATGACTGTTGGGGATTCTTTTCCTGTAGATAGACCACAATCTTCT	Brassica rapa subsp. pekinensis clone KBrB044D01, complete sequence
* Note: Fold change is calculated as Log2 of ratio (Mean_RPKM_DAT/Mean_RPKM_F )
* FDR: False discovery rate
