# Supplementary material for: Acetolactate Synthase-Inhibiting Gametocide Amidosulfuron Causes Chloroplast Destruction, Tissue Autophagy, and Elevation of Ethylene Release in Rapeseed
Source: Front Plant Sci. 2017 Sep 21;8:1625. doi: 10.3389/fpls.2017.01625 (PMC5613135; doi:10.3389/fpls.2017.01625)
Supplement: Data Sheet S2 — GO terms corresponding to differentially expressed transcripts. [file DataSheet2.XLS]

## Sheet: FvsDAT_GO_enrichment
GO ID	Description	Up-regulated	Down-regulated	S gene number	TS gene number	B gene number	TB gene number	p value of Fisher's Exact Test
GO:0006075	1,3-beta-D-glucan biosynthetic process		comp64330_c0_seq8	1	168	38	27641	0.210601
GO:0003843	1,3-beta-D-glucan synthase activity		comp64330_c0_seq8	1	168	38	27641	0.210601
GO:0000148	1,3-beta-D-glucan synthase complex		comp64330_c0_seq8	1	168	38	27641	0.210601
GO:0030797	24-methylenesterol C-methyltransferase activity	comp35544_c0_seq2		1	168	4	27641	0.0298454
GO:0032440	2-alkenal reductase [NAD(P)] activity		comp54278_c0_seq2	1	168	11	27641	0.070147
GO:0006085	acetyl-CoA biosynthetic process		comp55413_c0_seq3;comp55413_c0_seq4	2	168	9	27641	0.0019252
GO:0000036	acyl carrier activity		comp37795_c0_seq1	1	168	18	27641	0.108784
GO:0048830	adventitious root development		comp65230_c0_seq8;comp66517_c2_seq7	2	168	12	27641	0.00314763
GO:0007568	aging		comp55413_c0_seq3;comp55413_c0_seq4	2	168	17	27641	0.00579879
GO:0004813	alanine-tRNA ligase activity	comp68771_c0_seq1;comp68897_c0_seq11		2	168	9	27641	0.0019252
GO:0006419	alanyl-tRNA aminoacylation	comp68771_c0_seq1;comp68897_c0_seq11		2	168	9	27641	0.0019252
GO:0004022	alcohol dehydrogenase (NAD) activity		comp55987_c0_seq5	1	168	11	27641	0.070147
GO:0008106	alcohol dehydrogenase (NADP+) activity		comp53154_c0_seq5	1	168	14	27641	0.0869055
GO:0016597	amino acid binding		comp51339_c0_seq2	1	168	46	27641	0.248012
GO:0009653	anatomical structure morphogenesis		comp65230_c0_seq8;comp66517_c2_seq7	2	168	13	27641	0.00361751
GO:0031225	anchored to membrane	comp57571_c0_seq15;comp57571_c0_seq3		2	168	53	27641	0.0437277
GO:0046658	anchored to plasma membrane		comp38108_c0_seq2;comp57483_c0_seq1	2	168	216	27641	0.379953
GO:0043481	anthocyanin accumulation in tissues in response to UV light		comp55413_c0_seq3;comp55413_c0_seq4	2	168	22	27641	0.00917634
GO:0048046	apoplast		comp38108_c0_seq2;comp59445_c0_seq1;comp66159_c0_seq8	3	168	492	27641	0.577324
GO:0006915	apoptosis		comp19859_c0_seq1;comp345_c0_seq2	2	168	202	27641	0.349605
GO:0004190	aspartic-type endopeptidase activity		comp58218_c2_seq6	1	168	60	27641	0.309288
GO:0005524	ATP binding	comp24752_c0_seq1;comp39931_c0_seq1;comp69514_c1_seq2;comp34058_c0_seq1;comp45229_c0_seq1;comp66117_c0_seq4;comp69328_c0_seq4;comp65490_c0_seq4;comp62385_c0_seq11;comp68771_c0_seq1;comp68897_c0_seq11;comp65853_c1_seq3;comp49035_c1_seq1;comp60778_c2_seq1;comp56760_c0_seq1;comp68652_c0_seq2;comp69086_c0_seq10	comp19859_c0_seq1;comp20729_c0_seq1;comp345_c0_seq2;comp36839_c0_seq1;comp40679_c0_seq1;comp47752_c0_seq1;comp48400_c0_seq1;comp48815_c0_seq1;comp55413_c0_seq3;comp55413_c0_seq4;comp58218_c2_seq6;comp60705_c0_seq11;comp60705_c1_seq1;comp65913_c0_seq2;comp68599_c0_seq9;comp7450_c0_seq1	33	168	4883	27641	0.280029
GO:0006754	ATP biosynthetic process		comp40679_c0_seq1;comp47752_c0_seq1	2	168	146	27641	0.22513
GO:0003878	ATP citrate synthase activity		comp55413_c0_seq3;comp55413_c0_seq4	2	168	16	27641	0.00520896
GO:0015986	ATP synthesis coupled proton transport		comp39728_c0_seq1	1	168	51	27641	0.270493
GO:0016887	ATPase activity	comp34058_c0_seq1	comp20729_c0_seq1	2	168	182	27641	0.30546
GO:0042623	ATPase activity, coupled	comp56760_c0_seq1		1	168	12	27641	0.0757669
GO:0015662	ATPase activity, coupled to transmembrane movement of ions, phosphorylative mechanism		comp40679_c0_seq1;comp47752_c0_seq1	2	168	53	27641	0.0437277
GO:0043044	ATP-dependent chromatin remodeling	comp69086_c0_seq10		1	168	12	27641	0.0757669
GO:0008026	ATP-dependent helicase activity	comp65490_c0_seq4;comp65853_c1_seq3;		2	168	276	27641	0.502055
GO:0004176	ATP-dependent peptidase activity	comp39931_c0_seq1		1	168	24	27641	0.140628
GO:0000421	autophagic vacuole membrane		comp54610_c0_seq1	1	168	22	27641	0.130141
GO:0006914	autophagy		comp54610_c0_seq1	1	168	72	27641	0.357842
GO:0009734	auxin mediated signaling pathway		comp65230_c0_seq8;comp66517_c2_seq7	2	168	329	27641	0.596332
GO:0004565	beta-galactosidase activity		comp59445_c0_seq1;comp66159_c0_seq8	2	168	45	27641	0.0328387
GO:0005488	binding	comp66839_c1_seq4;comp60723_c0_seq7	comp50995_c1_seq1	3	168	1129	27641	0.969343
GO:0047763	caffeate O-methyltransferase activity		comp38516_c0_seq1;comp56130_c0_seq1	2	168	14	27641	0.00411795
GO:0042409	caffeoyl-CoA O-methyltransferase activity		comp58491_c0_seq15;comp58491_c1_seq1;comp58491_c1_seq8	3	168	8	27641	3.44847e-05
GO:0005509	calcium ion binding		comp62936_c0_seq1;comp62936_c1_seq3;comp62936_c1_seq4	3	168	469	27641	0.545031
GO:0005516	calmodulin binding	comp24752_c0_seq1;comp60011_c0_seq3;comp60011_c0_seq5	comp33712_c0_seq1;comp50007_c0_seq2;comp63361_c1_seq11	6	168	348	27641	0.0209291
GO:0030246	carbohydrate binding		comp68475_c0_seq5	1	168	60	27641	0.309288
GO:0005975	carbohydrate metabolic process		comp59445_c0_seq1;comp62362_c0_seq2;comp62362_c1_seq11;comp66159_c0_seq8;comp67422_c1_seq4;comp67422_c1_seq6;comp68475_c0_seq5	7	168	393	27641	0.0111068
GO:0008643	carbohydrate transport		comp44645_c0_seq1;comp50313_c0_seq1;comp63069_c0_seq2	3	168	122	27641	0.0403119
GO:0004091	carboxylesterase activity		comp25748_c0_seq1	1	168	69	27641	0.346031
GO:0016117	carotenoid biosynthetic process		comp55413_c0_seq3;comp55413_c0_seq4	2	168	51	27641	0.0408937
GO:0043169	cation binding	comp57041_c0_seq2	comp59445_c0_seq1;comp62362_c0_seq2;comp66159_c0_seq8	4	168	243	27641	0.0632569
GO:0007050	cell cycle arrest		comp51377_c0_seq2	1	168	23	27641	0.135401
GO:0008219	cell death		comp33712_c0_seq1	1	168	90	27641	0.424384
GO:0051301	cell division		comp54250_c0_seq7;comp54250_c0_seq8	2	168	512	27641	0.819625
GO:0045454	cell redox homeostasis		comp63387_c1_seq5	1	168	265	27641	0.80202
GO:0005618	cell wall		comp54792_c0_seq3;comp58979_c3_seq2	2	168	641	27641	0.902943
GO:0052325	cell wall pectin biosynthetic process		comp63576_c0_seq2	1	168	2	27641	0.018015
GO:0007047	cellular cell wall organization		comp61432_c0_seq7;comp64330_c0_seq8	2	168	477	27641	0.787951
GO:0071475	cellular hyperosmotic salinity response	comp60265_c0_seq6		1	168	1	27641	0.0120461
GO:0043623	cellular protein complex assembly	comp56760_c0_seq1		1	168	12	27641	0.0757669
GO:0071215	cellular response to abscisic acid stimulus	comp60265_c0_seq6		1	168	25	27641	0.145825
GO:0070301	cellular response to hydrogen peroxide	comp60265_c0_seq6		1	168	2	27641	0.018015
GO:0034599	cellular response to oxidative stress	comp17410_c0_seq2		1	168	22	27641	0.130141
GO:0016036	cellular response to phosphate starvation		comp48400_c0_seq1	1	168	106	27641	0.477752
GO:0042631	cellular response to water deprivation	comp60265_c0_seq6		1	168	57	27641	0.296589
GO:0051026	chiasma assembly		comp54250_c0_seq7;comp54250_c0_seq8	2	168	14	27641	0.00411795
GO:0008061	chitin binding	comp57041_c0_seq2		1	168	18	27641	0.108784
GO:0006032	chitin catabolic process	comp57041_c0_seq2		1	168	24	27641	0.140628
GO:0004568	chitinase activity	comp57041_c0_seq2		1	168	24	27641	0.140628
GO:0015995	chlorophyll biosynthetic process		comp55413_c0_seq3;comp55413_c0_seq4	2	168	102	27641	0.130683
GO:0009507	chloroplast	comp66117_c0_seq4;comp69328_c0_seq4;comp65490_c0_seq4;comp62385_c0_seq11;comp60723_c0_seq7;	comp37795_c0_seq1;comp38108_c0_seq2;comp51339_c0_seq2;comp53154_c0_seq5;comp53746_c0_seq2;comp60984_c1_seq8;comp63387_c1_seq5;;comp68599_c0_seq9	13	168	1810	27641	0.30861
GO:0009941	chloroplast envelope	comp65853_c1_seq3		1	168	557	27641	0.967145
GO:0009570	chloroplast stroma	comp68771_c0_seq1;comp68897_c0_seq11		2	168	786	27641	0.9533
GO:0009543	chloroplast thylakoid lumen		comp62936_c0_seq1;comp62936_c1_seq3;comp62936_c1_seq4	3	168	84	27641	0.0158517
GO:0009535	chloroplast thylakoid membrane		comp39728_c0_seq1;comp49699_c0_seq1	2	168	606	27641	0.884793
GO:0006338	chromatin remodeling	comp64229_c0_seq5		1	168	22	27641	0.130141
GO:0016585	chromatin remodeling complex	comp69086_c0_seq10		1	168	19	27641	0.114172
GO:0005694	chromosome	comp62385_c0_seq11		1	168	80	27641	0.388311
GO:0051276	chromosome organization		comp67727_c2_seq1	1	168	14	27641	0.0869055
GO:0000775	chromosome, centromeric region		comp60705_c0_seq11;comp60705_c1_seq1	2	168	48	27641	0.0367804
GO:0009346	citrate lyase complex		comp55413_c0_seq3;comp55413_c0_seq4	2	168	5	27641	0.000746859
GO:0050662	coenzyme binding		comp60986_c1_seq14	1	168	135	27641	0.562251
GO:0048037	cofactor binding		comp37795_c0_seq1	1	168	24	27641	0.140628
GO:0009631	cold acclimation	comp17410_c0_seq2		1	168	39	27641	0.215377
GO:0005507	copper ion binding		comp30690_c0_seq1;comp39507_c0_seq2;comp57483_c0_seq1	3	168	311	27641	0.295197
GO:0000991	core RNA polymerase II binding transcription factor activity	comp64229_c0_seq5		1	168	8	27641	0.0530828
GO:0003883	CTP synthase activity		comp48815_c0_seq1	1	168	21	27641	0.12485
GO:0033110	CVT vesicle membrane		comp54610_c0_seq1	1	168	21	27641	0.12485
GO:0004861	cyclin-dependent protein kinase inhibitor activity		comp51377_c0_seq2	1	168	16	27641	0.0979107
GO:0008234	cysteine-type peptidase activity	comp69022_c0_seq21;comp69116_c1_seq20;comp69116_c1_seq6		3	168	149	27641	0.0648444
GO:0017004	cytochrome complex assembly	comp49035_c1_seq1		1	168	12	27641	0.0757669
GO:0009736	cytokinin mediated signaling pathway		comp48990_c0_seq1;comp49463_c0_seq2	2	168	107	27641	0.140924
GO:0005737	cytoplasm		comp345_c0_seq2;comp38516_c0_seq1;comp48990_c0_seq1;comp49463_c0_seq2;comp50007_c0_seq2;comp55987_c0_seq5;comp57798_c0_seq2;comp58218_c2_seq6	8	168	2257	27641	0.968264
GO:0005829	cytosol	comp19339_c0_seq1;comp39931_c0_seq1;comp42789_c0_seq1;comp45229_c0_seq1	comp30690_c0_seq1;comp39507_c0_seq2;comp51339_c0_seq2;comp54278_c0_seq2;comp55110_c1_seq3;comp55413_c0_seq3;comp55413_c0_seq4;comp58491_c0_seq15;comp58491_c1_seq1;comp58491_c1_seq8;comp60986_c1_seq14;comp68599_c0_seq9	16	168	2667	27641	0.560208
GO:0022627	cytosolic small ribosomal subunit	comp52914_c0_seq3		1	168	206	27641	0.716064
GO:0009704	de-etiolation 脱落去黄化	comp43693_c0_seq1		1	168	4	27641	0.0298454
GO:0006952	defense response		comp30690_c0_seq1;comp33712_c0_seq1;comp39507_c0_seq2;comp60984_c1_seq8	4	168	564	27641	0.449737
GO:0042742	defense response to bacterium	comp56942_c0_seq13		1	168	429	27641	0.92763
GO:0050832	defense response to fungus		comp54610_c0_seq1	1	168	233	27641	0.759232
GO:0003677	DNA binding	comp39931_c0_seq1;comp64229_c0_seq5;comp59703_c1_seq1;comp54033_c0_seq2;comp54033_c0_seq3;comp36020_c0_seq1;comp63466_c0_seq;comp59093_c2_seq2;comp69086_c0_seq10	comp22683_c0_seq3;comp53530_c1_seq1;comp58218_c2_seq6;comp62097_c0_seq1;comp62299_c0_seq4;comp62299_c1_seq8;comp63392_c0_seq3;comp63392_c0_seq5;comp63958_c0_seq12;comp65230_c0_seq8;comp66517_c2_seq7;	20	168	2764	27641	0.239104
GO:0000077	DNA damage checkpoint	comp54033_c0_seq2;comp54033_c0_seq3		2	168	11	27641	0.00270869
GO:0042023	DNA endoreduplication		comp67727_c2_seq1	1	168	48	27641	0.257086
GO:0015074	DNA integration		comp58218_c2_seq6	1	168	46	27641	0.248012
GO:0006310	DNA recombination		comp58218_c2_seq6	1	168	95	27641	0.441619
GO:0003918	DNA topoisomerase (ATP-hydrolyzing) activity	comp62385_c0_seq11		1	168	21	27641	0.12485
GO:0009330	DNA topoisomerase complex (ATP-hydrolyzing		comp67727_c2_seq1	1	168	6	27641	0.0415341
GO:0006265	DNA topological change	comp62385_c0_seq11		1	168	31	27641	0.176353
GO:0003887	DNA-directed DNA polymerase activity		comp58218_c2_seq6	1	168	34	27641	0.191208
GO:0003899	DNA-directed RNA polymerase activity	comp59093_c2_seq2	comp44521_c0_seq1	2	168	88	27641	0.103061
GO:0005736	DNA-directed RNA polymerase I complex	comp59093_c2_seq2		1	168	9	27641	0.0588052
GO:0005665	DNA-directed RNA polymerase II, core complex		comp44521_c0_seq1	1	168	41	27641	0.224842
GO:0009567	double fertilization forming a zygote and endosperm	comp57571_c0_seq15;comp57571_c0_seq3		2	168	39	27641	0.025501
GO:0000724	double-strand break repair via homologous recombination		comp54250_c0_seq7;comp54250_c0_seq8	2	168	37	27641	0.0232254
GO:0003690	double-stranded DNA binding	comp43693_c0_seq1;	comp67727_c2_seq1	2	168	39	27641	0.025501
GO:0009055	electron carrier activity	comp59438_c1_seq1;	comp42307_c0_seq1;comp61432_c0_seq7;comp63387_c1_seq5	4	168	512	27641	0.379328
GO:0022900	electron transport chain	comp17410_c0_seq2		1	168	364	27641	0.892081
GO:0009792	embryo development ending in birth or egg hatching	comp57041_c0_seq2		1	168	19	27641	0.114172
GO:0009793	embryo development ending in seed dormancy	comp68771_c0_seq1;comp68897_c0_seq11		2	168	288	27641	0.524599
GO:0009553	embryo sac development		comp35475_c0_seq1	1	168	72	27641	0.357842
GO:0005783	endoplasmic reticulum	comp17410_c0_seq2;comp35544_c0_seq2	comp24213_c0_seq1	3	168	364	27641	0.382424
GO:0005788	endoplasmic reticulum lumen		comp63387_c1_seq5	1	168	70	27641	0.349992
GO:0005789	endoplasmic reticulum membrane		comp59037_c1_seq2;comp61432_c0_seq7;comp61629_c1_seq3;comp63325_c2_seq6	4	168	581	27641	0.472264
GO:0009873	ethylene mediated signaling pathway	comp36020_c0_seq1		1	168	392	27641	0.909136
GO:0005576	extracellular region	comp57041_c0_seq2	comp42122_c0_seq1;comp48575_c0_seq1;comp48575_c0_seq2;comp58979_c3_seq2;comp61166_c1_seq4;comp63150_c1_seq1;comp63150_c1_seq12;comp63150_c1_seq3;comp67789_c1_seq1;comp68259_c2_seq7	11	168	696	27641	0.00392371
GO:0019898	extrinsic to membrane		comp62936_c0_seq1;comp62936_c1_seq3;comp62936_c1_seq4	3	168	35	27641	0.00156414
GO:0006633	fatty acid biosynthetic process		comp37795_c0_seq1;comp59037_c1_seq2	2	168	207	27641	0.360505
GO:0051555	flavonol biosynthetic process		comp38516_c0_seq1	1	168	17	27641	0.103364
GO:0045431	flavonol synthase activity		comp57798_c0_seq2	1	168	13	27641	0.081353
GO:0000082	G1/S transition of mitotic cell cycle		comp51377_c0_seq2	1	168	30	27641	0.171342
GO:0006012	galactose metabolic process		comp60986_c1_seq14	1	168	57	27641	0.296589
GO:0008378	galactosyltransferase activity		comp60626_c0_seq15	1	168	60	27641	0.309288
GO:0047938	glucose-6-phosphate 1-epimerase activity		comp68475_c0_seq5	1	168	13	27641	0.081353
GO:0006541	glutamine metabolic process		comp48815_c0_seq1	1	168	59	27641	0.305081
GO:0006662	glycerol ether metabolic process		comp63387_c1_seq5	1	168	90	27641	0.424384
GO:0006071	glycerol metabolic process		comp38108_c0_seq2	1	168	36	27641	0.200963
GO:0008889	glycerophosphodiester phosphodiesterase activity		comp38108_c0_seq2	1	168	16	27641	0.0979107
GO:0000139	Golgi membrane		comp60626_c0_seq15	1	168	637	27641	0.979981
GO:0005525	GTP binding		comp68599_c0_seq9	1	168	611	27641	0.97648
GO:0031072	heat shock protein binding		comp67743_c0_seq1;comp67743_c0_seq19	2	168	131	27641	0.192068
GO:0004386	helicase activity	comp69086_c0_seq10		1	168	78	27641	0.380831
GO:0020037	heme binding	comp59438_c1_seq1;;comp67885_c0_seq1	comp42307_c0_seq1;comp61432_c0_seq7;comp67789_c1_seq1	5	168	350	27641	0.0648334
GO:0015439	heme-transporting ATPase activity	comp49035_c1_seq1		1	168	1	27641	0.0120461
GO:0016573	histone acetylation	comp64229_c0_seq5		1	168	6	27641	0.0415341
GO:0004402	histone acetyltransferase activity		comp50007_c0_seq2	1	168	61	27641	0.31347
GO:0035175	histone kinase activity (H3-S10 specific		comp60705_c0_seq11;comp60705_c1_seq1	2	168	4	27641	0.000535599
GO:0044022	histone kinase activity (H3-S28 specific)		comp60705_c0_seq11;comp60705_c1_seq1	2	168	2	27641	0.000215953
GO:0046933	hydrogen ion transporting ATP synthase activity, rotational mechanism		comp39728_c0_seq1	1	168	55	27641	0.287995
GO:0042744	hydrogen peroxide catabolic process		comp67789_c1_seq1	1	168	85	27641	0.40662
GO:0016788	hydrolase activity, acting on ester bonds		comp42122_c0_seq1	1	168	108	27641	0.484067
GO:0050734	hydroxycinnamoyltransferase activity		comp63576_c0_seq2	1	168	2	27641	0.018015
GO:0052638	indole-3-butyrate beta-glucosyltransferase activity	comp60265_c0_seq6		1	168	1	27641	0.0120461
GO:0080024	indolebutyric acid metabolic process	comp60265_c0_seq6		1	168	1	27641	0.0120461
GO:0045087	innate immune response		comp19859_c0_seq1	1	168	134	27641	0.559577
GO:0005452	inorganic anion exchanger activity		comp35024_c0_seq1	1	168	13	27641	0.081353
GO:0016021	integral to membrane	comp24752_c0_seq1;comp35544_c0_seq2;comp60778_c2_seq1;comp56760_c0_seq1;comp68652_c0_seq2;comp59438_c1_seq1;	comp15799_c0_seq1;comp33712_c0_seq1;comp35024_c0_seq1;comp40679_c0_seq1;comp42307_c0_seq1;comp43850_c0_seq1;comp44492_c0_seq1;comp44645_c0_seq1;comp47752_c0_seq1;comp49699_c0_seq1;comp50313_c0_seq1;comp50758_c0_seq1;comp53691_c0_seq1;comp59037_c1_seq2;comp60626_c0_seq15;comp61432_c0_seq7;comp61629_c1_seq3;comp63069_c0_seq2;comp63325_c2_seq6;comp64330_c0_seq8;comp7450_c0_seq1	27	168	5364	27641	0.884441
GO:0016539	intein-mediated protein splicing	comp59093_c2_seq2		1	168	1	27641	0.0120461
GO:0031224	intrinsic to membrane		comp19859_c0_seq1;comp345_c0_seq2	2	168	95	27641	0.116661
GO:0005506	iron ion binding		comp57798_c1_seq8	1	168	151	27641	0.6029
GO:0016226	iron-sulfur cluster assembly	comp56760_c0_seq1		1	168	56	27641	0.292305
GO:0008909	isochorismate synthase activity		comp60984_c1_seq8	1	168	18	27641	0.108784
GO:0009867	jasmonic acid mediated signaling pathway		comp63392_c0_seq3	1	168	99	27641	0.455037
GO:0031418	L-ascorbic acid binding		comp57798_c0_seq2	1	168	35	27641	0.1961
GO:0010311	lateral root formation		comp51377_c0_seq2	1	168	27	27641	0.156124
GO:0048366	leaf development		comp51377_c0_seq2;comp55413_c0_seq3;comp55413_c0_seq4	3	168	197	27641	0.121151
GO:0016874	ligase activity		comp21287_c0_seq1;comp55413_c0_seq3;comp55413_c0_seq4;comp56411_c1_seq5;comp56411_c1_seq6;comp65952_c0_seq8	6	168	275	27641	0.00738379
GO:0009809	lignin biosynthetic process		comp38516_c0_seq1;comp56130_c0_seq1;comp58491_c0_seq15;comp58491_c1_seq1;comp58491_c1_seq8	5	168	59	27641	4.33338e-05
GO:0008289	lipid binding		comp44909_c0_seq1;comp46837_c1_seq1;comp54792_c0_seq3	3	168	97	27641	0.0228541
GO:0016042	lipid catabolic process		comp42122_c0_seq1	1	168	181	27641	0.669269
GO:0006629	lipid metabolic process		comp38108_c0_seq2	1	168	50	27641	0.266051
GO:0006869	lipid transport		comp44909_c0_seq1;comp46837_c1_seq1;comp48575_c0_seq1;comp48575_c0_seq2;comp54792_c0_seq3	5	168	115	27641	0.000825631
GO:0006564	L-serine biosynthetic process		comp51339_c0_seq2	1	168	22	27641	0.130141
GO:0000287	magnesium ion binding		comp40679_c0_seq1;comp47752_c0_seq1	2	168	253	27641	0.456996
GO:0016020	membrane	comp106851_c0_seq1;comp68771_c0_seq1;comp68897_c0_seq11;comp65853_c1_seq3;comp60630_c0_seq1;comp49035_c1_seq1		6	168	555	27641	0.125392
GO:0046872	metal ion binding	comp52914_c0_seq3;comp59093_c2_seq2;comp17410_c0_seq2;comp68771_c0_seq1;comp68897_c0_seq11	comp57798_c0_seq2;comp58491_c0_seq15;comp58491_c1_seq1;comp58491_c1_seq8;comp62362_c1_seq11;comp67422_c1_seq4;comp67422_c1_seq6;	12	168	1998	27641	0.55989
GO:0070191	methionine-R-sulfoxide reductase activity	comp17410_c0_seq2		1	168	1	27641	0.0120461
GO:0080030	methyl indole-3-acetate esterase activity		comp25748_c0_seq1	1	168	35	27641	0.1961
GO:0080032	methyl jasmonate esterase activity		comp25748_c0_seq1	1	168	35	27641	0.1961
GO:0080031	methyl salicylate esterase activity		comp25748_c0_seq1	1	168	35	27641	0.1961
GO:0008168	methyltransferase activity	comp19339_c0_seq1;comp62101_c1_seq2;	comp63325_c2_seq6	3	168	189	27641	0.11078
GO:0005874	microtubule		comp54610_c0_seq1	1	168	257	27641	0.79209
GO:0006298	mismatch repair		comp65913_c0_seq2	1	168	15	27641	0.0924247
GO:0030983	mismatched DNA binding		comp65913_c0_seq2	1	168	13	27641	0.081353
GO:0005743	mitochondrial inner membrane	comp60778_c2_seq1;comp56760_c0_seq1		2	168	246	27641	0.442825
GO:0005759	mitochondrial matrix	comp39931_c0_seq1;comp60607_c1_seq1		2	168	161	27641	0.258577
GO:0005746	mitochondrial respiratory chain		comp15799_c0_seq1	1	168	6	27641	0.0415341
GO:0005739	mitochondrion	comp60723_c0_seq7;comp68771_c0_seq1;comp68897_c0_seq11	comp19859_c0_seq1;comp58200_c1_seq1	5	168	1153	27641	0.833225
GO:0004497	monooxygenase activity	comp59438_c1_seq1;	comp42307_c0_seq1;comp61432_c0_seq7	3	168	145	27641	0.0608564
GO:0006397	mRNA processing	comp42854_c0_seq2;comp65853_c1_seq3;	comp53746_c0_seq2	3	168	453	27641	0.521752
GO:0033799	myricetin 3'-O-methyltransferase activity		comp38516_c0_seq1	1	168	6	27641	0.0415341
GO:0051287	NAD binding		comp51339_c0_seq2	1	168	126	27641	0.537595
GO:0070401	NADP+ binding		comp53154_c0_seq5	1	168	12	27641	0.0757669
GO:0045486	naringenin 3-dioxygenase activity		comp57798_c0_seq2	1	168	16	27641	0.0979107
GO:0045736	negative regulation of cyclin-dependent protein kinase activity		comp51377_c0_seq2	1	168	17	27641	0.103364
GO:0004715	non-membrane spanning protein tyrosine kinase activity		comp36839_c0_seq1	1	168	33	27641	0.186286
GO:0000790	nuclear chromatin	comp64229_c0_seq5		1	168	11	27641	0.070147
GO:0016607	nuclear speck	comp43693_c0_seq1;comp56942_c0_seq13		2	168	168	27641	0.274226
GO:0004518	nuclease activity	comp63466_c0_seq1		1	168	54	27641	0.283659
GO:0003676	nucleic acid binding	comp65853_c1_seq3		1	168	271	27641	0.809156
GO:0005730	nucleolus	comp12760_c0_seq1;comp106851_c0_seq1;comp42854_c0_seq2;comp50395_c0_seq1		4	168	781	27641	0.701609
GO:0005654	nucleoplasm		comp51377_c0_seq2	1	168	116	27641	0.508578
GO:0017111	nucleoside-triphosphatase activity	comp60778_c2_seq1	comp19859_c0_seq1	2	168	267	27641	0.484706
GO:0031491	nucleosome binding	comp69086_c0_seq10		1	168	7	27641	0.0473259
GO:0000166	nucleotide binding		comp53746_c0_seq2	1	168	464	27641	0.941663
GO:0005634	nucleus	comp17410_c0_seq2;comp42114_c0_seq1;comp54033_c0_seq2;comp54033_c0_seq3;comp36020_c0_seq1;comp63466_c0_seq1;comp60011_c0_seq3;comp60011_c0_seq5;comp34058_c0_seq1;comp65853_c1_seq3;comp60630_c0_seq1;	comp22683_c0_seq3;comp38516_c0_seq1;comp48990_c0_seq1;comp49463_c0_seq2;comp50007_c0_seq2;comp51339_c0_seq2;comp53393_c0_seq4;comp53530_c1_seq1;comp54250_c0_seq7;comp54250_c0_seq8;comp54278_c0_seq2;comp58218_c2_seq6;comp60705_c0_seq11;comp60705_c1_seq1;comp62097_c0_seq1;comp62299_c0_seq4;comp62299_c1_seq8;comp63361_c1_seq11;comp63392_c0_seq3;comp63392_c0_seq5;comp63958_c0_seq12;comp65230_c0_seq8;…	35	168	6586	27641	0.841204
GO:0006857	oligopeptide transport		comp44492_c0_seq1	1	168	58	27641	0.300848
GO:0030288	outer membrane-bounded periplasmic space	comp49035_c1_seq1		1	168	17	27641	0.103364
GO:0016491	oxidoreductase activity		comp12561_c0_seq1;comp57483_c0_seq1	2	168	205	27641	0.356153
GO:0016705	oxidoreductase activity, acting on paired donors, with incorporation or reduction of molecular oxygen	comp59438_c1_seq1;	comp42307_c0_seq1;comp61432_c0_seq7	3	168	171	27641	0.0888148
GO:0016706	oxidoreductase activity, acting on paired donors, with incorporation or reduction of molecular oxygen, 2-oxoglutarate as one donor, and incorporation of one atom each of oxygen into both donors		comp57798_c1_seq8	1	168	45	27641	0.243434
GO:0016717	oxidoreductase activity, acting on paired donors, with oxidation of a pair of donors resulting in the reduction of molecular oxygen to two molecules of water		comp59037_c1_seq2	1	168	33	27641	0.186286
GO:0016702	oxidoreductase activity, acting on single donors with incorporation of molecular oxygen, incorporation of two atoms of oxygen		comp57798_c0_seq2;comp57798_c1_seq8	2	168	96	27641	0.11864
GO:0019825	oxygen binding	comp67885_c0_seq1		1	168	4	27641	0.0298454
GO:0009654	oxygen evolving complex		comp62936_c0_seq1;comp62936_c1_seq3;comp62936_c1_seq4	3	168	39	27641	0.00209128
GO:0015671	oxygen transport	comp67885_c0_seq1		1	168	4	27641	0.0298454
GO:0015833	peptide transport		comp53691_c0_seq1	1	168	4	27641	0.0298454
GO:0033743	peptide-methionine (R)-S-oxide reductase activity	comp17410_c0_seq2		1	168	8	27641	0.0530828
GO:0008113	peptide-methionine-(S)-S-oxide reductase activity	comp17410_c0_seq2		1	168	36	27641	0.200963
GO:0048471	perinuclear region of cytoplasm		comp60705_c0_seq11;comp60705_c1_seq1	2	168	58	27641	0.0511182
GO:0004601	peroxidase activity		comp67789_c1_seq1	1	168	70	27641	0.349992
GO:0005782	peroxisomal matrix		comp22925_c1_seq1	1	168	4	27641	0.0298454
GO:0004617	phosphoglycerate dehydrogenase activity		comp51339_c0_seq2	1	168	11	27641	0.070147
GO:0004012	phospholipid-translocating ATPase activity		comp40679_c0_seq1;comp47752_c0_seq1	2	168	49	27641	0.0381328
GO:0031177	phosphopantetheine binding		comp37795_c0_seq1	1	168	14	27641	0.0869055
GO:0004639	phosphoribosylaminoimidazolesuccinocarboxamide synthase activity	comp66117_c0_seq4;comp69328_c0_seq4		2	168	3	27641	0.00035849
GO:0016773	phosphotransferase activity, alcohol group as acceptor		comp68599_c0_seq9	1	168	27	27641	0.156124
GO:0015979	photosynthesis		comp62936_c0_seq1;comp62936_c1_seq3;comp62936_c1_seq4	3	168	182	27641	0.102004
GO:0042372	phylloquinone biosynthetic process		comp60984_c1_seq8	1	168	32	27641	0.181335
GO:0009626	plant-type hypersensitive response	comp56942_c0_seq13	comp345_c0_seq2	2	168	126	27641	0.181195
GO:0005886	plasma membrane	comp42789_c0_seq1;comp68652_c0_seq2;comp57571_c0_seq15;comp57571_c0_seq3;	comp33712_c0_seq1;comp36839_c0_seq1;comp38516_c0_seq1;comp39728_c0_seq1;comp43850_c0_seq1;comp50313_c0_seq1;comp50758_c0_seq1;comp60986_c1_seq14;comp63387_c1_seq5;comp7450_c0_seq1	14	168	3801	27641	0.988428
GO:0044459	plasma membrane part	comp24752_c0_seq1		1	168	53	27641	0.279297
GO:0009506	plasmodesma	comp12760_c0_seq1;	comp36839_c0_seq1;comp38516_c0_seq1;comp54792_c0_seq3;comp57483_c0_seq1	5	168	1512	27641	0.955119
GO:0010183	pollen tube guidance	comp57571_c0_seq15;comp57571_c0_seq3		2	168	14	27641	0.00411795
GO:0010483	pollen tube reception	comp57571_c0_seq15;comp57571_c0_seq3		2	168	27	27641	0.0132351
GO:0030307	positive regulation of cell growth		comp67727_c2_seq1	1	168	9	27641	0.0588052
GO:0045793	positive regulation of cell size		comp55413_c0_seq3;comp55413_c0_seq4	2	168	5	27641	0.000746859
GO:0045740	positive regulation of DNA replication		comp51377_c0_seq2	1	168	1	27641	0.0120461
GO:0009911	positive regulation of flower development		comp55413_c0_seq3;comp55413_c0_seq4	2	168	84	27641	0.0955024
GO:0045893	positive regulation of transcription, DNA-dependent		comp63392_c0_seq5	1	168	339	27641	0.874185
GO:0005515	protein binding	comp39931_c0_seq1;	comp345_c0_seq2;comp48990_c0_seq1;comp49463_c0_seq2;comp51339_c0_seq2;comp51377_c0_seq2;comp63392_c0_seq3	7	168	2935	27641	0.999254
GO:0046983	protein dimerization activity		comp38516_c0_seq1;comp56130_c0_seq1;comp60986_c1_seq14	3	168	356	27641	0.369327
GO:0003756	protein disulfide isomerase activity		comp63387_c1_seq5	1	168	22	27641	0.130141
GO:0015035	protein disulfide oxidoreductase activity		comp63387_c1_seq5	1	168	153	27641	0.607709
GO:0006457	protein folding		comp22925_c1_seq1;comp67743_c0_seq1;comp67743_c0_seq19	3	168	354	27641	0.366045
GO:0006486	protein glycosylation		comp60626_c0_seq15	1	168	70	27641	0.349992
GO:0042803	protein homodimerization activity		comp53393_c0_seq4	1	168	248	27641	0.780326
GO:0004672	protein kinase activity	comp68652_c0_seq2		1	168	197	27641	0.700029
GO:0019901	protein kinase binding		comp36839_c0_seq1	1	168	198	27641	0.701854
GO:0004674	protein serine/threonine kinase activity	comp24752_c0_seq1;	comp48400_c0_seq1;comp7450_c0_seq1	3	168	1572	27641	0.99663
GO:0015031	protein transport		comp53691_c0_seq1;comp54610_c0_seq1	2	168	657	27641	0.910324
GO:0006508	proteolysis	comp60607_c1_seq1;comp39931_c0_seq1;	comp61166_c1_seq4;comp68259_c2_seq7	4	168	548	27641	0.428273
GO:0045261	proton-transporting ATP synthase complex, catalytic core F(1		comp39728_c0_seq1	1	168	26	27641	0.15099
GO:0006164	purine nucleotide biosynthetic process	comp66117_c0_seq4;comp69328_c0_seq4		2	168	17	27641	0.00579879
GO:0006221	pyrimidine nucleotide biosynthetic process		comp48815_c0_seq1	1	168	34	27641	0.191208
GO:0030755	quercetin 3-O-methyltransferase activity		comp38516_c0_seq1	1	168	6	27641	0.0415341
GO:0004872	receptor activity	comp24752_c0_seq1;comp68652_c0_seq2;	comp7450_c0_seq1	3	168	646	27641	0.754384
GO:0048544	recognition of pollen	comp24752_c0_seq1		1	168	48	27641	0.257086
GO:0009585	red, far-red light phototransduction	comp43693_c0_seq1		1	168	119	27641	0.517468
GO:0008360	regulation of cell shape		comp64330_c0_seq8	1	168	49	27641	0.261582
GO:0045995	regulation of embryonic development		comp55413_c0_seq3;comp55413_c0_seq4	2	168	14	27641	0.00411795
GO:0040020	regulation of meiosis	comp54033_c0_seq2;comp54033_c0_seq3		2	168	23	27641	0.009935
GO:0043254	regulation of protein complex assembly	comp34058_c0_seq1		1	168	8	27641	0.0530828
GO:0010337	regulation of salicylic acid metabolic process	comp56942_c0_seq13		1	168	15	27641	0.0924247
GO:0006355	regulation of transcription, DNA-dependent	comp64229_c0_seq5;comp54033_c0_seq2;comp54033_c0_seq3;comp34058_c0_seq1;comp42114_c0_seq1;comp60630_c0_seq1;	comp22683_c0_seq3;comp48990_c0_seq1;comp49463_c0_seq2;comp50007_c0_seq2;comp53530_c1_seq1;comp62097_c0_seq1;comp62299_c0_seq4;comp62299_c1_seq8;comp65230_c0_seq8;comp66517_c2_seq7	16	168	2347	27641	0.354489
GO:0009737	response to abscisic acid stimulus		comp51377_c0_seq2;comp63392_c0_seq5	2	168	426	27641	0.733153
GO:0009733	response to auxin stimulus	comp66117_c0_seq4;comp69328_c0_seq4	comp50007_c0_seq2	3	168	220	27641	0.152792
GO:0009617	response to bacterium		comp55110_c1_seq3	1	168	76	27641	0.373261
GO:0080021	response to benzoic acid stimulus	comp56942_c0_seq13		1	168	1	27641	0.0120461
GO:0009607	response to biotic stimulus		comp30690_c0_seq1;comp33712_c0_seq1;comp39507_c0_seq2	3	168	62	27641	0.00719148
GO:0046686	response to cadmium ion	comp45229_c0_seq1	comp54278_c0_seq2;comp63387_c1_seq5	3	168	688	27641	0.790896
GO:0010200	response to chitin	comp60011_c0_seq3;comp60011_c0_seq5	comp50995_c1_seq1	3	168	274	27641	0.235073
GO:0009409	response to cold		comp53154_c0_seq5	1	168	505	27641	0.954697
GO:0046898	response to cycloheximide		comp48400_c0_seq1	1	168	4	27641	0.0298454
GO:0034976	response to endoplasmic reticulum stress		comp63387_c1_seq5	1	168	16	27641	0.0979107
GO:0010332	response to gamma radiation	comp54033_c0_seq2;comp54033_c0_seq3		2	168	49	27641	0.0381328
GO:0009408	response to heat		comp22925_c1_seq1;comp24213_c0_seq1	2	168	285	27641	0.519027
GO:0042542	response to hydrogen peroxide		comp50007_c0_seq2	1	168	110	27641	0.490307
GO:0080167	response to karrikin	comp60265_c0_seq6		1	168	204	27641	0.712576
GO:0009416	response to light stimulus		comp48400_c0_seq1;comp62831_c0_seq7	2	168	185	27641	0.312126
GO:0009624	response to nematode		comp20729_c0_seq1;comp63069_c0_seq2	2	168	140	27641	0.211839
GO:0010167	response to nitrate	comp56942_c0_seq13		1	168	12	27641	0.0757669
GO:0006979	response to oxidative stress		comp54278_c0_seq2	1	168	266	27641	0.803227
GO:0010193	response to ozone		comp19859_c0_seq1	1	168	95	27641	0.441619
GO:0000302	response to reactive oxygen species		comp22925_c1_seq1	1	168	14	27641	0.0869055
GO:0009751	response to salicylic acid stimulus	comp56942_c0_seq13	comp50007_c0_seq2	2	168	134	27641	0.198632
GO:0009651	response to salt stress		comp53154_c0_seq5;comp63387_c1_seq5	2	168	767	27641	0.948511
GO:0006950	response to stress	comp69514_c1_seq2	comp60986_c1_seq14	2	168	282	27641	0.513412
GO:0009636	response to toxin		comp53154_c0_seq5	1	168	35	27641	0.1961
GO:0009414	response to water deprivation		comp53154_c0_seq5;comp63392_c0_seq3;comp63392_c0_seq5	3	168	461	27641	0.533472
GO:0010043	response to zinc ion		comp30690_c0_seq1;comp39507_c0_seq2	2	168	62	27641	0.0573279
GO:0004523	ribonuclease H activity		comp58218_c2_seq6	1	168	13	27641	0.081353
GO:0004526	ribonuclease P activity	comp50395_c0_seq1		1	168	5	27641	0.0357074
GO:0030529	ribonucleoprotein complex		comp53746_c0_seq2	1	168	175	27641	0.656943
GO:0032549	ribonucleoside binding	comp59093_c2_seq2		1	168	17	27641	0.103364
GO:0042254	ribosome biogenesis	comp106851_c0_seq1;comp42854_c0_seq2;comp12760_c0_seq1		3	168	71	27641	0.0102603
GO:0003723	RNA binding	comp42854_c0_seq2;comp65490_c0_seq4	comp44521_c0_seq1;comp53746_c0_seq2;comp58218_c2_seq6	5	168	1167	27641	0.840825
GO:0008380	RNA splicing	comp42854_c0_seq2;comp60723_c0_seq7;comp65853_c1_seq3;		3	168	319	27641	0.308368
GO:0006278	RNA-dependent DNA replication		comp58218_c2_seq6	1	168	26	27641	0.15099
GO:0003964	RNA-directed DNA polymerase activity		comp58218_c2_seq6	1	168	47	27641	0.252562
GO:0048364	root development		comp67727_c2_seq1	1	168	189	27641	0.685022
GO:0000124	SAGA complex	comp64229_c0_seq5		1	168	2	27641	0.018015
GO:0009697	salicylic acid biosynthetic process	comp56942_c0_seq13		1	168	21	27641	0.12485
GO:0043565	sequence-specific DNA binding	comp60011_c0_seq3;comp60011_c0_seq5;comp42114_c0_seq1	comp53393_c0_seq4;comp63361_c1_seq11	5	168	889	27641	0.631165
GO:0003700	sequence-specific DNA binding transcription factor activity	comp36020_c0_seq1;comp43693_c0_seq1;comp60011_c0_seq3;comp60011_c0_seq5	comp53393_c0_seq4;comp63361_c1_seq11;comp63392_c0_seq3;comp63392_c0_seq5	8	168	1309	27641	0.54458
GO:0004828	serine-tRNA ligase activity	comp45229_c0_seq1		1	168	10	27641	0.0644932
GO:0004185	serine-type carboxypeptidase activity		comp61166_c1_seq4;comp68259_c2_seq7	2	168	94	27641	0.114691
GO:0004252	serine-type endopeptidase activity	comp39931_c0_seq1;comp60607_c1_seq1		2	168	104	27641	0.134758
GO:0006434	seryl-tRNA aminoacylation	comp45229_c0_seq1		1	168	10	27641	0.0644932
GO:0048367	shoot development		comp67727_c2_seq1	1	168	65	27641	0.329947
GO:0010016	shoot morphogenesis	comp60265_c0_seq6		1	168	8	27641	0.0530828
GO:0004871	signal transducer activity		comp62831_c0_seq7	1	168	96	27641	0.445004
GO:0007338	single fertilization	comp57571_c0_seq15;comp57571_c0_seq3		2	168	17	27641	0.00579879
GO:0005819	spindle		comp60705_c0_seq11;comp60705_c1_seq1	2	168	124	27641	0.176873
GO:0005681	spliceosomal complex	comp42854_c0_seq2		1	168	86	27641	0.410216
GO:0048443	stamen development		comp35475_c0_seq1	1	168	31	27641	0.176353
GO:0019252	starch biosynthetic process		comp55413_c0_seq3;comp55413_c0_seq4	2	168	22	27641	0.00917634
GO:0016229	steroid dehydrogenase activity		comp53154_c0_seq5	1	168	12	27641	0.0757669
GO:0003838	sterol 24-C-methyltransferase activity	comp35544_c0_seq2		1	168	6	27641	0.0415341
GO:0016126	sterol biosynthetic process	comp35544_c0_seq2		1	168	55	27641	0.287995
GO:0010440	stomatal lineage progression		comp53393_c0_seq4	1	168	22	27641	0.130141
GO:0003735	structural constituent of ribosome	comp52914_c0_seq3		1	168	754	27641	0.990326
GO:0010345	suberin biosynthetic process		comp61432_c0_seq7;comp63576_c0_seq2	2	168	19	27641	0.00706522
GO:0022891	substrate-specific transmembrane transporter activity		comp44645_c0_seq1;comp50313_c0_seq1;comp63069_c0_seq2	3	168	71	27641	0.0102603
GO:0005529	sugar binding	comp24752_c0_seq1		1	168	212	27641	0.726277
GO:0015293	symporter activity		comp50313_c0_seq1	1	168	90	27641	0.424384
GO:0010198	synergid death （subsidiary cell）	comp57571_c0_seq15;comp57571_c0_seq3		2	168	6	27641	0.000991859
GO:0009627	systemic acquired resistance	comp56942_c0_seq13		1	168	42	27641	0.229532
GO:0019137	thioglucosidase activity		comp62362_c0_seq2;comp62362_c1_seq11;comp67422_c1_seq4;comp67422_c1_seq6	4	168	10	27641	1.2271e-06
GO:0003712	transcription cofactor activity		comp50007_c0_seq2	1	168	49	27641	0.261582
GO:0008134	transcription factor binding	comp34058_c0_seq1	comp53393_c0_seq4	2	168	57	27641	0.0496062
GO:0005669	transcription factor TFIID complex	comp64229_c0_seq5		1	168	4	27641	0.0298454
GO:0006360	transcription from RNA polymerase I promoter	comp59093_c2_seq2		1	168	11	27641	0.070147
GO:0006367	transcription initiation from RNA polymerase II promoter	comp64229_c0_seq5		1	168	21	27641	0.12485
GO:0006351	transcription, DNA-dependent	comp42114_c0_seq1;comp54033_c0_seq2;comp54033_c0_seq3;	comp22683_c0_seq3;comp48990_c0_seq1;comp49463_c0_seq2;comp53530_c1_seq1;comp62097_c0_seq1;comp62299_c0_seq4;comp62299_c1_seq8;comp65230_c0_seq8;comp66517_c2_seq7	12	168	2294	27641	0.745745
GO:0016740	transferase activity		comp57798_c1_seq8	1	168	97	27641	0.448369
GO:0016746	transferase activity, transferring acyl groups		comp43850_c0_seq1;comp55110_c1_seq3	2	168	103	27641	0.132717
GO:0006412	translation	comp52914_c0_seq3		1	168	743	27641	0.98964
GO:0003743	translation initiation factor activity	comp42789_c0_seq1		1	168	173	27641	0.652733
GO:0004888	transmembrane signaling receptor activity		comp19859_c0_seq1;comp345_c0_seq2	2	168	107	27641	0.140924
GO:0055085	transmembrane transport		comp53691_c0_seq1	1	168	170	27641	0.646322
GO:0006810	transport	comp17410_c0_seq2;	comp20729_c0_seq1	2	168	583	27641	0.871218
GO:0005215	transporter activity		comp44492_c0_seq1	1	168	137	27641	0.56755
GO:0010090	trichome morphogenesis		comp67727_c2_seq1	1	168	84	27641	0.403002
GO:0000049	tRNA binding	comp68771_c0_seq1;comp68897_c0_seq11		2	168	61	27641	0.0557517
GO:0008033	tRNA processing	comp50395_c0_seq1		1	168	88	27641	0.417343
GO:0000156	two-component response regulator activity		comp48990_c0_seq1;comp49463_c0_seq2	2	168	106	27641	0.138862
GO:0000151	ubiquitin ligase complex		comp50995_c1_seq1	1	168	131	27641	0.551458
GO:0004221	ubiquitin thiolesterase activity	comp69022_c0_seq21;comp69116_c1_seq20;comp69116_c1_seq6		3	168	109	27641	0.0305826
GO:0006511	ubiquitin-dependent protein catabolic process	comp69022_c0_seq21;comp69116_c1_seq20;comp69116_c1_seq6		3	168	346	27641	0.352892
GO:0004842	ubiquitin-protein ligase activity	comp56942_c0_seq13	comp50995_c1_seq1	2	168	465	27641	0.77602
GO:0003978	UDP-glucose 4-epimerase activity		comp60986_c1_seq14	1	168	50	27641	0.266051
GO:0051082	unfolded protein binding		comp67743_c0_seq1;comp67743_c0_seq19	2	168	210	27641	0.367014
GO:0004845	uracil phosphoribosyltransferase activity		comp68599_c0_seq9	1	168	32	27641	0.181335
GO:0004849	uridine kinase activity		comp68599_c0_seq9	1	168	22	27641	0.130141
GO:0005774	vacuolar membrane		comp63387_c1_seq5	1	168	849	27641	0.994652
GO:0005773	vacuole	comp50395_c0_seq1;	comp62362_c0_seq2;comp62362_c1_seq11;comp67422_c1_seq4;comp67422_c1_seq6;comp68259_c2_seq7	6	168	598	27641	0.159995
GO:0010228	vegetative to reproductive phase transition of meristem		comp30690_c0_seq1;comp39507_c0_seq2	2	168	137	27641	0.205224
GO:0042761	very long-chain fatty acid biosynthetic process		comp61432_c0_seq7	1	168	14	27641	0.0869055
GO:0046797	viral procapsid maturation		comp58218_c2_seq6	1	168	9	27641	0.0588052
GO:0015250	water channel activity		comp61629_c1_seq3	1	168	40	27641	0.220124
GO:0010025	wax biosynthetic process		comp55413_c0_seq3;comp55413_c0_seq4	2	168	42	27641	0.0290763
GO:0008270	zinc ion binding	comp19339_c0_seq1;comp56942_c0_seq13;comp59703_c1_seq1;comp63466_c0_seq;comp60630_c0_seq1;	comp21287_c0_seq1;comp40679_c0_seq1;comp43850_c0_seq1;comp47752_c0_seq1;comp50007_c0_seq2;comp54278_c0_seq2;comp55987_c0_seq5;comp56411_c1_seq5;comp56411_c1_seq6;comp56825_c0_seq5;comp58218_c2_seq6;comp63958_c0_seq12;comp65952_c0_seq8	18	168	2255	27641	0.144098
